# Supplementary material for: Integrated Local and Systemic Communication Factors Regulate Nascent Hematopoietic Progenitor Escape During Developmental Hematopoiesis
Source: Int J Mol Sci. 2024 Dec 31;26(1):301. doi: 10.3390/ijms26010301 (PMC11720630; doi:10.3390/ijms26010301)
Supplement: Supplementary file 1 [file ijms-26-00301-s001.zip]

Archive with 1 entries (1 files):
- ijms-3383624-supplementary.xlsx
