# Supplementary material for: Integrated Local and Systemic Communication Factors Regulate Nascent Hematopoietic Progenitor Escape During Developmental Hematopoiesis
Source: Int J Mol Sci. 2024 Dec 31;26(1):301. doi: 10.3390/ijms26010301 (PMC11720630; doi:10.3390/ijms26010301)
Supplement: Supplementary file 1 [file ijms-26-00301-s001.zip › ijms-3383624-supplementary.xlsx]

## Sheet: Table S1
Source_Cell	Target_Cell	Pathway_Name	Probability	P_value
ERY	Endo	MK	0.00268007	0
ERY	Endo	SPP1	0.00753961	0.0025
ERY	Fibro	CD99	0.000374356	0
ERY	Fibro	MK	0.00161464	0
ERY	Fibro	SPP1	0.000226324	0
ERY	Gran	CD99	0.00232746	0
ERY	Gran	MIF	0.0160802	0
ERY	Gran	SPP1	0.00239668	0
ERY	HE	CD99	0.000112278	0
ERY	HE	MIF	0.00294169	0
ERY	HE	SPP1	0.00808883	0
ERY	HPSC	CD99	0.000160318	0
ERY	HPSC	MIF	0.00567724	0
ERY	HPSC	MK	0.00325362	0
ERY	HPSC	SPP1	0.00310378	0
ERY	Kidney	ADGRG	0.000180238	0
ERY	Kidney	CD99	0.000174748	0
ERY	Kidney	MK	0.00505219	0
ERY	Kidney	SPP1	0.000173543	0
ERY	Lymph	CD99	0.000133565	0
ERY	Lymph	MIF	0.0138409	0
ERY	Lymph	MK	0.00141002	0
ERY	Lymph	Prostaglandin	0.000804526	0
ERY	Lymph	SPP1	0.00224022	0
ERY	MK	MK	0.00267377	0.01
ERY	MK	Prostaglandin	0.00201803	0
ERY	Macro	SPP1	0.000220266	0
ERY	Peri	CD99	0.000171198	0
ERY	Peri	MK	0.0040662	0
ERY	Peri	Prostaglandin	0.00476603	0
ERY	Peri	SPP1	0.00375583	0
Endo	ERY	Cholesterol	0.000319766	0
Endo	ERY	Desmosterol	0.000271411	0
Endo	Endo	ADGRL	0.0157402	0
Endo	Endo	Adenosine	0.000995115	0
Endo	Endo	CALCR	0.00243403	0
Endo	Endo	CD39	0.0025795	0
Endo	Endo	CD99	0.0599886	0
Endo	Endo	CDH	0.00102286	0
Endo	Endo	CDH5	0.0474065	0
Endo	Endo	COLLAGEN	0.153842	0
Endo	Endo	Cholesterol	0.00393996	0
Endo	Endo	CypA	0.0839701	0
Endo	Endo	EPHA	0.00201446	0
Endo	Endo	EPHB	0.0055202	0
Endo	Endo	ESAM	0.0554398	0
Endo	Endo	FGF	0.00299538	0
Endo	Endo	FLRT	0.0560009	0
Endo	Endo	FN1	0.053646	0
Endo	Endo	GAP	0.000222783	0
Endo	Endo	JAM	0.016392	0
Endo	Endo	KIT	0.000420751	0
Endo	Endo	KLK	0.00275513	0
Endo	Endo	LAMININ	0.0992135	0
Endo	Endo	MK	0.144684	0
Endo	Endo	MPZ	0.00443596	0
Endo	Endo	PECAM1	0.0418209	0
Endo	Endo	PTPRM	0.0926686	0
Endo	Endo	SLIT	0.00403492	0
Endo	Endo	TGFb	0.00437921	0
Endo	Endo	VISFATIN	0.00391811	0
Endo	Fibro	ADGRL	0.0679226	0
Endo	Fibro	APP	0.00680057	0
Endo	Fibro	CALCR	0.000101461	0
Endo	Fibro	CD46	0.000658853	0
Endo	Fibro	CD99	0.0457407	0
Endo	Fibro	CDH	0.000587042	0
Endo	Fibro	COLLAGEN	0.0888316	0
Endo	Fibro	Cholesterol	0.00639909	0
Endo	Fibro	CypA	0.0841114	0
Endo	Fibro	Desmosterol	0.000122697	0
Endo	Fibro	EPHA	0.0166824	0
Endo	Fibro	EPHB	0.0085536	0
Endo	Fibro	FGF	0.00332545	0
Endo	Fibro	FLRT	0.0300031	0
Endo	Fibro	FN1	0.0299955	0
Endo	Fibro	GAP	0.000253697	0
Endo	Fibro	JAM	0.00517088	0
Endo	Fibro	KLK	0.000591632	0
Endo	Fibro	LAMININ	0.0400185	0
Endo	Fibro	MK	0.202461	0
Endo	Fibro	MPZ	0.00401294	0
Endo	Fibro	PROS	0.00085259	0
Endo	Fibro	PTPRM	0.00966176	0
Endo	Fibro	SEMA4	0.000315408	0
Endo	Fibro	SEMA6	0.00998768	0
Endo	Fibro	SLIT	0.0134871	0
Endo	Fibro	UNC5	0.0322021	0
Endo	Gran	12oxoLTB4	0.000936409	0
Endo	Gran	ADGRE	0.0078123	0
Endo	Gran	APP	0.0908237	0
Endo	Gran	CD99	0.0394961	0
Endo	Gran	COLLAGEN	0.0991283	0
Endo	Gran	CysLTs	0.00108076	0
Endo	Gran	FN1	0.0265932	0
Endo	Gran	ICAM	0.0562452	0
Endo	Gran	JAM	0.0192479	0
Endo	Gran	LAMININ	0.0494991	0
Endo	Gran	MIF	0.134965	0
Endo	Gran	PECAM1	0.00906043	0
Endo	Gran	THY1	0.0152103	0
Endo	HE	ADGRG	0.0679075	0
Endo	HE	ADGRL	0.0143289	0
Endo	HE	APP	0.01516	0
Endo	HE	CALCR	0.00333006	0
Endo	HE	CD46	0.00596244	0
Endo	HE	CD99	0.0779553	0
Endo	HE	CDH	0.000937345	0
Endo	HE	CDH5	0.0595076	0
Endo	HE	COLLAGEN	0.140627	0
Endo	HE	Cholesterol	0.0042529	0
Endo	HE	EPHA	0.0083746	0
Endo	HE	EPHB	0.00558124	0
Endo	HE	ESAM	0.0556272	0
Endo	HE	FGF	0.00287176	0
Endo	HE	FN1	0.0617946	0
Endo	HE	GAP	0.00707492	0
Endo	HE	GRN	0.00161551	0
Endo	HE	JAM	0.0191585	0
Endo	HE	KLK	0.00641159	0
Endo	HE	LAMININ	0.100008	0
Endo	HE	MIF	0.0257885	0
Endo	HE	MPZ	0.00595752	0
Endo	HE	NTS	0.000226638	0
Endo	HE	PECAM1	0.0598784	0
Endo	HE	PROS	0.000411758	0
Endo	HE	PTPRM	0.0982374	0
Endo	HE	SEMA6	0.0165889	0
Endo	HE	SLIT	0.00338572	0
Endo	HE	TGFb	0.0118156	0
Endo	HE	UNC5	0.0390918	0
Endo	HE	VISFATIN	0.00621168	0
Endo	HPSC	ADGRE	0.0014742	0
Endo	HPSC	ADGRL	0.00503213	0
Endo	HPSC	APP	0.0328691	0
Endo	HPSC	CALCR	0.00109327	0
Endo	HPSC	CD99	0.032582	0
Endo	HPSC	CDH5	0.00325177	0
Endo	HPSC	COLLAGEN	0.0861222	0
Endo	HPSC	Cholesterol	0.000191075	0
Endo	HPSC	DHT	0.000275124	0
Endo	HPSC	Desmosterol	9.52074e-05	0
Endo	HPSC	ESAM	0.00640163	0
Endo	HPSC	FGF	0.000184887	0
Endo	HPSC	FN1	0.0443676	0
Endo	HPSC	ICAM	0.00272994	0
Endo	HPSC	JAM	0.00412577	0
Endo	HPSC	KIT	0.0003933	0
Endo	HPSC	KLK	0.000630515	0
Endo	HPSC	LAMININ	0.0495038	0.00166667
Endo	HPSC	MIF	0.0487314	0
Endo	HPSC	MK	0.166086	0
Endo	HPSC	PECAM1	0.0193654	0
Endo	HPSC	TGFb	0.00173268	0
Endo	HPSC	Testosterone	0.000543787	0
Endo	Kidney	ADGRG	0.000382824	0
Endo	Kidney	ADGRL	0.0420188	0
Endo	Kidney	APP	0.0133261	0.00333333
Endo	Kidney	CD46	0.00127276	0
Endo	Kidney	CD99	0.0426557	0
Endo	Kidney	COLLAGEN	0.0611171	0
Endo	Kidney	Cholesterol	0.00530482	0
Endo	Kidney	CypA	0.0910029	0
Endo	Kidney	DHEA	0.000253101	0
Endo	Kidney	Desmosterol	0.00017564	0
Endo	Kidney	EPHA	0.0110665	0
Endo	Kidney	EPHB	0.00545921	0
Endo	Kidney	FGF	0.00314417	0
Endo	Kidney	FN1	0.0202104	0
Endo	Kidney	GRN	0.00157732	0
Endo	Kidney	HSPG	0.00446297	0
Endo	Kidney	JAM	0.00293108	0
Endo	Kidney	KLK	0.000609284	0
Endo	Kidney	LAMININ	0.0418324	0
Endo	Kidney	MK	0.208087	0
Endo	Kidney	MPZ	0.00628823	0
Endo	Kidney	NRG	0.0361732	0
Endo	Kidney	NTS	0.000221273	0
Endo	Kidney	PROS	0.00123338	0
Endo	Kidney	PTPRM	0.0206752	0
Endo	Kidney	SEMA4	0.000266081	0
Endo	Kidney	SLIT	0.00805802	0.01
Endo	Kidney	TGFb	0.00490924	0
Endo	Kidney	UNC5	0.026302	0
Endo	Liver	APP	0.0119169	0
Endo	Liver	CD99	0.0410091	0
Endo	Liver	Cholesterol	0.000536893	0
Endo	Liver	FGF	0.000198116	0
Endo	Liver	MK	0.0176844	0
Endo	Liver	MPZ	0.00111796	0
Endo	Liver	SLIT	0.00191633	0
Endo	Lymph	ADGRE	0.0194402	0
Endo	Lymph	APP	0.102961	0
Endo	Lymph	CALCR	8.53165e-05	0
Endo	Lymph	CD99	0.0297645	0
Endo	Lymph	COLLAGEN	0.0725177	0
Endo	Lymph	Desmosterol	0.000116947	0
Endo	Lymph	FN1	0.0291647	0
Endo	Lymph	GRN	0.00112261	0
Endo	Lymph	ICAM	0.0283509	0
Endo	Lymph	JAM	0.00774384	0
Endo	Lymph	LAMININ	0.0360916	0
Endo	Lymph	MADCAM	0.0021683	0
Endo	Lymph	MIF	0.1165	0
Endo	Lymph	MK	0.130298	0
Endo	Lymph	NTS	0.000157424	0
Endo	Lymph	PECAM1	0.00259648	0
Endo	Lymph	PECAM2	0.00175261	0
Endo	Lymph	Prostaglandin	0.0015537	0
Endo	Lymph	SEMA4	0.000229226	0
Endo	Lymph	TGFb	0.00261457	0
Endo	Lymph	THY1	0.005874	0
Endo	MK	CD34	0.0155165	0
Endo	MK	COLLAGEN	0.0133924	0
Endo	MK	ESAM	0.0121269	0
Endo	MK	FN1	0.018546	0
Endo	MK	ICAM	0.00206402	0
Endo	MK	JAM	0.000912235	0
Endo	MK	KLK	0.00556846	0
Endo	MK	LAMININ	0.0197525	0
Endo	MK	MK	0.0314297	0
Endo	MK	NECTIN	0.00200161	0
Endo	MK	PECAM1	0.028781	0
Endo	MK	Prostaglandin	0.00389416	0
Endo	MK	VWF	0.00372568	0
Endo	Macro	ADGRE	0.01317	0
Endo	Macro	APP	0.136316	0
Endo	Macro	CD99	0.0408998	0
Endo	Macro	COLLAGEN	0.0232214	0
Endo	Macro	Desmosterol	0.000115328	0
Endo	Macro	FGF	0.000263976	0
Endo	Macro	FN1	0.00520397	0
Endo	Macro	GRN	0.0012497	0
Endo	Macro	ICAM	0.029009	0
Endo	Macro	IL16	0.000501735	0
Endo	Macro	JAM	0.00950613	0
Endo	Macro	LAMININ	0.0124918	0
Endo	Macro	MPZ	0.000841374	0
Endo	Macro	NTS	0.000175263	0
Endo	Macro	PECAM1	0.00324642	0
Endo	Macro	PROS	0.00212255	0
Endo	Macro	SEMA4	0.000257983	0
Endo	Macro	TGFb	0.00346947	0
Endo	Macro	THY1	0.00739636	0
Endo	Peri	ADGRL	0.0466187	0
Endo	Peri	APP	0.0261592	0
Endo	Peri	CD46	0.00228755	0
Endo	Peri	CD99	0.0578976	0
Endo	Peri	CDH	0.00227395	0
Endo	Peri	COLLAGEN	0.13567	0.00333333
Endo	Peri	Cholesterol	0.00648481	0
Endo	Peri	CypA	0.087339	0
Endo	Peri	Desmosterol	0.000218119	0
Endo	Peri	EPHA	0.00607968	0
Endo	Peri	EPHB	0.000696206	0
Endo	Peri	ESAM	0.00750319	0
Endo	Peri	FGF	0.00173909	0
Endo	Peri	FLRT	0.00770194	0
Endo	Peri	FN1	0.0542619	0
Endo	Peri	GAP	0.00117753	0
Endo	Peri	GRN	0.00155825	0
Endo	Peri	JAM	0.00310961	0
Endo	Peri	KLK	0.00258634	0
Endo	Peri	LAMININ	0.0682009	0
Endo	Peri	MK	0.20725	0
Endo	Peri	MPZ	0.00335805	0
Endo	Peri	NRG	0.00269892	0
Endo	Peri	NTS	0.000218595	0
Endo	Peri	PROS	0.00154897	0
Endo	Peri	PTPR	0.000428431	0
Endo	Peri	PTPRM	0.00914739	0.02
Endo	Peri	Prostaglandin	0.0091805	0
Endo	Peri	SEMA4	0.000325771	0
Endo	Peri	SLIT	0.0220205	0
Endo	Peri	TGFb	0.00214948	0
Endo	Peri	UNC5	0.0627809	0
Endo	Peri	VISFATIN	0.00201867	0
Endo	Stromal	SLIT	0.00322654	0
Fibro	ERY	Cholesterol	0.00103822	0
Fibro	ERY	Desmosterol	0.000522171	0
Fibro	ERY	IGF	0.000141319	0
Fibro	ERY	IGFBP	0.00179847	0
Fibro	ERY	PTN	0.00967461	0
Fibro	Endo	ADGRA	0.002883	0
Fibro	Endo	ADGRL	0.036812	0
Fibro	Endo	ANGPT	0.0020592	0
Fibro	Endo	ANGPTL	0.00135042	0
Fibro	Endo	CD99	0.0391628	0
Fibro	Endo	COLLAGEN	0.272554	0
Fibro	Endo	Cholesterol	0.00658276	0
Fibro	Endo	CypA	0.0819673	0
Fibro	Endo	EPHA	0.00280432	0
Fibro	Endo	EPHB	0.00812114	0
Fibro	Endo	FLRT	0.0300031	0
Fibro	Endo	FN1	0.0337016	0
Fibro	Endo	GAP	0.000548436	0
Fibro	Endo	IGF	0.000596352	0
Fibro	Endo	IGFBP	0.00724011	0
Fibro	Endo	JAM	0.00574611	0
Fibro	Endo	LAMININ	0.0356271	0
Fibro	Endo	MK	0.164391	0
Fibro	Endo	MPZ	0.00401294	0
Fibro	Endo	NCAM	0.023296	0
Fibro	Endo	NECTIN	0.00230663	0
Fibro	Endo	NOTCH	0.00284849	0
Fibro	Endo	NRXN	0.00673376	0
Fibro	Endo	Netrin	0.000752425	0
Fibro	Endo	PTN	0.0273611	0
Fibro	Endo	PTPR	0.000211472	0
Fibro	Endo	PTPRM	0.00966176	0
Fibro	Endo	SLIT	0.0122299	0
Fibro	Endo	VISFATIN	0.00255494	0
Fibro	Endo	ncWNT	0.000318216	0
Fibro	Fibro	ADGRA	0.00297273	0
Fibro	Fibro	ADGRL	0.162825	0
Fibro	Fibro	ANGPTL	0.000775145	0
Fibro	Fibro	APP	0.00216716	0
Fibro	Fibro	BMP	0.021733	0
Fibro	Fibro	CADM	0.0194208	0
Fibro	Fibro	CD46	0.000575811	0
Fibro	Fibro	CD99	0.00420624	0
Fibro	Fibro	CDH	0.00969773	0
Fibro	Fibro	COLLAGEN	0.153336	0
Fibro	Fibro	Cholesterol	0.010691	0
Fibro	Fibro	CypA	0.0821055	0
Fibro	Fibro	Desmosterol	0.000236092	0
Fibro	Fibro	EDN	0.0014043	0
Fibro	Fibro	EPHA	0.0258026	0
Fibro	Fibro	EPHB	0.0122158	0
Fibro	Fibro	FLRT	0.0163846	0
Fibro	Fibro	FN1	0.0187678	0
Fibro	Fibro	GAP	0.00101446	0
Fibro	Fibro	GDF	0.00088893	0
Fibro	Fibro	IGF	0.00107788	0
Fibro	Fibro	IGFBP	0.00588586	0
Fibro	Fibro	JAM	0.00182322	0
Fibro	Fibro	LAMININ	0.0133786	0
Fibro	Fibro	MK	0.229999	0
Fibro	Fibro	MPZ	0.00363012	0
Fibro	Fibro	NCAM	0.0401314	0
Fibro	Fibro	NECTIN	0.00281491	0
Fibro	Fibro	NOTCH	0.00313865	0
Fibro	Fibro	NRXN	0.00949403	0
Fibro	Fibro	Netrin	0.00209578	0
Fibro	Fibro	PDGF	0.00399882	0
Fibro	Fibro	PERIOSTIN	0.00144462	0
Fibro	Fibro	PTN	0.0459366	0
Fibro	Fibro	PTPR	0.00692876	0
Fibro	Fibro	RA	0.0173636	0
Fibro	Fibro	SEMA3	0.00475452	0
Fibro	Fibro	SEMA4	0.000194527	0
Fibro	Fibro	SEMA6	0.00666348	0
Fibro	Fibro	SLIT	0.0406538	0
Fibro	Fibro	UNC5	0.0199852	0
Fibro	Fibro	ncWNT	0.00265113	0
Fibro	Gran	12oxoLTB4	0.00383624	0
Fibro	Gran	ADGRE	0.00501881	0
Fibro	Gran	ANGPTL	0.000545822	0
Fibro	Gran	APP	0.0669694	0
Fibro	Gran	CD99	0.0255908	0
Fibro	Gran	COLLAGEN	0.169771	0
Fibro	Gran	CXCL	0.0071133	0
Fibro	Gran	CysLTs	0.00261641	0
Fibro	Gran	FN1	0.0167527	0
Fibro	Gran	IGFBP	0.00328759	0
Fibro	Gran	JAM	0.00647114	0
Fibro	Gran	LAMININ	0.017796	0
Fibro	Gran	MIF	0.138668	0
Fibro	Gran	NOTCH	0.00110211	0
Fibro	Gran	PTN	0.0106369	0
Fibro	Gran	THY1	0.00405286	0
Fibro	HE	ADGRA	0.00385744	0
Fibro	HE	ADGRG	0.0314652	0
Fibro	HE	ADGRL	0.0351472	0.0005
Fibro	HE	ANGPT	0.00398391	0
Fibro	HE	ANGPTL	0.00123756	0
Fibro	HE	APP	0.0109858	0
Fibro	HE	BMP	0.00117171	0
Fibro	HE	CADM	0.00286968	0
Fibro	HE	CD46	0.00521442	0
Fibro	HE	CD99	0.0511598	0
Fibro	HE	COLLAGEN	0.247381	0
Fibro	HE	CXCL	0.0177119	0
Fibro	HE	Cholesterol	0.00710557	0
Fibro	HE	EPHA	0.0116216	0
Fibro	HE	EPHB	0.00820862	0
Fibro	HE	FN1	0.0390073	0
Fibro	HE	GAP	0.01739	0
Fibro	HE	GDF	0.000252067	0
Fibro	HE	GRN	0.000973612	0
Fibro	HE	IGF	0.000665983	0
Fibro	HE	IGFBP	0.00913869	0
Fibro	HE	JAM	0.00642676	0
Fibro	HE	LAMININ	0.0358968	0
Fibro	HE	MIF	0.0265326	0
Fibro	HE	MK	0.113803	0
Fibro	HE	MPZ	0.00539019	0
Fibro	HE	NCAM	0.0223533	0
Fibro	HE	NECTIN	0.00350159	0
Fibro	HE	NGL	0.00130141	0
Fibro	HE	NOTCH	0.00872827	0
Fibro	HE	NRXN	0.0123075	0
Fibro	HE	Netrin	0.00295313	0
Fibro	HE	PTN	0.0239661	0
Fibro	HE	PTPR	0.000981289	0
Fibro	HE	PTPRM	0.010299	0
Fibro	HE	SEMA3	0.017607	0
Fibro	HE	SEMA6	0.0110764	0
Fibro	HE	SLIT	0.0102758	0
Fibro	HE	TGFb	0.000620632	0
Fibro	HE	UNC5	0.0245409	0
Fibro	HE	VISFATIN	0.00405379	0
Fibro	HE	ncWNT	0.00108649	0
Fibro	HPSC	ADGRE	0.000712925	0
Fibro	HPSC	ADGRL	0.0113646	0
Fibro	HPSC	ANGPT	0.000233036	0
Fibro	HPSC	APP	0.0239565	0
Fibro	HPSC	CD99	0.00180185	0
Fibro	HPSC	COLLAGEN	0.162735	0
Fibro	HPSC	Cholesterol	0.00062044	0
Fibro	HPSC	DHT	0.00012268	0
Fibro	HPSC	Desmosterol	0.000183201	0
Fibro	HPSC	FN1	0.0217927	0
Fibro	HPSC	IGF	0.000539799	0
Fibro	HPSC	IGFBP	0.00629668	0
Fibro	HPSC	JAM	0.00055498	0
Fibro	HPSC	LAMININ	0.0148227	0
Fibro	HPSC	MIF	0.0501034	0
Fibro	HPSC	MK	0.188367	0
Fibro	HPSC	NCAM	0.00146593	0
Fibro	HPSC	NECTIN	0.000422362	0
Fibro	HPSC	NRXN	0.0025915	0
Fibro	HPSC	PTN	0.0313615	0
Fibro	HPSC	Testosterone	0.000560611	0
Fibro	Kidney	ADGRG	0.00413484	0
Fibro	Kidney	ADGRL	0.100013	0
Fibro	Kidney	APP	0.00615435	0
Fibro	Kidney	BMP	0.0235656	0
Fibro	Kidney	CADM	0.0292088	0
Fibro	Kidney	CD46	0.00111243	0
Fibro	Kidney	CD99	0.00196373	0
Fibro	Kidney	CDH	0.0167183	0
Fibro	Kidney	COLLAGEN	0.109914	0
Fibro	Kidney	Cholesterol	0.00886294	0
Fibro	Kidney	CypA	0.0888487	0
Fibro	Kidney	Desmosterol	0.000337946	0
Fibro	Kidney	EPHA	0.0180389	0
Fibro	Kidney	EPHB	0.00781239	0
Fibro	Kidney	FLRT	0.000596401	0
Fibro	Kidney	FN1	0.012641	0
Fibro	Kidney	GAP	0.000280377	0
Fibro	Kidney	GDF	0.000849692	0
Fibro	Kidney	GRN	0.000950581	0
Fibro	Kidney	HSPG	0.000364389	0
Fibro	Kidney	IGF	0.00126967	0
Fibro	Kidney	IGFBP	0.0071322	0
Fibro	Kidney	JAM	0.000928702	0
Fibro	Kidney	LAMININ	0.0107617	0
Fibro	Kidney	MK	0.237117	0
Fibro	Kidney	MPZ	0.00568959	0
Fibro	Kidney	NCAM	0.00975405	0
Fibro	Kidney	NECTIN	0.00362201	0
Fibro	Kidney	NOTCH	0.0023737	0
Fibro	Kidney	NRG	0.0148392	0
Fibro	Kidney	NRXN	0.00701821	0
Fibro	Kidney	Netrin	0.000371447	0
Fibro	Kidney	PDGF	0.000331181	0
Fibro	Kidney	PERIOSTIN	0.00110804	0
Fibro	Kidney	PTN	0.0411729	0
Fibro	Kidney	PTPR	0.0101443	0
Fibro	Kidney	RA	0.00872108	0
Fibro	Kidney	SEMA4	0.000164102	0
Fibro	Kidney	SLIT	0.024409	0
Fibro	Kidney	TGFb	0.000230293	0
Fibro	Kidney	UNC5	0.0163213	0
Fibro	Kidney	ncWNT	0.0010396	0
Fibro	Liver	APP	0.00864566	0.01
Fibro	Liver	CADM	0.00384278	0
Fibro	Liver	CDH	0.00279149	0
Fibro	Liver	Cholesterol	0.00174294	0
Fibro	Liver	FLRT	0.000864524	0
Fibro	Liver	IGFBP	0.00286409	0
Fibro	Liver	MK	0.0203304	0
Fibro	Liver	MPZ	0.00101103	0
Fibro	Liver	NECTIN	0.000603508	0
Fibro	Liver	PTN	0.0111366	0
Fibro	Liver	PTPR	0.00110135	0
Fibro	Liver	SLIT	0.010199	0
Fibro	Lymph	ADGRE	0.012528	0
Fibro	Lymph	APP	0.076517	0
Fibro	Lymph	CD99	0.00150157	0
Fibro	Lymph	COLLAGEN	0.124166	0
Fibro	Lymph	CXCL	0.00237203	0
Fibro	Lymph	Desmosterol	0.000225028	0
Fibro	Lymph	FN1	0.0182896	0
Fibro	Lymph	GRN	0.000676429	0
Fibro	Lymph	IGF	0.000171676	0
Fibro	Lymph	IGFBP	0.00570446	0
Fibro	Lymph	JAM	0.00248552	0
Fibro	Lymph	LAMININ	0.0129502	0
Fibro	Lymph	MIF	0.119708	0
Fibro	Lymph	MK	0.147919	0
Fibro	Lymph	NECTIN	0.00021219	0
Fibro	Lymph	NOTCH	0.000485535	0
Fibro	Lymph	NRXN	0.00111124	0
Fibro	Lymph	PTN	0.0274437	0
Fibro	Lymph	Prostaglandin	0.00156297	0
Fibro	Lymph	SEMA4	0.00014137	0
Fibro	Lymph	THY1	0.00155435	0
Fibro	MK	COLLAGEN	0.0229196	0
Fibro	MK	FN1	0.0116477	0
Fibro	MK	IGF	0.000123278	0
Fibro	MK	IGFBP	0.0067481	0
Fibro	MK	JAM	0.000288744	0
Fibro	MK	LAMININ	0.0070706	0
Fibro	MK	MK	0.0360569	0
Fibro	MK	NECTIN	0.00310263	0
Fibro	MK	PTN	0.0214574	0
Fibro	MK	Prostaglandin	0.00391731	0
Fibro	Macro	ADGRE	0.00847291	0
Fibro	Macro	APP	0.100613	0
Fibro	Macro	ApoE	0.0151621	0
Fibro	Macro	CD99	0.026514	0
Fibro	Macro	CHEMERIN	0.0010705	0
Fibro	Macro	COLLAGEN	0.0327661	0
Fibro	Macro	Desmosterol	0.000221913	0
Fibro	Macro	GRN	0.00075304	0
Fibro	Macro	IGF	0.00012871	0
Fibro	Macro	IGFBP	0.00882119	0
Fibro	Macro	JAM	0.00313246	0
Fibro	Macro	LAMININ	0.00356855	0
Fibro	Macro	MPZ	0.000760878	0
Fibro	Macro	NCAM	0.00209186	0
Fibro	Macro	NECTIN	0.000592101	0
Fibro	Macro	NOTCH	0.000571205	0
Fibro	Macro	NRXN	0.00145499	0
Fibro	Macro	PERIOSTIN	0.001406	0
Fibro	Macro	PTN	0.0165989	0
Fibro	Macro	SEMA4	0.000159107	0
Fibro	Macro	THY1	0.00195939	0
Fibro	Peri	ADGRA	0.00404063	0
Fibro	Peri	ADGRL	0.111796	0
Fibro	Peri	ANGPTL	0.00300096	0
Fibro	Peri	APP	0.0190538	0
Fibro	Peri	BMP	0.0143859	0
Fibro	Peri	CADM	0.00800642	0
Fibro	Peri	CD46	0.00199964	0
Fibro	Peri	CD99	0.0376898	0
Fibro	Peri	CDH	0.00183203	0
Fibro	Peri	COLLAGEN	0.227302	0.00125
Fibro	Peri	Cholesterol	0.0108342	0
Fibro	Peri	CypA	0.0852633	0
Fibro	Peri	Desmosterol	0.000419664	0
Fibro	Peri	EDN	0.00234388	0
Fibro	Peri	EPHA	0.00845813	0
Fibro	Peri	EPHB	0.000775417	0
Fibro	Peri	FN1	0.0340161	0
Fibro	Peri	GAP	0.00312886	0
Fibro	Peri	GDF	0.000248474	0
Fibro	Peri	GRN	0.000939084	0
Fibro	Peri	IGF	0.000712829	0
Fibro	Peri	IGFBP	0.00653986	0
Fibro	Peri	JAM	0.00109496	0
Fibro	Peri	LAMININ	0.0232329	0
Fibro	Peri	MK	0.236152	0
Fibro	Peri	MPZ	0.00303751	0
Fibro	Peri	NCAM	0.0190645	0
Fibro	Peri	NECTIN	0.00347657	0
Fibro	Peri	NOTCH	0.005521	0
Fibro	Peri	NRG	0.00102815	0
Fibro	Peri	NRXN	0.010949	0
Fibro	Peri	Netrin	0.00474272	0
Fibro	Peri	PDGF	0.00197945	0
Fibro	Peri	PTN	0.0378156	0
Fibro	Peri	PTPR	0.00983048	0
Fibro	Peri	Prostaglandin	0.00923461	0
Fibro	Peri	RA	0.0132114	0
Fibro	Peri	SEMA4	0.00020092	0
Fibro	Peri	SLIT	0.0657898	0
Fibro	Peri	UNC5	0.0394112	0
Fibro	Peri	ncWNT	0.000897412	0
Fibro	Stromal	PTN	0.0101055	0
Fibro	Stromal	SLIT	0.00979584	0
Gran	ERY	RESISTIN	0.00901271	0
Gran	Endo	CD39	0.00101588	0
Gran	Endo	CypA	0.066787	0
Gran	Endo	MK	0.00276155	0
Gran	Endo	PECAM1	0.00906043	0
Gran	Endo	Prostaglandin	0.000454362	0
Gran	Endo	RESISTIN	0.0481535	0
Gran	Endo	SELL	0.0627024	0
Gran	Endo	TGFb	0.00451788	0
Gran	Endo	TNF	0.0050941	0
Gran	Endo	VISFATIN	0.05198	0
Gran	Fibro	CD46	0.000224393	0
Gran	Fibro	CD99	0.000553884	0
Gran	Fibro	MK	0.00166382	0
Gran	Fibro	RA	0.0107325	0
Gran	Fibro	RESISTIN	0.0388246	0
Gran	Fibro	SEMA4	0.00135638	0
Gran	Fibro	TNF	0.00109924	0
Gran	Fibro	VISFATIN	0.017177	0
Gran	Gran	ADGRE	0.00838499	0
Gran	Gran	ANNEXIN	0.0419904	0
Gran	Gran	CD99	0.0034401	0
Gran	Gran	CysLTs	0.00578408	0
Gran	Gran	ICAM	0.0132904	0
Gran	Gran	MIF	0.0597336	0
Gran	Gran	RESISTIN	0.112999	0
Gran	Gran	TNF	0.00440712	0
Gran	HE	CD46	0.00203783	0
Gran	HE	CD99	0.000166128	0
Gran	HE	GRN	0.00443313	0
Gran	HE	MIF	0.0111019	0
Gran	HE	PECAM1	0.0131669	0
Gran	HE	RESISTIN	0.0354884	0
Gran	HE	SELL	0.0567109	0
Gran	HE	SEMA4	0.00404279	0
Gran	HE	TGFb	0.0118055	0
Gran	HE	TNF	0.00347586	0
Gran	HE	VISFATIN	0.0801442	0
Gran	HPSC	CD99	0.000237205	0
Gran	HPSC	ICAM	0.00209794	0
Gran	HPSC	MIF	0.0212639	0
Gran	HPSC	MK	0.00335247	0
Gran	HPSC	PECAM1	0.00411985	0
Gran	HPSC	RESISTIN	0.0496965	0
Gran	HPSC	SELL	0.0235021	0
Gran	HPSC	TGFb	0.00178731	0
Gran	HPSC	TNF	0.00404727	0
Gran	HPSC	VISFATIN	0.012335	0
Gran	Kidney	CD46	0.000433654	0
Gran	Kidney	CD99	0.000258552	0
Gran	Kidney	DHEAS	0.0019143	0
Gran	Kidney	GRN	0.00432861	0
Gran	Kidney	MK	0.00520588	0
Gran	Kidney	RA	0.00538367	0
Gran	Kidney	RESISTIN	0.0381119	0
Gran	Kidney	SELL	0.00384391	0
Gran	Kidney	SEMA4	0.000473417	0
Gran	Kidney	TGFb	0.00506424	0
Gran	Kidney	TNF	0.000833633	0
Gran	Liver	RESISTIN	0.0100981	0
Gran	Lymph	ADGRE	0.0207297	0
Gran	Lymph	BAFF	0.000447316	0
Gran	Lymph	CCL	0.0090907	0
Gran	Lymph	CD45	0.00358816	0
Gran	Lymph	CD99	0.000197623	0
Gran	Lymph	DHEAS	0.000792131	0
Gran	Lymph	GRN	0.00308323	0
Gran	Lymph	ICAM	0.00724849	0
Gran	Lymph	MIF	0.0514666	0
Gran	Lymph	MK	0.00145295	0
Gran	Lymph	PECAM2	0.000367658	0
Gran	Lymph	Prostaglandin	0.000833074	0
Gran	Lymph	RESISTIN	0.0870692	0
Gran	Lymph	SEMA4	0.000195745	0
Gran	Lymph	TGFb	0.00269711	0
Gran	Lymph	TNF	0.00407571	0
Gran	MK	ICAM	0.00158594	0
Gran	MK	MK	0.00275505	0.01
Gran	MK	PECAM1	0.00616958	0
Gran	MK	Prostaglandin	0.00332374	0
Gran	MK	RESISTIN	0.118171	0
Gran	Macro	ADGRE	0.014093	0
Gran	Macro	ANNEXIN	0.00457835	0
Gran	Macro	BAFF	0.000409217	0
Gran	Macro	CCL	0.016082	0
Gran	Macro	CD45	0.0383351	0
Gran	Macro	CD86	0.0011477	0
Gran	Macro	DHEAS	0.00429378	0
Gran	Macro	GRN	0.00343149	0
Gran	Macro	ICAM	0.00635925	0
Gran	Macro	MHC-II	0.00399025	0
Gran	Macro	RESISTIN	0.104093	0
Gran	Macro	SEMA4	0.000220303	0
Gran	Macro	TGFb	0.00357913	0
Gran	Macro	TNF	0.00867094	0
Gran	Peri	CD46	0.000779937	0
Gran	Peri	CD99	0.000253301	0
Gran	Peri	DHEAS	0.00323609	0
Gran	Peri	GRN	0.00427644	0
Gran	Peri	MK	0.00418982	0
Gran	Peri	Prostaglandin	0.00493446	0
Gran	Peri	RA	0.00816152	0
Gran	Peri	RESISTIN	0.0671376	0
Gran	Peri	SEMA4	0.000278192	0
Gran	Peri	TGFb	0.00221733	0
Gran	Peri	TNF	0.0041754	0
Gran	Peri	VISFATIN	0.0274223	0
HE	ERY	THBS	0.000994995	0
HE	Endo	CALCR	0.00460654	0
HE	Endo	CD39	0.00482245	0
HE	Endo	CD99	0.07598	0
HE	Endo	CDH5	0.0595076	0
HE	Endo	COLLAGEN	0.202903	0
HE	Endo	Cholesterol	0.0081579	0
HE	Endo	CypA	0.0717408	0
HE	Endo	EPHA	0.00402214	0
HE	Endo	EPHB	0.0280528	0
HE	Endo	ESAM	0.0556272	0
HE	Endo	FN1	0.131385	0
HE	Endo	GAP	0.000208079	0
HE	Endo	IGFBP	0.0074913	0
HE	Endo	JAM	0.0114466	0
HE	Endo	KIT	0.000192032	0
HE	Endo	LAMININ	0.162153	0
HE	Endo	MK	0.129317	0.01
HE	Endo	MPZ	0.00595752	0
HE	Endo	NOTCH	0.0188814	0
HE	Endo	PECAM1	0.0598784	0
HE	Endo	PTPR	0.000281224	0
HE	Endo	PTPRM	0.0982374	0
HE	Endo	Prostaglandin	6.59809e-05	0
HE	Endo	TGFb	0.00682249	0
HE	Endo	THBS	0.000957219	0
HE	Endo	VEGF	0.0409238	0
HE	Endo	VISFATIN	0.00245817	0
HE	Fibro	ADGRL	0.00027142	0
HE	Fibro	APP	0.00646819	0.005
HE	Fibro	BMP	0.00849807	0
HE	Fibro	CADM	0.00331802	0
HE	Fibro	CALCR	0.000192422	0
HE	Fibro	CD46	0.000932973	0
HE	Fibro	CD99	0.0583647	0
HE	Fibro	COLLAGEN	0.111803	0.000833333
HE	Fibro	Cholesterol	0.0132003	0
HE	Fibro	CypA	0.0718631	0.01
HE	Fibro	EDN	0.0207359	0
HE	Fibro	EPHA	0.0328547	0
HE	Fibro	EPHB	0.0435192	0
HE	Fibro	FN1	0.0746372	0
HE	Fibro	GAP	0.000236954	0
HE	Fibro	GAS	0.000927557	0
HE	Fibro	Glutamate	0.00108637	0
HE	Fibro	HH	0.000821729	0
HE	Fibro	IGFBP	0.00609036	0
HE	Fibro	JAM	0.00332957	0
HE	Fibro	LAMININ	0.0656404	0
HE	Fibro	MK	0.180984	0
HE	Fibro	MPZ	0.00539019	0
HE	Fibro	NOTCH	0.0208084	0
HE	Fibro	PDGF	0.00129492	0
HE	Fibro	PROS	0.00113812	0
HE	Fibro	PTPR	0.00786444	0
HE	Fibro	PTPRM	0.010299	0
HE	Fibro	RA	0.0186317	0
HE	Fibro	SEMA3	0.00128154	0
HE	Fibro	SEMA4	0.000401346	0
HE	Fibro	SEMA6	0.0019558	0
HE	Fibro	SLIT	0.00982495	0
HE	Fibro	THBS	0.000407479	0
HE	Fibro	UNC5	0.00221264	0
HE	Gran	12oxoLTB4	0.00109572	0
HE	Gran	ADGRE	0.0115926	0
HE	Gran	ANNEXIN	0.0379371	0
HE	Gran	APP	0.0866662	0
HE	Gran	CD99	0.050317	0
HE	Gran	COLLAGEN	0.12632	0
HE	Gran	CysLTs	0.00128782	0
HE	Gran	FN1	0.0644312	0
HE	Gran	ICAM	0.0222745	0
HE	Gran	IGFBP	0.00340213	0
HE	Gran	JAM	0.0174171	0
HE	Gran	LAMININ	0.0807756	0
HE	Gran	MIF	0.11081	0
HE	Gran	NOTCH	0.00731421	0
HE	Gran	PECAM1	0.0131669	0
HE	Gran	THBS	0.000877337	0
HE	Gran	THY1	0.0138064	0
HE	HE	ADGRG	0.0813142	0
HE	HE	ADGRL	0.000237057	0
HE	HE	APP	0.0144221	0
HE	HE	BMP	0.0020523	0
HE	HE	CALCR	0.00629729	0
HE	HE	CD46	0.00842455	0
HE	HE	CD99	0.0983435	0
HE	HE	CDH5	0.0744561	0
HE	HE	COLLAGEN	0.183259	0
HE	HE	Cholesterol	0.00880167	0
HE	HE	EPHA	0.0166111	0
HE	HE	EPHB	0.0284682	0
HE	HE	ESAM	0.0558151	0
HE	HE	FN1	0.148575	0
HE	HE	GAP	0.183258	0
HE	HE	GAS	0.000447964	0
HE	HE	GRN	0.00294353	0
HE	HE	Glutamate	0.000299719	0
HE	HE	IGFBP	0.00945513	0
HE	HE	JAM	0.0169797	0
HE	HE	LAMININ	0.163539	0
HE	HE	MIF	0.0209845	0
HE	HE	MPZ	0.00799679	0
HE	HE	NOTCH	0.0576037	0
HE	HE	PECAM1	0.0850407	0
HE	HE	PROS	0.000549661	0
HE	HE	PTPR	0.00130482	0
HE	HE	PTPRM	0.104103	0
HE	HE	SEMA6	0.00276728	0
HE	HE	TGFb	0.01836	0
HE	HE	THBS	0.00120182	0
HE	HE	UNC5	0.00273985	0
HE	HE	VEGF	0.0327626	0
HE	HE	VISFATIN	0.00390047	0
HE	HPSC	ADGRE	0.00219163	0
HE	HPSC	ADGRL	0.000141046	0
HE	HPSC	APP	0.031301	0
HE	HPSC	CALCR	0.00207157	0
HE	HPSC	CD99	0.0416522	0
HE	HPSC	CDH5	0.0041307	0
HE	HPSC	COLLAGEN	0.117794	0.00571429
HE	HPSC	DHT	0.000167656	0
HE	HPSC	ESAM	0.00642438	0
HE	HPSC	FN1	0.109278	0
HE	HPSC	IGFBP	0.00651536	0
HE	HPSC	JAM	0.00348474	0
HE	HPSC	KIT	0.000179501	0
HE	HPSC	LAMININ	0.0810103	0
HE	HPSC	MIF	0.0398281	0
HE	HPSC	MK	0.148657	0
HE	HPSC	MPZ	0.000876846	0
HE	HPSC	PECAM1	0.0280104	0
HE	HPSC	TGFb	0.00270126	0
HE	HPSC	THBS	0.00128562	0
HE	HPSC	Testosterone	0.000943063	0
HE	Kidney	ADGRG	0.0019526	0
HE	Kidney	ADGRL	0.000249881	0
HE	Kidney	AGRN	0.000484511	0
HE	Kidney	APP	0.0126755	0.01
HE	Kidney	BMP	0.00793239	0
HE	Kidney	CADM	0.00502623	0
HE	Kidney	CD46	0.00180184	0
HE	Kidney	CD99	0.0543821	0
HE	Kidney	COLLAGEN	0.0881456	0
HE	Kidney	Cholesterol	0.0109612	0
HE	Kidney	CypA	0.0778364	0.01
HE	Kidney	EPHA	0.0217893	0
HE	Kidney	EPHB	0.0278967	0
HE	Kidney	FN1	0.0503587	0
HE	Kidney	GAS	0.00134183	0
HE	Kidney	GRN	0.00287404	0
HE	Kidney	Glutamate	0.000208036	0
HE	Kidney	HH	0.000392606	0
HE	Kidney	HSPG	0.010735	0
HE	Kidney	IGFBP	0.00737968	0
HE	Kidney	JAM	0.00327587	0
HE	Kidney	LAMININ	0.0687416	0
HE	Kidney	MK	0.0820707	0
HE	Kidney	MPZ	0.00843974	0
HE	Kidney	NOTCH	0.0157477	0
HE	Kidney	NRG	0.0894255	0
HE	Kidney	PDGF	7.96581e-05	0
HE	Kidney	PROS	0.00164645	0
HE	Kidney	PTPR	0.00772599	0
HE	Kidney	PTPRM	0.0220227	0
HE	Kidney	RA	0.00936026	0
HE	Kidney	SEMA4	0.000338584	0
HE	Kidney	SLIT	0.00374631	0
HE	Kidney	TGFb	0.00765196	0
HE	Kidney	THBS	0.000901594	0
HE	Kidney	UNC5	0.00180681	0.01
HE	Liver	APP	0.0113392	0
HE	Liver	CADM	0.000650498	0.02
HE	Liver	CD99	0.052222	0
HE	Liver	Cholesterol	0.00332568	0
HE	Liver	IGFBP	0.00296391	0.01
HE	Liver	MK	0.0156629	0
HE	Liver	MPZ	0.00150314	0
HE	Liver	PTPR	0.00040211	0
HE	Lymph	ADGRE	0.0287497	0
HE	Lymph	APP	0.0983821	0
HE	Lymph	CALCR	0.000161807	0
HE	Lymph	CD99	0.0380721	0
HE	Lymph	COLLAGEN	0.0926151	0
HE	Lymph	FN1	0.0719272	0
HE	Lymph	GRN	0.00204629	0
HE	Lymph	ICAM	0.0107582	0
HE	Lymph	IGFBP	0.0059027	0
HE	Lymph	JAM	0.00832051	0
HE	Lymph	LAMININ	0.0590448	0
HE	Lymph	MIF	0.0955921	0
HE	Lymph	MK	0.0148812	0
HE	Lymph	NOTCH	0.00322665	0
HE	Lymph	PECAM1	0.00378449	0
HE	Lymph	PECAM2	0.0025555	0
HE	Lymph	Prostaglandin	0.00102358	0
HE	Lymph	SEMA4	0.00029169	0
HE	Lymph	TGFb	0.00407535	0
HE	Lymph	THBS	0.00180191	0
HE	Lymph	THY1	0.00532717	0
HE	MK	CD34	0.0157837	0
HE	MK	COLLAGEN	0.0171888	0
HE	MK	ESAM	0.0121698	0
HE	MK	FN1	0.045469	0
HE	MK	IGFBP	0.00698235	0
HE	MK	JAM	0.00101901	0
HE	MK	LAMININ	0.0324147	0
HE	MK	MK	0.0278816	0
HE	MK	NECTIN	0.00303904	0
HE	MK	PECAM1	0.0414516	0
HE	MK	Prostaglandin	0.00274658	0
HE	MK	THBS	0.00256784	0
HE	MK	VWF	0.00445158	0
HE	Macro	ADGRE	0.0195124	0
HE	Macro	ANNEXIN	0.00412482	0
HE	Macro	APP	0.130099	0
HE	Macro	CD99	0.0520845	0
HE	Macro	COLLAGEN	0.0301173	0
HE	Macro	FN1	0.0130154	0
HE	Macro	GAS	0.00230902	0
HE	Macro	GRN	0.00227769	0
HE	Macro	ICAM	0.0117982	0
HE	Macro	IGFBP	0.00912673	0
HE	Macro	JAM	0.00917766	0
HE	Macro	LAMININ	0.020528	0
HE	Macro	MPZ	0.00113137	0
HE	Macro	NOTCH	0.00379526	0
HE	Macro	PECAM1	0.00473039	0
HE	Macro	PROS	0.00283267	0
HE	Macro	SEMA4	0.000328281	0
HE	Macro	TGFb	0.00540677	0
HE	Macro	THBS	0.00536505	0
HE	Macro	THY1	0.00670877	0
HE	Peri	ADGRL	0.000303934	0
HE	Peri	APP	0.0249084	0
HE	Peri	BMP	0.00484314	0
HE	Peri	CADM	0.00135568	0
HE	Peri	CD46	0.0032371	0
HE	Peri	CD99	0.0734948	0
HE	Peri	COLLAGEN	0.171416	0
HE	Peri	Cholesterol	0.0133754	0
HE	Peri	CypA	0.074659	0.02
HE	Peri	EDN	0.0341673	0
HE	Peri	EPHA	0.0121227	0
HE	Peri	EPHB	0.0035885	0
HE	Peri	ESAM	0.00752983	0
HE	Peri	FN1	0.133998	0
HE	Peri	GAP	0.03639	0
HE	Peri	GAS	0.00168501	0
HE	Peri	GRN	0.00283934	0
HE	Peri	Glutamate	0.000548169	0
HE	Peri	IGFBP	0.00676692	0
HE	Peri	JAM	0.00200082	0
HE	Peri	LAMININ	0.111449	0
HE	Peri	MK	0.0877671	0
HE	Peri	MPZ	0.00451155	0
HE	Peri	NOTCH	0.0365029	0
HE	Peri	NRG	0.00684735	0
HE	Peri	PDGF	0.00296039	0
HE	Peri	PROS	0.00206696	0
HE	Peri	PTPR	0.0089306	0
HE	Peri	PTPRM	0.00975103	0.04
HE	Peri	Prostaglandin	0.00606174	0
HE	Peri	RA	0.0141777	0
HE	Peri	SEMA4	0.000414532	0
HE	Peri	SLIT	0.0160606	0
HE	Peri	TGFb	0.0033505	0
HE	Peri	UNC5	0.0044002	0
HE	Stromal	SLIT	0.00234817	0
HPSC	ERY	Cholesterol	0.000284245	0
HPSC	ERY	GALECTIN	0.000411088	0
HPSC	Endo	ANGPT	0.0125332	0
HPSC	Endo	CD99	0.0297637	0
HPSC	Endo	CDH5	0.00325177	0
HPSC	Endo	COLLAGEN	0.00195879	0
HPSC	Endo	Cholesterol	0.00117561	0
HPSC	Endo	CypA	0.0863016	0
HPSC	Endo	EPHB	0.000962325	0
HPSC	Endo	ESAM	0.00640163	0
HPSC	Endo	GALECTIN	0.00348494	0
HPSC	Endo	JAM	0.00281144	0
HPSC	Endo	LAMININ	0.00470783	0.00333333
HPSC	Endo	MK	0.012771	0
HPSC	Endo	PECAM1	0.0193654	0
HPSC	Endo	Prostaglandin	0.00017163	0
HPSC	Endo	SELL	0.00254642	0
HPSC	Endo	TGFb	0.00298411	0
HPSC	Endo	VISFATIN	0.0031733	0
HPSC	Fibro	APP	0.000552913	0
HPSC	Fibro	CD46	0.00039015	0
HPSC	Fibro	CD99	0.00316743	0
HPSC	Fibro	COLLAGEN	0.000446559	0
HPSC	Fibro	Cholesterol	0.00441838	0
HPSC	Fibro	CypA	0.0864464	0
HPSC	Fibro	EPHB	0.00131152	0
HPSC	Fibro	GALECTIN	0.00269172	0
HPSC	Fibro	MK	0.0305596	0
HPSC	Fibro	PDGF	0.00167012	0
HPSC	Fibro	RA	0.00711133	0
HPSC	Fibro	SEMA4	0.000208534	0
HPSC	Gran	12oxoLTB4	0.000834644	0
HPSC	Gran	ADGRE	0.00187293	0
HPSC	Gran	APP	0.0177434	0
HPSC	Gran	CD99	0.0193833	0
HPSC	Gran	COLLAGEN	0.0041973	0
HPSC	Gran	CysLTs	0.00372592	0
HPSC	Gran	GALECTIN	0.00657787	0
HPSC	Gran	ICAM	0.00481662	0
HPSC	Gran	JAM	0.0039856	0
HPSC	Gran	LAMININ	0.00235438	0
HPSC	Gran	MIF	0.143107	0
HPSC	Gran	PECAM1	0.00411985	0
HPSC	HE	ADGRG	0.00170911	0
HPSC	HE	ANGPT	0.0240123	0
HPSC	HE	APP	0.00119271	0
HPSC	HE	CD46	0.00353841	0
HPSC	HE	CD99	0.0389744	0
HPSC	HE	CDH5	0.0041307	0
HPSC	HE	Cholesterol	0.00126909	0
HPSC	HE	EPHB	0.000679707	0
HPSC	HE	ESAM	0.00642438	0
HPSC	HE	GALECTIN	0.0036701	0
HPSC	HE	GRN	0.000801325	0
HPSC	HE	JAM	0.00389001	0
HPSC	HE	LAMININ	0.00374705	0
HPSC	HE	MIF	0.0274272	0
HPSC	HE	MPZ	0.000876846	0
HPSC	HE	PECAM1	0.0280104	0
HPSC	HE	SELL	0.00231044	0
HPSC	HE	TGFb	0.00794396	0
HPSC	HE	VISFATIN	0.00503308	0
HPSC	HPSC	ADGRE	0.000233818	0
HPSC	HPSC	ANGPT	0.00143169	0
HPSC	HPSC	APP	0.0061982	0
HPSC	HPSC	CD99	0.00135674	0
HPSC	HPSC	COLLAGEN	0.00341425	0
HPSC	HPSC	Cholesterol	0.000169847	0
HPSC	HPSC	DHT	0.000151168	0
HPSC	HPSC	GALECTIN	0.00572005	0
HPSC	HPSC	JAM	0.000422851	0
HPSC	HPSC	LAMININ	0.00191522	0
HPSC	HPSC	MIF	0.0517505	0
HPSC	HPSC	MK	0.0154705	0
HPSC	HPSC	PECAM1	0.00885581	0
HPSC	HPSC	SELL	0.000949213	0
HPSC	HPSC	Testosterone	0.000464271	0
HPSC	Kidney	APP	0.00157153	0.005
HPSC	Kidney	CD46	0.000753872	0
HPSC	Kidney	CD99	0.0014787	0
HPSC	Kidney	COLLAGEN	0.0018363	0
HPSC	Kidney	Cholesterol	0.00366201	0.015
HPSC	Kidney	CypA	0.0935097	0
HPSC	Kidney	DHEAS	0.000179924	0
HPSC	Kidney	EPHB	0.000845276	0
HPSC	Kidney	GALECTIN	0.00308915	0
HPSC	Kidney	GRN	0.000782367	0
HPSC	Kidney	HSPG	0.000251235	0
HPSC	Kidney	JAM	0.000707758	0
HPSC	Kidney	LAMININ	0.00135455	0
HPSC	Kidney	MK	0.0374277	0
HPSC	Kidney	MPZ	0.000925783	0
HPSC	Kidney	NRG	0.00242222	0
HPSC	Kidney	PDGF	0.000144228	0
HPSC	Kidney	RA	0.00356472	0
HPSC	Kidney	SELL	0.000152307	0
HPSC	Kidney	SEMA4	0.000366532	0
HPSC	Kidney	TGFb	0.00334279	0.01
HPSC	Liver	Cholesterol	0.000477265	0
HPSC	Liver	GALECTIN	0.00343562	0
HPSC	Lymph	ADGRE	0.00468142	0
HPSC	Lymph	APP	0.0206057	0
HPSC	Lymph	CD45	0.00100648	0
HPSC	Lymph	CD99	0.00113056	0
HPSC	Lymph	COLLAGEN	0.00304819	0
HPSC	Lymph	DHEAS	7.44403e-05	0
HPSC	Lymph	GALECTIN	0.0071026	0
HPSC	Lymph	GRN	0.000556702	0
HPSC	Lymph	ICAM	0.0023137	0
HPSC	Lymph	JAM	0.00181747	0
HPSC	Lymph	LAMININ	0.0017099	0
HPSC	Lymph	MIF	0.123554	0
HPSC	Lymph	MK	0.00675138	0
HPSC	Lymph	PECAM2	0.000793736	0
HPSC	Lymph	Prostaglandin	0.00167691	0
HPSC	Lymph	SEMA4	0.00015155	0
HPSC	Lymph	TGFb	0.00178027	0
HPSC	MK	CD34	0.00946966	0
HPSC	MK	COLLAGEN	0.000553949	0
HPSC	MK	GALECTIN	0.00310684	0
HPSC	MK	JAM	0.000219965	0.005
HPSC	MK	LAMININ	0.00093134	0
HPSC	MK	MK	0.0127413	0.01
HPSC	MK	NECTIN	0.000366419	0
HPSC	MK	PECAM1	0.0132305	0
HPSC	MK	Prostaglandin	0.00466873	0
HPSC	Macro	ADGRE	0.00316387	0
HPSC	Macro	APP	0.0267092	0
HPSC	Macro	CD45	0.0110297	0
HPSC	Macro	DHEAS	0.000404122	0
HPSC	Macro	GALECTIN	0.00536405	0
HPSC	Macro	GRN	0.000619761	0
HPSC	Macro	ICAM	0.0025389	0
HPSC	Macro	IL16	0.000324098	0
HPSC	Macro	JAM	0.00205681	0
HPSC	Macro	SEMA4	0.000170564	0
HPSC	Macro	TGFb	0.00236311	0
HPSC	Peri	APP	0.0049233	0
HPSC	Peri	CD46	0.00135551	0
HPSC	Peri	CD99	0.0286077	0.01
HPSC	Peri	COLLAGEN	0.00175677	0
HPSC	Peri	Cholesterol	0.00447764	0
HPSC	Peri	CypA	0.0897548	0
HPSC	Peri	DHEAS	0.000304787	0
HPSC	Peri	GALECTIN	0.00339437	0
HPSC	Peri	GRN	0.000772903	0
HPSC	Peri	LAMININ	0.00241206	0
HPSC	Peri	MK	0.0403096	0
HPSC	Peri	NRG	0.000177828	0
HPSC	Peri	PDGF	0.000267678	0
HPSC	Peri	Prostaglandin	0.00990355	0
HPSC	Peri	RA	0.00540616	0
HPSC	Peri	SEMA4	0.000215386	0
HPSC	Stromal	GALECTIN	0.000841928	0
Kidney	ERY	Cholesterol	0.000341968	0
Kidney	ERY	Desmosterol	0.000637644	0
Kidney	Endo	ADGRA	0.00145004	0
Kidney	Endo	ADGRL	0.014354	0
Kidney	Endo	ANGPT	0.00113592	0
Kidney	Endo	ANGPTL	0.00143475	0
Kidney	Endo	ApoA	0.00250322	0
Kidney	Endo	CD99	0.0395844	0
Kidney	Endo	CDH	0.000939369	0
Kidney	Endo	COLLAGEN	0.0960674	0
Kidney	Endo	Cholesterol	0.00667035	0
Kidney	Endo	CypA	0.0747631	0
Kidney	Endo	EPHA	0.00311136	0
Kidney	Endo	EPHB	0.0124529	0
Kidney	Endo	FN1	0.0163663	0
Kidney	Endo	GAP	0.000211926	0
Kidney	Endo	IGFBP	0.00289368	0
Kidney	Endo	JAM	0.000292829	0
Kidney	Endo	KIT	0.000274351	0
Kidney	Endo	LAMININ	0.09917	0
Kidney	Endo	MK	0.15074	0
Kidney	Endo	MPZ	0.00628823	0
Kidney	Endo	NECTIN	0.00289257	0
Kidney	Endo	NOTCH	0.0016048	0
Kidney	Endo	NPNT	0.0185844	0
Kidney	Endo	NRXN	0.00381273	0
Kidney	Endo	PTPRM	0.0206752	0
Kidney	Endo	Prostaglandin	0.000108883	0
Kidney	Endo	SEMA3	0.0205814	0
Kidney	Endo	SLIT	0.012128	0
Kidney	Endo	VEGF	0.0127045	0
Kidney	Endo	VISFATIN	0.00261143	0
Kidney	Endo	VTN	0.0067292	0
Kidney	Fibro	ADGRA	0.00149521	0
Kidney	Fibro	ADGRL	0.0648398	0
Kidney	Fibro	ANGPTL	0.000823581	0
Kidney	Fibro	APP	0.00219756	0
Kidney	Fibro	ApoA	0.00163459	0
Kidney	Fibro	BMP	0.0192626	0
Kidney	Fibro	CADM	0.0300088	0
Kidney	Fibro	CD46	0.000941056	0
Kidney	Fibro	CD99	0.00425329	0
Kidney	Fibro	CDH	0.0172574	0
Kidney	Fibro	COLLAGEN	0.0456269	0.00166667
Kidney	Fibro	Cholesterol	0.0108319	0
Kidney	Fibro	CypA	0.0748902	0
Kidney	Fibro	DESMOSOME	0.0013205	0
Kidney	Fibro	Desmosterol	0.000288319	0
Kidney	Fibro	EPHA	0.0283457	0
Kidney	Fibro	EPHB	0.0192991	0
Kidney	Fibro	FLRT	0.000596401	0
Kidney	Fibro	FN1	0.00110238	0
Kidney	Fibro	GAP	0.000521711	0
Kidney	Fibro	GAS	0.000476371	0
Kidney	Fibro	GDF	0.00106544	0
Kidney	Fibro	IGFBP	0.0023505	0
Kidney	Fibro	LAMININ	0.0399891	0
Kidney	Fibro	MK	0.210924	0
Kidney	Fibro	MPZ	0.00568959	0
Kidney	Fibro	NECTIN	0.00352951	0
Kidney	Fibro	NOTCH	0.00176827	0
Kidney	Fibro	NPNT	0.0103336	0
Kidney	Fibro	NRXN	0.0053776	0
Kidney	Fibro	Netrin	0.000926917	0
Kidney	Fibro	PDGF	0.0078384	0
Kidney	Fibro	PROS	0.000398411	0
Kidney	Fibro	RA	0.010896	0
Kidney	Fibro	SEMA3	0.0174561	0
Kidney	Fibro	SEMA4	0.000257357	0
Kidney	Fibro	SEMA6	0.00504948	0
Kidney	Fibro	SLIT	0.0403178	0
Kidney	Fibro	UNC5	0.00635691	0
Kidney	Fibro	VTN	0.00487533	0
Kidney	Gran	12oxoLTB4	0.00497921	0
Kidney	Gran	ADGRE	0.00306386	0
Kidney	Gran	ANGPTL	0.000579937	0
Kidney	Gran	APP	0.0678616	0
Kidney	Gran	CD99	0.0258703	0
Kidney	Gran	COLLAGEN	0.0622991	0
Kidney	Gran	CysLTs	0.00246677	0
Kidney	Gran	FN1	0.0102861	0
Kidney	Gran	JAM	0.00169564	0
Kidney	Gran	LAMININ	0.0494835	0
Kidney	Gran	MIF	0.135037	0
Kidney	Gran	NOTCH	0.000620907	0
Kidney	Gran	VTN	0.00965062	0
Kidney	HE	ADGRA	0.00194067	0
Kidney	HE	ADGRG	0.0319022	0
Kidney	HE	ADGRL	0.0142046	0
Kidney	HE	ANGPT	0.00219956	0
Kidney	HE	ANGPTL	0.00131485	0
Kidney	HE	APP	0.0111394	0
Kidney	HE	ApoA	0.00261205	0
Kidney	HE	BMP	0.00465182	0
Kidney	HE	CADM	0.00446373	0
Kidney	HE	CD46	0.00849698	0
Kidney	HE	CD99	0.051705	0
Kidney	HE	CDH	0.000860828	0
Kidney	HE	COLLAGEN	0.0859276	0
Kidney	HE	Cholesterol	0.00720001	0.00333333
Kidney	HE	EPHA	0.0128996	0
Kidney	HE	EPHB	0.0125976	0
Kidney	HE	FN1	0.0239824	0
Kidney	HE	GAP	0.00673226	0
Kidney	HE	GAS	0.000230061	0
Kidney	HE	GDF	0.000302123	0
Kidney	HE	GRN	0.00113753	0
Kidney	HE	IGFBP	0.0036567	0
Kidney	HE	JAM	0.00157862	0
Kidney	HE	LAMININ	0.099959	0
Kidney	HE	MIF	0.0258029	0
Kidney	HE	MK	0.104408	0.02
Kidney	HE	MPZ	0.00843974	0
Kidney	HE	NECTIN	0.00438975	0
Kidney	HE	NOTCH	0.00491762	0
Kidney	HE	NRXN	0.00697301	0
Kidney	HE	Netrin	0.00284655	0
Kidney	HE	PROS	0.00019241	0
Kidney	HE	PTPRM	0.0220227	0
Kidney	HE	SEMA3	0.0618717	0
Kidney	HE	SEMA6	0.00839677	0
Kidney	HE	SLIT	0.01019	0
Kidney	HE	TGFb	0.000443295	0
Kidney	HE	UNC5	0.0078663	0
Kidney	HE	VEGF	0.0156358	0
Kidney	HE	VISFATIN	0.00414328	0
Kidney	HE	VTN	0.00564936	0
Kidney	HPSC	ADGRE	0.000459738	0
Kidney	HPSC	ADGRL	0.00551375	0
Kidney	HPSC	ANGPT	0.000128445	0.01
Kidney	HPSC	APP	0.0242862	0
Kidney	HPSC	CD99	0.00182201	0
Kidney	HPSC	COLLAGEN	0.0559903	0.000909091
Kidney	HPSC	Cholesterol	0.000204343	0
Kidney	HPSC	CysLTs	0.00023243	0
Kidney	HPSC	Desmosterol	0.000223731	0
Kidney	HPSC	FN1	0.0133536	0
Kidney	HPSC	IGFBP	0.00251519	0.01
Kidney	HPSC	JAM	0.000282516	0
Kidney	HPSC	KIT	0.000256449	0
Kidney	HPSC	LAMININ	0.047864	0.00285714
Kidney	HPSC	MIF	0.0487579	0
Kidney	HPSC	MK	0.172942	0
Kidney	HPSC	MPZ	0.000925783	0
Kidney	HPSC	NECTIN	0.000529907	0
Kidney	HPSC	NRXN	0.00146526	0
Kidney	HPSC	SEMA3	0.000800356	0
Kidney	HPSC	Testosterone	0.000695473	0
Kidney	HPSC	VEGF	0.00023013	0
Kidney	HPSC	VTN	0.000937035	0
Kidney	Kidney	ADGRL	0.0390803	0
Kidney	Kidney	AGRN	0.000360805	0
Kidney	Kidney	APP	0.00624058	0
Kidney	Kidney	ApoA	0.00251537	0
Kidney	Kidney	BMP	0.0179751	0
Kidney	Kidney	CADM	0.0449228	0
Kidney	Kidney	CD46	0.00181743	0
Kidney	Kidney	CD99	0.0019857	0
Kidney	Kidney	CDH	0.0298325	0
Kidney	Kidney	CLDN	0.00587157	0
Kidney	Kidney	COLLAGEN	0.034914	0
Kidney	Kidney	Cholesterol	0.00898026	0
Kidney	Kidney	CypA	0.0810931	0
Kidney	Kidney	DESMOSOME	0.00416757	0
Kidney	Kidney	DHEAS	0.000313975	0
Kidney	Kidney	Desmosterol	0.000412697	0
Kidney	Kidney	EPHA	0.0197239	0
Kidney	Kidney	EPHB	0.0120916	0
Kidney	Kidney	FLRT	0.000693375	0
Kidney	Kidney	FN1	0.00452715	0
Kidney	Kidney	GAP	0.000201599	0
Kidney	Kidney	GAS	0.00068913	0
Kidney	Kidney	GDF	0.00101842	0
Kidney	Kidney	GRN	0.00111063	0
Kidney	Kidney	HSPG	0.00100825	0
Kidney	Kidney	IGFBP	0.00285037	0
Kidney	Kidney	JAM	0.000472848	0
Kidney	Kidney	LAMININ	0.0394898	0
Kidney	Kidney	MK	0.21699	0
Kidney	Kidney	MPZ	0.00890701	0
Kidney	Kidney	NECTIN	0.00454119	0
Kidney	Kidney	NOTCH	0.0013373	0
Kidney	Kidney	NRG	0.0398146	0
Kidney	Kidney	NRXN	0.00397212	0
Kidney	Kidney	Netrin	0.00223744	0
Kidney	Kidney	OCLN	0.000331425	0
Kidney	Kidney	PDGF	0.000665297	0
Kidney	Kidney	PROS	0.000576352	0
Kidney	Kidney	RA	0.00546582	0
Kidney	Kidney	SEMA4	0.00045235	0
Kidney	Kidney	SLIT	0.0242058	0
Kidney	Kidney	TGFb	0.000203668	0
Kidney	Kidney	UNC5	0.00519102	0.005
Kidney	Kidney	VTN	0.00296491	0
Kidney	Liver	APP	0.00876614	0.01
Kidney	Liver	CADM	0.00597413	0
Kidney	Liver	CDH	0.00483678	0
Kidney	Liver	Cholesterol	0.00183507	0.01
Kidney	Liver	FLRT	0.00100505	0
Kidney	Liver	MK	0.0184911	0
Kidney	Liver	MPZ	0.00158698	0
Kidney	Liver	NECTIN	0.000757143	0
Kidney	Liver	SLIT	0.0101134	0.005
Kidney	Lymph	ADGRE	0.0076463	0
Kidney	Lymph	APP	0.0775137	0
Kidney	Lymph	CD99	0.00151838	0
Kidney	Lymph	CDH1	0.00128029	0
Kidney	Lymph	COLLAGEN	0.0453652	0
Kidney	Lymph	CysLTs	0.000517862	0
Kidney	Lymph	DHEAS	0.000129903	0
Kidney	Lymph	Desmosterol	0.000274809	0
Kidney	Lymph	FN1	0.0111966	0
Kidney	Lymph	GRN	0.000790353	0
Kidney	Lymph	IGFBP	0.00227781	0.01
Kidney	Lymph	JAM	0.00113517	0
Kidney	Lymph	LAMININ	0.0360727	0
Kidney	Lymph	MIF	0.116562	0
Kidney	Lymph	MK	0.135716	0
Kidney	Lymph	NECTIN	0.000266234	0
Kidney	Lymph	NOTCH	0.000273536	0
Kidney	Lymph	NRXN	0.000628366	0
Kidney	Lymph	Prostaglandin	0.00139167	0
Kidney	Lymph	SEMA4	0.000187034	0
Kidney	Lymph	VTN	0.000747046	0
Kidney	MK	COLLAGEN	0.00829282	0
Kidney	MK	FN1	0.00713734	0
Kidney	MK	IGFBP	0.00269624	0
Kidney	MK	JAM	0.000146968	0
Kidney	MK	LAMININ	0.0197372	0
Kidney	MK	MK	0.0328424	0
Kidney	MK	NECTIN	0.00372071	0
Kidney	MK	PVR	0.000250403	0
Kidney	MK	Prostaglandin	0.00378491	0
Kidney	MK	VTN	0.00411582	0
Kidney	Macro	ADGRE	0.00517196	0
Kidney	Macro	APP	0.101949	0
Kidney	Macro	ApoA	0.0450763	0
Kidney	Macro	ApoE	0.0473446	0
Kidney	Macro	CHEMERIN	0.000354699	0
Kidney	Macro	COLLAGEN	0.00714486	0
Kidney	Macro	CysLTs	0.000568191	0
Kidney	Macro	DHEAS	0.000705135	0
Kidney	Macro	Desmosterol	0.000271005	0
Kidney	Macro	GAS	0.00118634	0
Kidney	Macro	GRN	0.000879855	0
Kidney	Macro	IGFBP	0.00352898	0
Kidney	Macro	JAM	0.00103876	0
Kidney	Macro	LAMININ	0.0124807	0
Kidney	Macro	MPZ	0.0011945	0
Kidney	Macro	NECTIN	0.000742834	0
Kidney	Macro	NOTCH	0.000321801	0
Kidney	Macro	NRXN	0.000822868	0
Kidney	Macro	PROS	0.00099226	0
Kidney	Macro	SEMA3	0.00515631	0
Kidney	Macro	SEMA4	0.000210499	0
Kidney	Macro	VEGF	0.000171547	0
Kidney	Macro	VTN	0.00444319	0
Kidney	Peri	ADGRA	0.00203293	0
Kidney	Peri	ADGRL	0.0443996	0
Kidney	Peri	ANGPTL	0.00318803	0
Kidney	Peri	APP	0.0193165	0
Kidney	Peri	ApoA	0.00178523	0
Kidney	Peri	BMP	0.0109728	0
Kidney	Peri	CADM	0.0124448	0
Kidney	Peri	CD46	0.00326508	0
Kidney	Peri	CD99	0.0380978	0
Kidney	Peri	CDH	0.00526513	0
Kidney	Peri	COLLAGEN	0.0738262	0
Kidney	Peri	Cholesterol	0.010977	0
Kidney	Peri	CypA	0.077794	0
Kidney	Peri	DHEAS	0.00053178	0
Kidney	Peri	Desmosterol	0.000512481	0
Kidney	Peri	EPHA	0.009385	0
Kidney	Peri	EPHB	0.00130521	0
Kidney	Peri	FN1	0.0161801	0
Kidney	Peri	GAP	0.00128609	0
Kidney	Peri	GAS	0.000865891	0
Kidney	Peri	GDF	0.000297816	0
Kidney	Peri	GRN	0.0010972	0
Kidney	Peri	IGFBP	0.00261271	0
Kidney	Peri	LAMININ	0.0681718	0
Kidney	Peri	MK	0.216115	0
Kidney	Peri	MPZ	0.00476238	0
Kidney	Peri	NECTIN	0.00435841	0
Kidney	Peri	NOTCH	0.00311054	0
Kidney	Peri	NPNT	0.0146139	0
Kidney	Peri	NRG	0.0028814	0
Kidney	Peri	NRXN	0.00620508	0
Kidney	Peri	Netrin	0.00163666	0
Kidney	Peri	PDGF	0.00264562	0
Kidney	Peri	PROS	0.000724259	0
Kidney	Peri	PTPR	0.00258018	0
Kidney	Peri	Prostaglandin	0.00823029	0
Kidney	Peri	RA	0.00828591	0
Kidney	Peri	SEMA3	0.00141271	0
Kidney	Peri	SEMA4	0.000265813	0
Kidney	Peri	SLIT	0.0652532	0
Kidney	Peri	UNC5	0.0126332	0
Kidney	Peri	VEGF	0.000492292	0
Kidney	Peri	VTN	0.00653607	0
Kidney	Stromal	SLIT	0.00971401	0
Liver	ERY	Cholesterol	0.00060623	0.01
Liver	ERY	Desmosterol	0.000637814	0
Liver	ERY	PARs	0.00309174	0
Liver	ERY	RBP4	0.00477834	0
Liver	Endo	ADGRA	0.000770992	0
Liver	Endo	ADGRL	0.0024848	0
Liver	Endo	ApoA	0.0118533	0
Liver	Endo	CD99	0.0410091	0
Liver	Endo	Cholesterol	0.00560796	0
Liver	Endo	CypA	0.0742634	0
Liver	Endo	EPHA	0.00045677	0
Liver	Endo	FN1	0.0376966	0
Liver	Endo	LAMININ	0.000857739	0
Liver	Endo	MK	0.132805	0.01
Liver	Endo	MPZ	0.00111796	0
Liver	Endo	NOTCH	0.0206512	0
Liver	Endo	PARs	0.024116	0
Liver	Endo	SPP1	0.0234707	0
Liver	Endo	VTN	0.0531214	0
Liver	Fibro	ADGRA	0.000795025	0
Liver	Fibro	ADGRL	0.0109373	0
Liver	Fibro	APP	0.000485659	0
Liver	Fibro	ApoA	0.0077654	0
Liver	Fibro	CADM	0.00444364	0
Liver	Fibro	CD46	0.000221858	0
Liver	Fibro	CD99	0.00441256	0
Liver	Fibro	CDH	0.00279149	0
Liver	Fibro	COLLAGEN	0.000370662	0
Liver	Fibro	Cholesterol	0.00910445	0
Liver	Fibro	CypA	0.0743897	0
Liver	Fibro	Desmosterol	0.000288396	0
Liver	Fibro	EPHA	0.00429112	0
Liver	Fibro	FLRT	0.000864524	0
Liver	Fibro	FN1	0.0157326	0
Liver	Fibro	MK	0.18586	0
Liver	Fibro	MPZ	0.00101103	0
Liver	Fibro	NOTCH	0.0227672	0
Liver	Fibro	PARs	0.0244033	0
Liver	Fibro	RA	0.0194431	0
Liver	Fibro	RBP4	0.00963589	0
Liver	Fibro	SPP1	0.0122274	0
Liver	Fibro	UNC5	0.00512918	0
Liver	Fibro	VTN	0.03892	0
Liver	Gran	12oxoLTB4	0.00429782	0
Liver	Gran	APP	0.0156103	0
Liver	Gran	ApoB	0.00357143	0
Liver	Gran	CD99	0.0268151	0
Liver	Gran	COLLAGEN	0.00347983	0
Liver	Gran	FN1	0.0187282	0
Liver	Gran	LAMININ	0.00216347	0
Liver	Gran	MIF	0.138884	0
Liver	Gran	NOTCH	0.0080195	0
Liver	Gran	SPP1	0.00745608	0
Liver	Gran	VTN	0.0731209	0
Liver	HE	ADGRA	0.0010321	0
Liver	HE	ADGRG	0.00346843	0
Liver	HE	ADGRL	0.0022565	0
Liver	HE	APP	0.00104772	0
Liver	HE	ApoA	0.0123636	0
Liver	HE	CADM	0.000650498	0.02
Liver	HE	CD46	0.00201485	0
Liver	HE	CD99	0.0535465	0
Liver	HE	Cholesterol	0.00605306	0
Liver	HE	EPHA	0.00190366	0
Liver	HE	FN1	0.0435892	0
Liver	HE	GRN	0.000403883	0
Liver	HE	LAMININ	0.00119383	0
Liver	HE	MIF	0.026576	0
Liver	HE	MPZ	0.00150314	0
Liver	HE	NOTCH	0.0624489	0
Liver	HE	PARs	0.0465741	0
Liver	HE	SPP1	0.0251445	0
Liver	HE	UNC5	0.006339	0
Liver	HE	VTN	0.0439726	0
Liver	HPSC	ADGRL	0.000790823	0
Liver	HPSC	APP	0.00544749	0.01
Liver	HPSC	CD99	0.00189026	0
Liver	HPSC	COLLAGEN	0.00283133	0
Liver	HPSC	Cholesterol	0.000362292	0.01
Liver	HPSC	Desmosterol	0.00022379	0
Liver	HPSC	FN1	0.0243775	0
Liver	HPSC	LAMININ	0.00175985	0
Liver	HPSC	MIF	0.0501834	0
Liver	HPSC	MK	0.152618	0
Liver	HPSC	PARs	0.00444292	0
Liver	HPSC	SPP1	0.0123387	0.0075
Liver	HPSC	Testosterone	0.000316488	0
Liver	HPSC	VTN	0.00753581	0
Liver	Kidney	ADGRL	0.00669039	0
Liver	Kidney	APP	0.00138043	0.005
Liver	Kidney	ApoA	0.0119103	0
Liver	Kidney	CADM	0.00672796	0
Liver	Kidney	CD46	0.000428755	0
Liver	Kidney	CD99	0.00206007	0
Liver	Kidney	CDH	0.00483678	0
Liver	Kidney	COLLAGEN	0.00152388	0
Liver	Kidney	Cholesterol	0.00754892	0
Liver	Kidney	CypA	0.0805548	0
Liver	Kidney	DHEAS	0.000338286	0
Liver	Kidney	Desmosterol	0.000412806	0
Liver	Kidney	EPHA	0.00301218	0
Liver	Kidney	FLRT	0.00100505	0
Liver	Kidney	FN1	0.0141519	0
Liver	Kidney	GRN	0.000394324	0
Liver	Kidney	HSPG	0.000221153	0
Liver	Kidney	LAMININ	0.00124453	0
Liver	Kidney	MK	0.0844372	0
Liver	Kidney	MPZ	0.00158698	0
Liver	Kidney	NOTCH	0.0172538	0
Liver	Kidney	NRG	0.0180772	0
Liver	Kidney	PARs	0.0232143	0
Liver	Kidney	RA	0.00976943	0
Liver	Kidney	SPP1	0.00480737	0.00333333
Liver	Kidney	SerotoninDopamin	0.000532613	0
Liver	Kidney	UNC5	0.00418853	0
Liver	Kidney	VTN	0.0237726	0
Liver	Liver	CADM	0.000871738	0.01
Liver	Liver	CDH	0.000799562	0.01
Liver	Liver	Cholesterol	0.00227892	0.01
Liver	Liver	FLRT	0.00145662	0
Liver	Liver	MK	0.0161186	0
Liver	Liver	PARs	0.00521411	0
Liver	Lymph	APP	0.0181413	0
Liver	Lymph	CD99	0.00157527	0
Liver	Lymph	COLLAGEN	0.00252806	0
Liver	Lymph	DHEAS	0.000139962	0
Liver	Lymph	Desmosterol	0.000274882	0
Liver	Lymph	FN1	0.0204649	0
Liver	Lymph	GRN	0.000280554	0
Liver	Lymph	LAMININ	0.00157116	0
Liver	Lymph	MIF	0.119895	0
Liver	Lymph	MK	0.0153146	0
Liver	Lymph	NOTCH	0.00354763	0
Liver	Lymph	Prostaglandin	0.000708341	0
Liver	Lymph	SPP1	0.00698312	0
Liver	Lymph	VTN	0.00601594	0
Liver	MK	COLLAGEN	0.000459784	0
Liver	MK	FN1	0.0130292	0
Liver	MK	LAMININ	0.000855718	0.01
Liver	MK	MK	0.0286824	0
Liver	MK	NECTIN	0.000523584	0
Liver	MK	PARs	0.0222843	0
Liver	MK	Prostaglandin	0.00177703	0
Liver	MK	VTN	0.0323747	0
Liver	Macro	APP	0.0235002	0
Liver	Macro	ApoA	0.299471	0
Liver	Macro	ApoB	0.0294537	0
Liver	Macro	ApoE	0.0962414	0
Liver	Macro	CHEMERIN	0.000929785	0
Liver	Macro	DHEAS	0.000759719	0
Liver	Macro	Desmosterol	0.000271077	0
Liver	Macro	GRN	0.000312343	0
Liver	Macro	NOTCH	0.00417119	0
Liver	Macro	SPP1	0.00399327	0.00666667
Liver	Macro	VTN	0.035452	0
Liver	Peri	ADGRA	0.00108121	0
Liver	Peri	ADGRL	0.00743359	0
Liver	Peri	AGT	0.00471779	0
Liver	Peri	APP	0.00432676	0
Liver	Peri	ApoA	0.00847626	0
Liver	Peri	CADM	0.00181673	0
Liver	Peri	CD46	0.000771129	0
Liver	Peri	CD99	0.0394766	0
Liver	Peri	CDH	0.000524386	0
Liver	Peri	Cholesterol	0.00922627	0
Liver	Peri	CypA	0.0772757	0
Liver	Peri	DHEAS	0.00057294	0
Liver	Peri	Desmosterol	0.000512617	0
Liver	Peri	EPHA	0.00137923	0
Liver	Peri	FN1	0.0380646	0
Liver	Peri	GRN	0.000389552	0
Liver	Peri	LAMININ	0.00221647	0.03
Liver	Peri	MK	0.0902643	0
Liver	Peri	MPZ	0.000845616	0
Liver	Peri	NOTCH	0.0397196	0
Liver	Peri	NRG	0.00133709	0
Liver	Peri	PARs	0.0293481	0
Liver	Peri	Prostaglandin	0.00419822	0
Liver	Peri	RA	0.0147962	0
Liver	Peri	RBP4	0.0107833	0
Liver	Peri	SPP1	0.017691	0
Liver	Peri	UNC5	0.0101803	0
Liver	Peri	VTN	0.0517139	0
Lymph	ERY	GALECTIN	0.000384809	0
Lymph	ERY	RESISTIN	0.00139536	0
Lymph	Endo	CD39	0.000666446	0
Lymph	Endo	CD99	0.0274155	0
Lymph	Endo	CypA	0.0956034	0
Lymph	Endo	GALECTIN	0.0032628	0
Lymph	Endo	MK	0.00141178	0
Lymph	Endo	PECAM1	0.00259648	0
Lymph	Endo	Prostaglandin	0.000273572	0
Lymph	Endo	RESISTIN	0.00771264	0
Lymph	Endo	SELL	0.0050933	0
Lymph	Endo	SPP1	0.00802951	0
Lymph	Endo	TGFb	0.00314806	0
Lymph	Endo	VISFATIN	0.0160795	0
Lymph	Fibro	APP	0.000267933	0
Lymph	Fibro	CD46	0.000181409	0
Lymph	Fibro	CD99	0.00291087	0
Lymph	Fibro	Cholesterol	0.00278811	0
Lymph	Fibro	CypA	0.0957622	0
Lymph	Fibro	GALECTIN	0.00252002	0
Lymph	Fibro	GAS	0.000555981	0
Lymph	Fibro	MK	0.000849794	0
Lymph	Fibro	RESISTIN	0.00616768	0
Lymph	Fibro	SEMA4	0.000386959	0
Lymph	Fibro	SPP1	0.00346239	0
Lymph	Fibro	VISFATIN	0.00518215	0
Lymph	Gran	ADGRE	0.00134434	0
Lymph	Gran	ANNEXIN	0.0133014	0
Lymph	Gran	APP	0.00865729	0
Lymph	Gran	CD99	0.017839	0
Lymph	Gran	CysLTs	0.00265049	0
Lymph	Gran	GALECTIN	0.00615824	0
Lymph	Gran	ICAM	0.0183075	0
Lymph	Gran	MIF	0.127076	0
Lymph	Gran	RESISTIN	0.0189174	0
Lymph	Gran	SELPLG	0.00348162	0
Lymph	Gran	SPP1	0.00255236	0
Lymph	HE	ADGRG	0.00157842	0
Lymph	HE	APP	0.000578161	0
Lymph	HE	CD46	0.00164804	0
Lymph	HE	CD99	0.0359209	0
Lymph	HE	CypA	0.0812969	0
Lymph	HE	GALECTIN	0.00343619	0
Lymph	HE	GAS	0.000268508	0
Lymph	HE	GRN	0.00166863	0
Lymph	HE	MIF	0.0242101	0
Lymph	HE	PECAM1	0.00378449	0
Lymph	HE	RESISTIN	0.00562128	0
Lymph	HE	SELL	0.00462068	0
Lymph	HE	SPP1	0.00861404	0
Lymph	HE	TGFb	0.0082296	0
Lymph	HE	VISFATIN	0.0253112	0
Lymph	HPSC	APP	0.000212948	0
Lymph	HPSC	CD99	0.00124682	0
Lymph	HPSC	CypA	0.0794543	0
Lymph	HPSC	DHT	0.000134776	0
Lymph	HPSC	GALECTIN	0.00535501	0
Lymph	HPSC	ICAM	0.00289331	0
Lymph	HPSC	MIF	0.0458147	0
Lymph	HPSC	MK	0.00171437	0
Lymph	HPSC	RESISTIN	0.00797063	0
Lymph	HPSC	SELL	0.00189905	0
Lymph	HPSC	SELPLG	0.000137904	0
Lymph	HPSC	SPP1	0.00330555	0
Lymph	HPSC	Testosterone	0.000202345	0
Lymph	HPSC	VISFATIN	0.00370862	0
Lymph	Kidney	APP	0.000761655	0.005
Lymph	Kidney	CD46	0.000350597	0
Lymph	Kidney	CD99	0.00135891	0
Lymph	Kidney	Cholesterol	0.00231103	0
Lymph	Kidney	CypA	0.1035	0
Lymph	Kidney	DHEAS	0.000190977	0
Lymph	Kidney	GALECTIN	0.00289217	0
Lymph	Kidney	GAS	0.000804296	0
Lymph	Kidney	GRN	0.00162918	0
Lymph	Kidney	MK	0.00266055	0
Lymph	Kidney	RESISTIN	0.0060507	0
Lymph	Kidney	SELL	0.000304958	0
Lymph	Kidney	SEMA4	0.000680159	0
Lymph	Kidney	SPP1	0.000974177	0
Lymph	Kidney	TGFb	0.0035265	0
Lymph	Liver	CypA	0.0843677	0
Lymph	Liver	GALECTIN	0.00321661	0
Lymph	Liver	RESISTIN	0.00156485	0
Lymph	Lymph	ADGRE	0.00335863	0
Lymph	Lymph	APP	0.0100842	0
Lymph	Lymph	BAFF	0.000142207	0
Lymph	Lymph	CCL	0.00817399	0
Lymph	Lymph	CD45	0.00242015	0
Lymph	Lymph	CD99	0.00103894	0
Lymph	Lymph	DHEAS	7.90137e-05	0
Lymph	Lymph	GALECTIN	0.00664934	0
Lymph	Lymph	GRN	0.00115955	0
Lymph	Lymph	ICAM	0.00999617	0
Lymph	Lymph	MIF	0.109669	0
Lymph	Lymph	MK	0.000742311	0
Lymph	Lymph	PECAM2	0.000104706	0
Lymph	Lymph	Prostaglandin	0.00171264	0
Lymph	Lymph	RESISTIN	0.0144415	0
Lymph	Lymph	SELPLG	0.000276123	0
Lymph	Lymph	SEMA4	0.000281233	0
Lymph	Lymph	SPP1	0.00238588	0
Lymph	Lymph	TGFb	0.00187811	0
Lymph	MK	GALECTIN	0.00290873	0
Lymph	MK	ICAM	0.00218763	0
Lymph	MK	MK	0.00140846	0.01
Lymph	MK	NECTIN	0.00018408	0
Lymph	MK	Prostaglandin	0.00503502	0
Lymph	MK	RESISTIN	0.0201734	0
Lymph	MK	SELPLG	0.00138588	0
Lymph	Macro	ADGRE	0.00227045	0
Lymph	Macro	ANNEXIN	0.00142194	0
Lymph	Macro	APP	0.0130364	0
Lymph	Macro	BAFF	0.000130091	0
Lymph	Macro	CCL	0.0144649	0
Lymph	Macro	CD45	0.0261532	0
Lymph	Macro	CD86	0.00181586	0
Lymph	Macro	DHEAS	0.000428945	0
Lymph	Macro	GALECTIN	0.00502164	0
Lymph	Macro	GAS	0.0013845	0
Lymph	Macro	GRN	0.0012908	0
Lymph	Macro	ICAM	0.0087678	0
Lymph	Macro	IL16	0.00031658	0
Lymph	Macro	MHC-II	0.0118986	0
Lymph	Macro	RESISTIN	0.0169538	0
Lymph	Macro	SEMA4	0.000316512	0
Lymph	Macro	SPP1	0.000234607	0
Lymph	Macro	TGFb	0.00249296	0
Lymph	Peri	APP	0.00239115	0
Lymph	Peri	CD46	0.000630599	0
Lymph	Peri	CD99	0.00133134	0
Lymph	Peri	Cholesterol	0.00282548	0
Lymph	Peri	CypA	0.0993883	0
Lymph	Peri	DHEAS	0.000323507	0
Lymph	Peri	GALECTIN	0.00317798	0
Lymph	Peri	GAS	0.00101049	0
Lymph	Peri	GRN	0.00160949	0
Lymph	Peri	MK	0.00214194	0
Lymph	Peri	Prostaglandin	0.0101133	0
Lymph	Peri	RESISTIN	0.0109365	0
Lymph	Peri	SEMA4	0.000399673	0
Lymph	Peri	SPP1	0.00514624	0
Lymph	Peri	TGFb	0.00154396	0
Lymph	Peri	VISFATIN	0.00833375	0
Lymph	Stromal	GALECTIN	0.000788127	0
MK	ERY	THBS	0.0146952	0
MK	Endo	ANGPT	0.00424549	0
MK	Endo	Cholesterol	0.00220732	0
MK	Endo	CypA	0.0927456	0
MK	Endo	ESAM	0.0121269	0
MK	Endo	JAM	9.10041e-05	0
MK	Endo	NOTCH	0.00313521	0
MK	Endo	PECAM1	0.028781	0
MK	Endo	Prostaglandin	0.000965833	0
MK	Endo	TGFb	0.00818683	0
MK	Endo	THBS	0.014214	0
MK	Fibro	CD46	0.000200446	0
MK	Fibro	Cholesterol	0.00358496	0
MK	Fibro	CypA	0.0929001	0
MK	Fibro	NOTCH	0.00345473	0
MK	Fibro	PDGF	0.00105519	0
MK	Fibro	PROS	0.000581879	0
MK	Fibro	SEMA4	0.000278836	0
MK	Fibro	THBS	0.00608412	0
MK	Gran	ADGRE	0.000894712	0
MK	Gran	GP1BA	0.0226335	0
MK	Gran	ICAM	0.0126798	0
MK	Gran	JAM	0.000527473	0
MK	Gran	LXA4	0.000826392	0
MK	Gran	MIF	0.123163	0
MK	Gran	NOTCH	0.00121339	0
MK	Gran	PECAM1	0.00616958	0
MK	Gran	THBS	0.0130398	0
MK	HE	ANGPT	0.00819692	0
MK	HE	CD46	0.0018207	0
MK	HE	Cholesterol	0.00238263	0.03
MK	HE	CypA	0.0788294	0.01
MK	HE	ESAM	0.0121698	0
MK	HE	JAM	0.00049103	0
MK	HE	MIF	0.0234306	0
MK	HE	NOTCH	0.00959697	0
MK	HE	PECAM1	0.0414516	0
MK	HE	PROS	0.000281016	0
MK	HE	TGFb	0.0233657	0
MK	HE	THBS	0.0176993	0
MK	HPSC	ANGPT	0.00048139	0
MK	HPSC	CypA	0.0770381	0.03
MK	HPSC	JAM	8.77983e-05	0
MK	HPSC	MIF	0.0443712	0
MK	HPSC	PECAM1	0.0132305	0
MK	HPSC	TGFb	0.0032506	0
MK	HPSC	THBS	0.0189118	0
MK	HPSC	Testosterone	0.00031783	0
MK	Kidney	CD46	0.000387382	0
MK	Kidney	Cholesterol	0.00297194	0
MK	Kidney	CypA	0.100433	0
MK	Kidney	DHEA	0.000389666	0
MK	Kidney	JAM	0.000146968	0
MK	Kidney	NOTCH	0.00261316	0
MK	Kidney	PDGF	9.10575e-05	0
MK	Kidney	PROS	0.000841761	0
MK	Kidney	SEMA4	0.000490105	0
MK	Kidney	TGFb	0.00920033	0
MK	Kidney	THBS	0.0133902	0
MK	Liver	CypA	0.0818154	0
MK	Lymph	ADGRE	0.00223682	0
MK	Lymph	CCL	0.000608748	0
MK	Lymph	GP1BA	0.00878138	0
MK	Lymph	ICAM	0.00610577	0
MK	Lymph	JAM	0.000352988	0
MK	Lymph	MIF	0.106281	0
MK	Lymph	NOTCH	0.000534728	0
MK	Lymph	PECAM2	0.00119062	0
MK	Lymph	Prostaglandin	0.00121973	0
MK	Lymph	SEMA4	0.000202646	0
MK	Lymph	TGFb	0.00490027	0
MK	Lymph	THBS	0.02663	0
MK	MK	JAM	4.56694e-05	0
MK	MK	NECTIN	0.000572415	0
MK	MK	PECAM1	0.0197233	0
MK	MK	Prostaglandin	0.0056788	0
MK	MK	THBS	0.03712	0
MK	Macro	ADGRE	0.00151155	0
MK	Macro	CCL	0.0010802	0
MK	Macro	GP1BA	0.0110489	0
MK	Macro	ICAM	0.00669824	0
MK	Macro	JAM	0.000322988	0
MK	Macro	NOTCH	0.000629051	0
MK	Macro	PROS	0.00144895	0
MK	Macro	SEMA4	0.000228069	0
MK	Macro	TGFb	0.00649581	0
MK	Macro	THBS	0.0754256	0
MK	Peri	CD46	0.000696741	0
MK	Peri	Cholesterol	0.00363297	0
MK	Peri	CypA	0.0964295	0
MK	Peri	NOTCH	0.00607308	0
MK	Peri	PDGF	0.00016901	0
MK	Peri	PROS	0.00105752	0
MK	Peri	Prostaglandin	0.00721095	0
MK	Peri	SEMA4	0.000287998	0
MK	Peri	TGFb	0.00402914	0
Macro	ERY	IGF	0.000365568	0
Macro	ERY	RESISTIN	0.00136076	0
Macro	Endo	CD39	0.00214407	0
Macro	Endo	CD99	0.0408998	0
Macro	Endo	Cholesterol	0.00759257	0
Macro	Endo	CypA	0.086543	0
Macro	Endo	IGF	0.00129415	0
Macro	Endo	MK	0.00246313	0
Macro	Endo	MPZ	0.000841374	0
Macro	Endo	PECAM1	0.00324642	0
Macro	Endo	Prostaglandin	0.00108783	0
Macro	Endo	RESISTIN	0.00752261	0
Macro	Endo	SPP1	0.133374	0
Macro	Endo	TGFb	0.004206	0
Macro	Endo	TNF	0.00278642	0
Macro	Endo	VISFATIN	0.0270276	0
Macro	Fibro	APP	0.000215255	0
Macro	Fibro	CD46	0.000162398	0
Macro	Fibro	CD99	0.0309143	0
Macro	Fibro	Cholesterol	0.0122899	0
Macro	Fibro	CypA	0.0866882	0
Macro	Fibro	GAS	0.00494703	0
Macro	Fibro	IGF	0.00245044	0
Macro	Fibro	MK	0.00148372	0
Macro	Fibro	MPZ	0.000760878	0
Macro	Fibro	RESISTIN	0.00601548	0
Macro	Fibro	SEMA4	0.000385108	0
Macro	Fibro	SPP1	0.0706757	0
Macro	Fibro	TNF	0.000600437	0
Macro	Fibro	VISFATIN	0.00877671	0
Macro	Gran	12oxoLTB4	0.000697081	0
Macro	Gran	ADGRE	0.00223886	0
Macro	Gran	ANNEXIN	0.00513572	0
Macro	Gran	APP	0.00696403	0
Macro	Gran	CD99	0.0267426	0
Macro	Gran	CysLTs	0.00078909	0
Macro	Gran	ICAM	0.0585293	0
Macro	Gran	MIF	0.100084	0
Macro	Gran	PLAU	0.00499029	0
Macro	Gran	RESISTIN	0.0184552	0
Macro	Gran	SELPLG	0.00314442	0
Macro	Gran	SPP1	0.0421805	0
Macro	Gran	TNF	0.00240852	0
Macro	HE	ADGRG	0.00268949	0
Macro	HE	APP	0.000464517	0
Macro	HE	CD46	0.00147555	0
Macro	HE	CD99	0.0534054	0
Macro	HE	Cholesterol	0.00819209	0
Macro	HE	GAS	0.00238943	0
Macro	HE	GRN	0.00428961	0
Macro	HE	IGF	0.00171952	0
Macro	HE	MIF	0.0188784	0
Macro	HE	MPZ	0.00113137	0
Macro	HE	PECAM1	0.00473039	0
Macro	HE	RESISTIN	0.00548249	0
Macro	HE	SPP1	0.141488	0
Macro	HE	TGFb	0.0109916	0
Macro	HE	TNF	0.00189918	0
Macro	HE	VISFATIN	0.0422748	0
Macro	HPSC	ADGRE	0.000285206	0
Macro	HPSC	APP	0.000171078	0
Macro	HPSC	CD99	0.00188502	0
Macro	HPSC	ICAM	0.00933797	0
Macro	HPSC	IGF	0.00139548	0
Macro	HPSC	MIF	0.0359002	0
Macro	HPSC	MK	0.00299038	0
Macro	HPSC	RESISTIN	0.00777429	0
Macro	HPSC	SELPLG	0.000124507	0
Macro	HPSC	SPP1	0.0787952	0
Macro	HPSC	TGFb	0.00166358	0
Macro	HPSC	TNF	0.00221264	0
Macro	HPSC	Testosterone	0.000188529	0
Macro	HPSC	VISFATIN	0.00628753	0
Macro	Kidney	APP	0.000611923	0.005
Macro	Kidney	CD46	0.000313861	0
Macro	Kidney	CD99	0.00205436	0
Macro	Kidney	Cholesterol	0.0102036	0
Macro	Kidney	CypA	0.0937693	0
Macro	Kidney	DHEA	0.000241366	0
Macro	Kidney	EGF	0.00374431	0
Macro	Kidney	GAS	0.00715672	0
Macro	Kidney	GRN	0.00418847	0
Macro	Kidney	IGF	0.00283622	0
Macro	Kidney	MK	0.00464299	0
Macro	Kidney	MPZ	0.0011945	0
Macro	Kidney	RESISTIN	0.00590137	0
Macro	Kidney	SEMA4	0.000676904	0
Macro	Kidney	SPP1	0.0279154	0
Macro	Kidney	TGFb	0.00471395	0
Macro	Kidney	TNF	0.0004553	0
Macro	Liver	Cholesterol	0.00309417	0
Macro	Liver	RESISTIN	0.00152606	0
Macro	Lymph	ADGRE	0.0055942	0
Macro	Lymph	APP	0.00811642	0
Macro	Lymph	CCL	0.0184587	0
Macro	Lymph	CD45	0.00250574	0
Macro	Lymph	CD99	0.0015709	0
Macro	Lymph	GRN	0.00298329	0
Macro	Lymph	ICAM	0.0322518	0
Macro	Lymph	IGF	0.000444077	0
Macro	Lymph	MIF	0.0863163	0
Macro	Lymph	MK	0.00129575	0
Macro	Lymph	PECAM2	0.000130997	0
Macro	Lymph	PLAU	0.000384624	0
Macro	Lymph	Prostaglandin	0.00137721	0
Macro	Lymph	RESISTIN	0.0140881	0
Macro	Lymph	SELPLG	0.000249303	0
Macro	Lymph	SEMA4	0.000279887	0
Macro	Lymph	SPP1	0.0400516	0
Macro	Lymph	TGFb	0.00251054	0
Macro	Lymph	TNF	0.00222735	0
Macro	MK	ICAM	0.00707158	0
Macro	MK	IGF	0.000318906	0
Macro	MK	MK	0.00245733	0.01
Macro	MK	NECTIN	0.000513687	0
Macro	MK	Prostaglandin	0.00640421	0
Macro	MK	RESISTIN	0.0196825	0
Macro	MK	SELPLG	0.0012514	0
Macro	Macro	ADGRE	0.00378144	0
Macro	Macro	ANNEXIN	0.00054597	0
Macro	Macro	APP	0.0104873	0
Macro	Macro	ApoE	0.00704026	0
Macro	Macro	CCL	0.0321646	0
Macro	Macro	CD45	0.0270554	0
Macro	Macro	CD86	0.00268336	0
Macro	Macro	CD99	0.0277062	0
Macro	Macro	GAS	0.0122708	0
Macro	Macro	GRN	0.0033203	0
Macro	Macro	ICAM	0.0282353	0
Macro	Macro	IGF	0.000332947	0
Macro	Macro	IL16	0.000364158	0
Macro	Macro	MHC-II	0.00804529	0
Macro	Macro	PLAU	0.00141866	0
Macro	Macro	RESISTIN	0.0165374	0
Macro	Macro	SEMA4	0.000314998	0
Macro	Macro	SPP1	0.0232392	0
Macro	Macro	TGFb	0.00333176	0
Macro	Macro	TNF	0.00474331	0
Macro	Peri	APP	0.00192183	0
Macro	Peri	CD46	0.000564541	0
Macro	Peri	CD99	0.0393708	0
Macro	Peri	Cholesterol	0.012453	0
Macro	Peri	CypA	0.090005	0
Macro	Peri	EGF	0.000466198	0
Macro	Peri	GAS	0.00893985	0
Macro	Peri	GRN	0.00413798	0
Macro	Peri	IGF	0.00144465	0
Macro	Peri	MK	0.00373705	0
Macro	Peri	Prostaglandin	0.00814327	0
Macro	Peri	RESISTIN	0.0106679	0
Macro	Peri	SEMA4	0.00039776	0
Macro	Peri	SPP1	0.101914	0
Macro	Peri	TGFb	0.00206394	0
Macro	Peri	TNF	0.00228392	0
Macro	Peri	VISFATIN	0.0140834	0
Peri	ERY	Desmosterol	0.000298729	0
Peri	ERY	IGF	0.00023991	0
Peri	ERY	PTN	0.0101824	0
Peri	Endo	ADGRA	0.00229864	0
Peri	Endo	ADGRL	0.00506392	0
Peri	Endo	ANGPT	0.00770452	0
[truncated: 387 more rows]

## Sheet: Table S2
Source_Cell	Target_Cell	Ligand	Receptor	Probability	P_value	Interaction_Name	Interaction_Name_2	Pathway_Name	Annotation	Evidence
Endo	Endo	TGFB1	TGFbR1_R2	0.00437921	0	TGFB1_TGFBR1_TGFBR2	TGFB1 - (TGFBR1+TGFBR2)	TGFb	Secreted Signaling	KEGG: hsa04350
Macro	Endo	TGFB1	TGFbR1_R2	0.004206	0	TGFB1_TGFBR1_TGFBR2	TGFB1 - (TGFBR1+TGFBR2)	TGFb	Secreted Signaling	KEGG: hsa04350
Lymph	Endo	TGFB1	TGFbR1_R2	0.00314806	0	TGFB1_TGFBR1_TGFBR2	TGFB1 - (TGFBR1+TGFBR2)	TGFb	Secreted Signaling	KEGG: hsa04350
Peri	Endo	TGFB1	TGFbR1_R2	0.00199495	0	TGFB1_TGFBR1_TGFBR2	TGFB1 - (TGFBR1+TGFBR2)	TGFb	Secreted Signaling	KEGG: hsa04350
Gran	Endo	TGFB1	TGFbR1_R2	0.00451788	0	TGFB1_TGFBR1_TGFBR2	TGFB1 - (TGFBR1+TGFBR2)	TGFb	Secreted Signaling	KEGG: hsa04350
HPSC	Endo	TGFB1	TGFbR1_R2	0.00298411	0	TGFB1_TGFBR1_TGFBR2	TGFB1 - (TGFBR1+TGFBR2)	TGFb	Secreted Signaling	KEGG: hsa04350
HE	Endo	TGFB1	TGFbR1_R2	0.00599708	0	TGFB1_TGFBR1_TGFBR2	TGFB1 - (TGFBR1+TGFBR2)	TGFb	Secreted Signaling	KEGG: hsa04350
MK	Endo	TGFB1	TGFbR1_R2	0.00818683	0	TGFB1_TGFBR1_TGFBR2	TGFB1 - (TGFBR1+TGFBR2)	TGFb	Secreted Signaling	KEGG: hsa04350
Endo	Macro	TGFB1	TGFbR1_R2	0.00346947	0	TGFB1_TGFBR1_TGFBR2	TGFB1 - (TGFBR1+TGFBR2)	TGFb	Secreted Signaling	KEGG: hsa04350
Macro	Macro	TGFB1	TGFbR1_R2	0.00333176	0	TGFB1_TGFBR1_TGFBR2	TGFB1 - (TGFBR1+TGFBR2)	TGFb	Secreted Signaling	KEGG: hsa04350
Lymph	Macro	TGFB1	TGFbR1_R2	0.00249296	0	TGFB1_TGFBR1_TGFBR2	TGFB1 - (TGFBR1+TGFBR2)	TGFb	Secreted Signaling	KEGG: hsa04350
Peri	Macro	TGFB1	TGFbR1_R2	0.00157944	0.01	TGFB1_TGFBR1_TGFBR2	TGFB1 - (TGFBR1+TGFBR2)	TGFb	Secreted Signaling	KEGG: hsa04350
Gran	Macro	TGFB1	TGFbR1_R2	0.00357913	0	TGFB1_TGFBR1_TGFBR2	TGFB1 - (TGFBR1+TGFBR2)	TGFb	Secreted Signaling	KEGG: hsa04350
HPSC	Macro	TGFB1	TGFbR1_R2	0.00236311	0	TGFB1_TGFBR1_TGFBR2	TGFB1 - (TGFBR1+TGFBR2)	TGFb	Secreted Signaling	KEGG: hsa04350
HE	Macro	TGFB1	TGFbR1_R2	0.00475354	0	TGFB1_TGFBR1_TGFBR2	TGFB1 - (TGFBR1+TGFBR2)	TGFb	Secreted Signaling	KEGG: hsa04350
MK	Macro	TGFB1	TGFbR1_R2	0.00649581	0	TGFB1_TGFBR1_TGFBR2	TGFB1 - (TGFBR1+TGFBR2)	TGFb	Secreted Signaling	KEGG: hsa04350
Endo	Lymph	TGFB1	TGFbR1_R2	0.00261457	0	TGFB1_TGFBR1_TGFBR2	TGFB1 - (TGFBR1+TGFBR2)	TGFb	Secreted Signaling	KEGG: hsa04350
Macro	Lymph	TGFB1	TGFbR1_R2	0.00251054	0	TGFB1_TGFBR1_TGFBR2	TGFB1 - (TGFBR1+TGFBR2)	TGFb	Secreted Signaling	KEGG: hsa04350
Lymph	Lymph	TGFB1	TGFbR1_R2	0.00187811	0	TGFB1_TGFBR1_TGFBR2	TGFB1 - (TGFBR1+TGFBR2)	TGFb	Secreted Signaling	KEGG: hsa04350
Gran	Lymph	TGFB1	TGFbR1_R2	0.00269711	0	TGFB1_TGFBR1_TGFBR2	TGFB1 - (TGFBR1+TGFBR2)	TGFb	Secreted Signaling	KEGG: hsa04350
HPSC	Lymph	TGFB1	TGFbR1_R2	0.00178027	0	TGFB1_TGFBR1_TGFBR2	TGFB1 - (TGFBR1+TGFBR2)	TGFb	Secreted Signaling	KEGG: hsa04350
HE	Lymph	TGFB1	TGFbR1_R2	0.00358344	0	TGFB1_TGFBR1_TGFBR2	TGFB1 - (TGFBR1+TGFBR2)	TGFb	Secreted Signaling	KEGG: hsa04350
MK	Lymph	TGFB1	TGFbR1_R2	0.00490027	0	TGFB1_TGFBR1_TGFBR2	TGFB1 - (TGFBR1+TGFBR2)	TGFb	Secreted Signaling	KEGG: hsa04350
Endo	Peri	TGFB1	TGFbR1_R2	0.00214948	0	TGFB1_TGFBR1_TGFBR2	TGFB1 - (TGFBR1+TGFBR2)	TGFb	Secreted Signaling	KEGG: hsa04350
Macro	Peri	TGFB1	TGFbR1_R2	0.00206394	0	TGFB1_TGFBR1_TGFBR2	TGFB1 - (TGFBR1+TGFBR2)	TGFb	Secreted Signaling	KEGG: hsa04350
Lymph	Peri	TGFB1	TGFbR1_R2	0.00154396	0	TGFB1_TGFBR1_TGFBR2	TGFB1 - (TGFBR1+TGFBR2)	TGFb	Secreted Signaling	KEGG: hsa04350
Gran	Peri	TGFB1	TGFbR1_R2	0.00221733	0	TGFB1_TGFBR1_TGFBR2	TGFB1 - (TGFBR1+TGFBR2)	TGFb	Secreted Signaling	KEGG: hsa04350
HE	Peri	TGFB1	TGFbR1_R2	0.00294614	0	TGFB1_TGFBR1_TGFBR2	TGFB1 - (TGFBR1+TGFBR2)	TGFb	Secreted Signaling	KEGG: hsa04350
MK	Peri	TGFB1	TGFbR1_R2	0.00402914	0	TGFB1_TGFBR1_TGFBR2	TGFB1 - (TGFBR1+TGFBR2)	TGFb	Secreted Signaling	KEGG: hsa04350
Endo	HPSC	TGFB1	TGFbR1_R2	0.00173268	0	TGFB1_TGFBR1_TGFBR2	TGFB1 - (TGFBR1+TGFBR2)	TGFb	Secreted Signaling	KEGG: hsa04350
Macro	HPSC	TGFB1	TGFbR1_R2	0.00166358	0	TGFB1_TGFBR1_TGFBR2	TGFB1 - (TGFBR1+TGFBR2)	TGFb	Secreted Signaling	KEGG: hsa04350
Gran	HPSC	TGFB1	TGFbR1_R2	0.00178731	0	TGFB1_TGFBR1_TGFBR2	TGFB1 - (TGFBR1+TGFBR2)	TGFb	Secreted Signaling	KEGG: hsa04350
HE	HPSC	TGFB1	TGFbR1_R2	0.0023755	0	TGFB1_TGFBR1_TGFBR2	TGFB1 - (TGFBR1+TGFBR2)	TGFb	Secreted Signaling	KEGG: hsa04350
MK	HPSC	TGFB1	TGFbR1_R2	0.0032506	0	TGFB1_TGFBR1_TGFBR2	TGFB1 - (TGFBR1+TGFBR2)	TGFb	Secreted Signaling	KEGG: hsa04350
Endo	HE	TGFB1	TGFbR1_R2	0.00651061	0	TGFB1_TGFBR1_TGFBR2	TGFB1 - (TGFBR1+TGFBR2)	TGFb	Secreted Signaling	KEGG: hsa04350
Macro	HE	TGFB1	TGFbR1_R2	0.00625472	0	TGFB1_TGFBR1_TGFBR2	TGFB1 - (TGFBR1+TGFBR2)	TGFb	Secreted Signaling	KEGG: hsa04350
Lymph	HE	TGFB1	TGFbR1_R2	0.00468403	0	TGFB1_TGFBR1_TGFBR2	TGFB1 - (TGFBR1+TGFBR2)	TGFb	Secreted Signaling	KEGG: hsa04350
Peri	HE	TGFB1	TGFbR1_R2	0.00296957	0	TGFB1_TGFBR1_TGFBR2	TGFB1 - (TGFBR1+TGFBR2)	TGFb	Secreted Signaling	KEGG: hsa04350
Gran	HE	TGFB1	TGFbR1_R2	0.00671744	0	TGFB1_TGFBR1_TGFBR2	TGFB1 - (TGFBR1+TGFBR2)	TGFb	Secreted Signaling	KEGG: hsa04350
HPSC	HE	TGFB1	TGFbR1_R2	0.00444018	0	TGFB1_TGFBR1_TGFBR2	TGFB1 - (TGFBR1+TGFBR2)	TGFb	Secreted Signaling	KEGG: hsa04350
HE	HE	TGFB1	TGFbR1_R2	0.00890801	0	TGFB1_TGFBR1_TGFBR2	TGFB1 - (TGFBR1+TGFBR2)	TGFb	Secreted Signaling	KEGG: hsa04350
MK	HE	TGFB1	TGFbR1_R2	0.0121383	0	TGFB1_TGFBR1_TGFBR2	TGFB1 - (TGFBR1+TGFBR2)	TGFb	Secreted Signaling	KEGG: hsa04350
Endo	Kidney	TGFB1	TGFbR1_R2	0.00243603	0	TGFB1_TGFBR1_TGFBR2	TGFB1 - (TGFBR1+TGFBR2)	TGFb	Secreted Signaling	KEGG: hsa04350
Macro	Kidney	TGFB1	TGFbR1_R2	0.00233911	0	TGFB1_TGFBR1_TGFBR2	TGFB1 - (TGFBR1+TGFBR2)	TGFb	Secreted Signaling	KEGG: hsa04350
Lymph	Kidney	TGFB1	TGFbR1_R2	0.00174988	0	TGFB1_TGFBR1_TGFBR2	TGFB1 - (TGFBR1+TGFBR2)	TGFb	Secreted Signaling	KEGG: hsa04350
Gran	Kidney	TGFB1	TGFbR1_R2	0.00251293	0	TGFB1_TGFBR1_TGFBR2	TGFB1 - (TGFBR1+TGFBR2)	TGFb	Secreted Signaling	KEGG: hsa04350
HPSC	Kidney	TGFB1	TGFbR1_R2	0.00165872	0.02	TGFB1_TGFBR1_TGFBR2	TGFB1 - (TGFBR1+TGFBR2)	TGFb	Secreted Signaling	KEGG: hsa04350
HE	Kidney	TGFB1	TGFbR1_R2	0.00333869	0	TGFB1_TGFBR1_TGFBR2	TGFB1 - (TGFBR1+TGFBR2)	TGFb	Secreted Signaling	KEGG: hsa04350
MK	Kidney	TGFB1	TGFbR1_R2	0.00456543	0	TGFB1_TGFBR1_TGFBR2	TGFB1 - (TGFBR1+TGFBR2)	TGFb	Secreted Signaling	KEGG: hsa04350
Peri	Endo	TGFB2	TGFbR1_R2	0.000802023	0	TGFB2_TGFBR1_TGFBR2	TGFB2 - (TGFBR1+TGFBR2)	TGFb	Secreted Signaling	KEGG: hsa04350
HE	Endo	TGFB2	TGFbR1_R2	0.000825416	0	TGFB2_TGFBR1_TGFBR2	TGFB2 - (TGFBR1+TGFBR2)	TGFb	Secreted Signaling	KEGG: hsa04350
Peri	Macro	TGFB2	TGFbR1_R2	0.000634727	0	TGFB2_TGFBR1_TGFBR2	TGFB2 - (TGFBR1+TGFBR2)	TGFb	Secreted Signaling	KEGG: hsa04350
HE	Macro	TGFB2	TGFbR1_R2	0.00065323	0	TGFB2_TGFBR1_TGFBR2	TGFB2 - (TGFBR1+TGFBR2)	TGFb	Secreted Signaling	KEGG: hsa04350
Peri	Lymph	TGFB2	TGFbR1_R2	0.000477972	0	TGFB2_TGFBR1_TGFBR2	TGFB2 - (TGFBR1+TGFBR2)	TGFb	Secreted Signaling	KEGG: hsa04350
HE	Lymph	TGFB2	TGFbR1_R2	0.000491902	0	TGFB2_TGFBR1_TGFBR2	TGFB2 - (TGFBR1+TGFBR2)	TGFb	Secreted Signaling	KEGG: hsa04350
Peri	Peri	TGFB2	TGFbR1_R2	0.000392913	0	TGFB2_TGFBR1_TGFBR2	TGFB2 - (TGFBR1+TGFBR2)	TGFb	Secreted Signaling	KEGG: hsa04350
HE	Peri	TGFB2	TGFbR1_R2	0.000404362	0	TGFB2_TGFBR1_TGFBR2	TGFB2 - (TGFBR1+TGFBR2)	TGFb	Secreted Signaling	KEGG: hsa04350
Peri	HPSC	TGFB2	TGFbR1_R2	0.000316531	0	TGFB2_TGFBR1_TGFBR2	TGFB2 - (TGFBR1+TGFBR2)	TGFb	Secreted Signaling	KEGG: hsa04350
HE	HPSC	TGFB2	TGFbR1_R2	0.000325753	0	TGFB2_TGFBR1_TGFBR2	TGFB2 - (TGFBR1+TGFBR2)	TGFb	Secreted Signaling	KEGG: hsa04350
Peri	HE	TGFB2	TGFbR1_R2	0.00119471	0	TGFB2_TGFBR1_TGFBR2	TGFB2 - (TGFBR1+TGFBR2)	TGFb	Secreted Signaling	KEGG: hsa04350
HE	HE	TGFB2	TGFbR1_R2	0.00122959	0	TGFB2_TGFBR1_TGFBR2	TGFB2 - (TGFBR1+TGFBR2)	TGFb	Secreted Signaling	KEGG: hsa04350
Peri	Kidney	TGFB2	TGFbR1_R2	0.000445348	0	TGFB2_TGFBR1_TGFBR2	TGFB2 - (TGFBR1+TGFBR2)	TGFb	Secreted Signaling	KEGG: hsa04350
HE	Kidney	TGFB2	TGFbR1_R2	0.000458326	0	TGFB2_TGFBR1_TGFBR2	TGFB2 - (TGFBR1+TGFBR2)	TGFb	Secreted Signaling	KEGG: hsa04350
Endo	Kidney	TGFB1	ACVR1B_TGFbR2	0.00247322	0	TGFB1_ACVR1B_TGFBR2	TGFB1 - (ACVR1B+TGFBR2)	TGFb	Secreted Signaling	PMID: 27449815
Fibro	Kidney	TGFB1	ACVR1B_TGFbR2	0.000230293	0	TGFB1_ACVR1B_TGFBR2	TGFB1 - (ACVR1B+TGFBR2)	TGFb	Secreted Signaling	PMID: 27449815
Macro	Kidney	TGFB1	ACVR1B_TGFbR2	0.00237484	0	TGFB1_ACVR1B_TGFBR2	TGFB1 - (ACVR1B+TGFBR2)	TGFb	Secreted Signaling	PMID: 27449815
Lymph	Kidney	TGFB1	ACVR1B_TGFbR2	0.00177662	0	TGFB1_ACVR1B_TGFBR2	TGFB1 - (ACVR1B+TGFBR2)	TGFb	Secreted Signaling	PMID: 27449815
Peri	Kidney	TGFB1	ACVR1B_TGFbR2	0.00112543	0	TGFB1_ACVR1B_TGFBR2	TGFB1 - (ACVR1B+TGFBR2)	TGFb	Secreted Signaling	PMID: 27449815
Gran	Kidney	TGFB1	ACVR1B_TGFbR2	0.0025513	0	TGFB1_ACVR1B_TGFBR2	TGFB1 - (ACVR1B+TGFBR2)	TGFb	Secreted Signaling	PMID: 27449815
HPSC	Kidney	TGFB1	ACVR1B_TGFbR2	0.00168407	0	TGFB1_ACVR1B_TGFBR2	TGFB1 - (ACVR1B+TGFBR2)	TGFb	Secreted Signaling	PMID: 27449815
HE	Kidney	TGFB1	ACVR1B_TGFbR2	0.0033896	0	TGFB1_ACVR1B_TGFBR2	TGFB1 - (ACVR1B+TGFBR2)	TGFb	Secreted Signaling	PMID: 27449815
Kidney	Kidney	TGFB1	ACVR1B_TGFbR2	0.000203668	0	TGFB1_ACVR1B_TGFBR2	TGFB1 - (ACVR1B+TGFBR2)	TGFb	Secreted Signaling	PMID: 27449815
MK	Kidney	TGFB1	ACVR1B_TGFbR2	0.0046349	0	TGFB1_ACVR1B_TGFBR2	TGFB1 - (ACVR1B+TGFBR2)	TGFb	Secreted Signaling	PMID: 27449815
Peri	Kidney	TGFB2	ACVR1B_TGFbR2	0.000452162	0	TGFB2_ACVR1B_TGFBR2	TGFB2 - (ACVR1B+TGFBR2)	TGFb	Secreted Signaling	PMID: 27449815
HE	Kidney	TGFB2	ACVR1B_TGFbR2	0.00046534	0	TGFB2_ACVR1B_TGFBR2	TGFB2 - (ACVR1B+TGFBR2)	TGFb	Secreted Signaling	PMID: 27449815
Endo	HE	TGFB1	ACVR1_TGFbR	0.00530495	0	TGFB1_ACVR1_TGFBR1	TGFB1 - (ACVR1+TGFBR1)	TGFb	Secreted Signaling	PMID: 29376829
Fibro	HE	TGFB1	ACVR1_TGFbR	0.000620632	0	TGFB1_ACVR1_TGFBR1	TGFB1 - (ACVR1+TGFBR1)	TGFb	Secreted Signaling	PMID: 29376829
Macro	HE	TGFB1	ACVR1_TGFbR	0.00473686	0	TGFB1_ACVR1_TGFBR1	TGFB1 - (ACVR1+TGFBR1)	TGFb	Secreted Signaling	PMID: 29376829
Lymph	HE	TGFB1	ACVR1_TGFbR	0.00354558	0	TGFB1_ACVR1_TGFBR1	TGFB1 - (ACVR1+TGFBR1)	TGFb	Secreted Signaling	PMID: 29376829
Peri	HE	TGFB1	ACVR1_TGFbR	0.00261868	0	TGFB1_ACVR1_TGFBR1	TGFB1 - (ACVR1+TGFBR1)	TGFb	Secreted Signaling	PMID: 29376829
Gran	HE	TGFB1	ACVR1_TGFbR	0.00508803	0	TGFB1_ACVR1_TGFBR1	TGFB1 - (ACVR1+TGFBR1)	TGFb	Secreted Signaling	PMID: 29376829
HPSC	HE	TGFB1	ACVR1_TGFbR	0.00350378	0	TGFB1_ACVR1_TGFBR1	TGFB1 - (ACVR1+TGFBR1)	TGFb	Secreted Signaling	PMID: 29376829
HE	HE	TGFB1	ACVR1_TGFbR	0.00722732	0	TGFB1_ACVR1_TGFBR1	TGFB1 - (ACVR1+TGFBR1)	TGFb	Secreted Signaling	PMID: 29376829
Kidney	HE	TGFB1	ACVR1_TGFbR	0.000443295	0	TGFB1_ACVR1_TGFBR1	TGFB1 - (ACVR1+TGFBR1)	TGFb	Secreted Signaling	PMID: 29376829
MK	HE	TGFB1	ACVR1_TGFbR	0.0112273	0	TGFB1_ACVR1_TGFBR1	TGFB1 - (ACVR1+TGFBR1)	TGFb	Secreted Signaling	PMID: 29376829
Peri	HE	TGFB2	ACVR1_TGFbR	0.00105286	0	TGFB2_ACVR1_TGFBR1	TGFB2 - (ACVR1+TGFBR1)	TGFb	Secreted Signaling	PMID: 29376829
HE	HE	TGFB2	ACVR1_TGFbR	0.000995023	0	TGFB2_ACVR1_TGFBR1	TGFB2 - (ACVR1+TGFBR1)	TGFb	Secreted Signaling	PMID: 29376829
Fibro	Fibro	BMP4	BMPR1A_ACVR2A	0.00210939	0	BMP4_BMPR1A_ACVR2A	BMP4 - (BMPR1A+ACVR2A)	BMP	Secreted Signaling	KEGG: hsa04350; PMID:26893264
Fibro	Peri	BMP4	BMPR1A_ACVR2A	0.00169485	0	BMP4_BMPR1A_ACVR2A	BMP4 - (BMPR1A+ACVR2A)	BMP	Secreted Signaling	KEGG: hsa04350; PMID:26893264
Fibro	Kidney	BMP4	BMPR1A_ACVR2A	0.00200743	0	BMP4_BMPR1A_ACVR2A	BMP4 - (BMPR1A+ACVR2A)	BMP	Secreted Signaling	KEGG: hsa04350; PMID:26893264
Fibro	Fibro	BMP4	BMPR1A_ACVR2B	0.00207985	0	BMP4_BMPR1A_ACVR2B	BMP4 - (BMPR1A+ACVR2B)	BMP	Secreted Signaling	KEGG: hsa04350; PMID:26893264
Fibro	Kidney	BMP4	BMPR1A_ACVR2B	0.00207878	0	BMP4_BMPR1A_ACVR2B	BMP4 - (BMPR1A+ACVR2B)	BMP	Secreted Signaling	KEGG: hsa04350; PMID:26893264
Fibro	Fibro	BMP4	BMPR1A_BMPR2	0.00603967	0	BMP4_BMPR1A_BMPR2	BMP4 - (BMPR1A+BMPR2)	BMP	Secreted Signaling	KEGG: hsa04350; PMID:26893264
Fibro	Peri	BMP4	BMPR1A_BMPR2	0.00614031	0	BMP4_BMPR1A_BMPR2	BMP4 - (BMPR1A+BMPR2)	BMP	Secreted Signaling	KEGG: hsa04350; PMID:26893264
Fibro	Kidney	BMP4	BMPR1A_BMPR2	0.00540652	0	BMP4_BMPR1A_BMPR2	BMP4 - (BMPR1A+BMPR2)	BMP	Secreted Signaling	KEGG: hsa04350; PMID:26893264
Fibro	Fibro	BMP4	BMPR1B_ACVR2A	0.00137072	0	BMP4_BMPR1B_ACVR2A	BMP4 - (BMPR1B+ACVR2A)	BMP	Secreted Signaling	KEGG: hsa04350; PMID:26893264
Fibro	Peri	BMP4	BMPR1B_ACVR2A	0.000817312	0	BMP4_BMPR1B_ACVR2A	BMP4 - (BMPR1B+ACVR2A)	BMP	Secreted Signaling	KEGG: hsa04350; PMID:26893264
Fibro	Kidney	BMP4	BMPR1B_ACVR2A	0.00201821	0	BMP4_BMPR1B_ACVR2A	BMP4 - (BMPR1B+ACVR2A)	BMP	Secreted Signaling	KEGG: hsa04350; PMID:26893264
Fibro	Fibro	BMP4	BMPR1B_ACVR2B	0.00135151	0	BMP4_BMPR1B_ACVR2B	BMP4 - (BMPR1B+ACVR2B)	BMP	Secreted Signaling	KEGG: hsa04350; PMID:26893264
Fibro	Kidney	BMP4	BMPR1B_ACVR2B	0.00208994	0	BMP4_BMPR1B_ACVR2B	BMP4 - (BMPR1B+ACVR2B)	BMP	Secreted Signaling	KEGG: hsa04350; PMID:26893264
Fibro	Fibro	BMP4	BMPR1B_BMPR2	0.00393011	0	BMP4_BMPR1B_BMPR2	BMP4 - (BMPR1B+BMPR2)	BMP	Secreted Signaling	KEGG: hsa04350; PMID:26893264
Fibro	Peri	BMP4	BMPR1B_BMPR2	0.0029679	0	BMP4_BMPR1B_BMPR2	BMP4 - (BMPR1B+BMPR2)	BMP	Secreted Signaling	KEGG: hsa04350; PMID:26893264
Fibro	Kidney	BMP4	BMPR1B_BMPR2	0.00543547	0	BMP4_BMPR1B_BMPR2	BMP4 - (BMPR1B+BMPR2)	BMP	Secreted Signaling	KEGG: hsa04350; PMID:26893264
Fibro	Fibro	BMP5	ACVR1_ACVR2A	0.000171977	0	BMP5_ACVR1_ACVR2A	BMP5 - (ACVR1+ACVR2A)	BMP	Secreted Signaling	KEGG: hsa04350; PMID:26893264
Peri	Fibro	BMP5	ACVR1_ACVR2A	0.00180617	0	BMP5_ACVR1_ACVR2A	BMP5 - (ACVR1+ACVR2A)	BMP	Secreted Signaling	KEGG: hsa04350; PMID:26893264
Fibro	HE	BMP5	ACVR1_ACVR2A	0.000210263	0	BMP5_ACVR1_ACVR2A	BMP5 - (ACVR1+ACVR2A)	BMP	Secreted Signaling	KEGG: hsa04350; PMID:26893264
Peri	HE	BMP5	ACVR1_ACVR2A	0.00220746	0	BMP5_ACVR1_ACVR2A	BMP5 - (ACVR1+ACVR2A)	BMP	Secreted Signaling	KEGG: hsa04350; PMID:26893264
Fibro	Fibro	BMP5	ACVR1_ACVR2B	0.000169564	0	BMP5_ACVR1_ACVR2B	BMP5 - (ACVR1+ACVR2B)	BMP	Secreted Signaling	KEGG: hsa04350; PMID:26893264
Peri	Fibro	BMP5	ACVR1_ACVR2B	0.00178087	0	BMP5_ACVR1_ACVR2B	BMP5 - (ACVR1+ACVR2B)	BMP	Secreted Signaling	KEGG: hsa04350; PMID:26893264
Fibro	Fibro	BMP5	ACVR1_BMPR2	0.000494197	0	BMP5_ACVR1_BMPR2	BMP5 - (ACVR1+BMPR2)	BMP	Secreted Signaling	KEGG: hsa04350; PMID:26893264
Peri	Fibro	BMP5	ACVR1_BMPR2	0.00517441	0	BMP5_ACVR1_BMPR2	BMP5 - (ACVR1+BMPR2)	BMP	Secreted Signaling	KEGG: hsa04350; PMID:26893264
Fibro	HE	BMP5	ACVR1_BMPR2	0.000961447	0	BMP5_ACVR1_BMPR2	BMP5 - (ACVR1+BMPR2)	BMP	Secreted Signaling	KEGG: hsa04350; PMID:26893264
Peri	HE	BMP5	ACVR1_BMPR2	0.0100223	0	BMP5_ACVR1_BMPR2	BMP5 - (ACVR1+BMPR2)	BMP	Secreted Signaling	KEGG: hsa04350; PMID:26893264
Fibro	Fibro	BMP5	BMPR1A_ACVR2A	0.000501161	0	BMP5_BMPR1A_ACVR2A	BMP5 - (BMPR1A+ACVR2A)	BMP	Secreted Signaling	KEGG: hsa04350; PMID:26893264
Peri	Fibro	BMP5	BMPR1A_ACVR2A	0.00524698	0	BMP5_BMPR1A_ACVR2A	BMP5 - (BMPR1A+ACVR2A)	BMP	Secreted Signaling	KEGG: hsa04350; PMID:26893264
Fibro	Peri	BMP5	BMPR1A_ACVR2A	0.000402545	0	BMP5_BMPR1A_ACVR2A	BMP5 - (BMPR1A+ACVR2A)	BMP	Secreted Signaling	KEGG: hsa04350; PMID:26893264
Peri	Peri	BMP5	BMPR1A_ACVR2A	0.00421844	0	BMP5_BMPR1A_ACVR2A	BMP5 - (BMPR1A+ACVR2A)	BMP	Secreted Signaling	KEGG: hsa04350; PMID:26893264
Fibro	Kidney	BMP5	BMPR1A_ACVR2A	0.000476899	0	BMP5_BMPR1A_ACVR2A	BMP5 - (BMPR1A+ACVR2A)	BMP	Secreted Signaling	KEGG: hsa04350; PMID:26893264
Peri	Kidney	BMP5	BMPR1A_ACVR2A	0.00499411	0	BMP5_BMPR1A_ACVR2A	BMP5 - (BMPR1A+ACVR2A)	BMP	Secreted Signaling	KEGG: hsa04350; PMID:26893264
Fibro	Fibro	BMP5	BMPR1A_ACVR2B	0.000494131	0	BMP5_BMPR1A_ACVR2B	BMP5 - (BMPR1A+ACVR2B)	BMP	Secreted Signaling	KEGG: hsa04350; PMID:26893264
Peri	Fibro	BMP5	BMPR1A_ACVR2B	0.00517372	0	BMP5_BMPR1A_ACVR2B	BMP5 - (BMPR1A+ACVR2B)	BMP	Secreted Signaling	KEGG: hsa04350; PMID:26893264
Fibro	Kidney	BMP5	BMPR1A_ACVR2B	0.000493876	0	BMP5_BMPR1A_ACVR2B	BMP5 - (BMPR1A+ACVR2B)	BMP	Secreted Signaling	KEGG: hsa04350; PMID:26893264
Peri	Kidney	BMP5	BMPR1A_ACVR2B	0.00517106	0	BMP5_BMPR1A_ACVR2B	BMP5 - (BMPR1A+ACVR2B)	BMP	Secreted Signaling	KEGG: hsa04350; PMID:26893264
Fibro	Fibro	BMP5	BMPR1A_BMPR2	0.00143926	0	BMP5_BMPR1A_BMPR2	BMP5 - (BMPR1A+BMPR2)	BMP	Secreted Signaling	KEGG: hsa04350; PMID:26893264
Peri	Fibro	BMP5	BMPR1A_BMPR2	0.0149358	0	BMP5_BMPR1A_BMPR2	BMP5 - (BMPR1A+BMPR2)	BMP	Secreted Signaling	KEGG: hsa04350; PMID:26893264
Fibro	Peri	BMP5	BMPR1A_BMPR2	0.00146336	0	BMP5_BMPR1A_BMPR2	BMP5 - (BMPR1A+BMPR2)	BMP	Secreted Signaling	KEGG: hsa04350; PMID:26893264
Peri	Peri	BMP5	BMPR1A_BMPR2	0.0151824	0	BMP5_BMPR1A_BMPR2	BMP5 - (BMPR1A+BMPR2)	BMP	Secreted Signaling	KEGG: hsa04350; PMID:26893264
Fibro	Kidney	BMP5	BMPR1A_BMPR2	0.00128776	0	BMP5_BMPR1A_BMPR2	BMP5 - (BMPR1A+BMPR2)	BMP	Secreted Signaling	KEGG: hsa04350; PMID:26893264
Peri	Kidney	BMP5	BMPR1A_BMPR2	0.0133826	0	BMP5_BMPR1A_BMPR2	BMP5 - (BMPR1A+BMPR2)	BMP	Secreted Signaling	KEGG: hsa04350; PMID:26893264
Fibro	Fibro	BMP5	BMPR1B_ACVR2A	0.00032548	0	BMP5_BMPR1B_ACVR2A	BMP5 - (BMPR1B+ACVR2A)	BMP	Secreted Signaling	KEGG: hsa04350; PMID:26893264
Peri	Fibro	BMP5	BMPR1B_ACVR2A	0.00341335	0	BMP5_BMPR1B_ACVR2A	BMP5 - (BMPR1B+ACVR2A)	BMP	Secreted Signaling	KEGG: hsa04350; PMID:26893264
Fibro	Peri	BMP5	BMPR1B_ACVR2A	0.00019399	0	BMP5_BMPR1B_ACVR2A	BMP5 - (BMPR1B+ACVR2A)	BMP	Secreted Signaling	KEGG: hsa04350; PMID:26893264
Peri	Peri	BMP5	BMPR1B_ACVR2A	0.00203694	0	BMP5_BMPR1B_ACVR2A	BMP5 - (BMPR1B+ACVR2A)	BMP	Secreted Signaling	KEGG: hsa04350; PMID:26893264
Fibro	Kidney	BMP5	BMPR1B_ACVR2A	0.000479465	0	BMP5_BMPR1B_ACVR2A	BMP5 - (BMPR1B+ACVR2A)	BMP	Secreted Signaling	KEGG: hsa04350; PMID:26893264
Peri	Kidney	BMP5	BMPR1B_ACVR2A	0.00502086	0	BMP5_BMPR1B_ACVR2A	BMP5 - (BMPR1B+ACVR2A)	BMP	Secreted Signaling	KEGG: hsa04350; PMID:26893264
Fibro	Fibro	BMP5	BMPR1B_ACVR2B	0.000320914	0	BMP5_BMPR1B_ACVR2B	BMP5 - (BMPR1B+ACVR2B)	BMP	Secreted Signaling	KEGG: hsa04350; PMID:26893264
Peri	Fibro	BMP5	BMPR1B_ACVR2B	0.0033656	0	BMP5_BMPR1B_ACVR2B	BMP5 - (BMPR1B+ACVR2B)	BMP	Secreted Signaling	KEGG: hsa04350; PMID:26893264
Fibro	Kidney	BMP5	BMPR1B_ACVR2B	0.000496534	0	BMP5_BMPR1B_ACVR2B	BMP5 - (BMPR1B+ACVR2B)	BMP	Secreted Signaling	KEGG: hsa04350; PMID:26893264
Peri	Kidney	BMP5	BMPR1B_ACVR2B	0.00519876	0	BMP5_BMPR1B_ACVR2B	BMP5 - (BMPR1B+ACVR2B)	BMP	Secreted Signaling	KEGG: hsa04350; PMID:26893264
Fibro	Fibro	BMP5	BMPR1B_BMPR2	0.000935039	0	BMP5_BMPR1B_BMPR2	BMP5 - (BMPR1B+BMPR2)	BMP	Secreted Signaling	KEGG: hsa04350; PMID:26893264
Peri	Fibro	BMP5	BMPR1B_BMPR2	0.00974945	0	BMP5_BMPR1B_BMPR2	BMP5 - (BMPR1B+BMPR2)	BMP	Secreted Signaling	KEGG: hsa04350; PMID:26893264
Fibro	Peri	BMP5	BMPR1B_BMPR2	0.000705594	0	BMP5_BMPR1B_BMPR2	BMP5 - (BMPR1B+BMPR2)	BMP	Secreted Signaling	KEGG: hsa04350; PMID:26893264
Peri	Peri	BMP5	BMPR1B_BMPR2	0.00737304	0	BMP5_BMPR1B_BMPR2	BMP5 - (BMPR1B+BMPR2)	BMP	Secreted Signaling	KEGG: hsa04350; PMID:26893264
Fibro	Kidney	BMP5	BMPR1B_BMPR2	0.00129468	0	BMP5_BMPR1B_BMPR2	BMP5 - (BMPR1B+BMPR2)	BMP	Secreted Signaling	KEGG: hsa04350; PMID:26893264
Peri	Kidney	BMP5	BMPR1B_BMPR2	0.0134537	0	BMP5_BMPR1B_BMPR2	BMP5 - (BMPR1B+BMPR2)	BMP	Secreted Signaling	KEGG: hsa04350; PMID:26893264
HE	Fibro	BMP6	ACVR1_ACVR2A	0.000301373	0	BMP6_ACVR1_ACVR2A	BMP6 - (ACVR1+ACVR2A)	BMP	Secreted Signaling	KEGG: hsa04350; PMID:26893264
HE	HE	BMP6	ACVR1_ACVR2A	0.000368454	0	BMP6_ACVR1_ACVR2A	BMP6 - (ACVR1+ACVR2A)	BMP	Secreted Signaling	KEGG: hsa04350; PMID:26893264
HE	Fibro	BMP6	ACVR1_ACVR2B	0.000297145	0	BMP6_ACVR1_ACVR2B	BMP6 - (ACVR1+ACVR2B)	BMP	Secreted Signaling	KEGG: hsa04350; PMID:26893264
HE	Fibro	BMP6	ACVR1_BMPR2	0.000865824	0	BMP6_ACVR1_BMPR2	BMP6 - (ACVR1+BMPR2)	BMP	Secreted Signaling	KEGG: hsa04350; PMID:26893264
HE	HE	BMP6	ACVR1_BMPR2	0.00168384	0	BMP6_ACVR1_BMPR2	BMP6 - (ACVR1+BMPR2)	BMP	Secreted Signaling	KEGG: hsa04350; PMID:26893264
HE	Fibro	BMP6	BMPR1A_ACVR2A	0.00087802	0	BMP6_BMPR1A_ACVR2A	BMP6 - (BMPR1A+ACVR2A)	BMP	Secreted Signaling	KEGG: hsa04350; PMID:26893264
HE	Peri	BMP6	BMPR1A_ACVR2A	0.000705299	0	BMP6_BMPR1A_ACVR2A	BMP6 - (BMPR1A+ACVR2A)	BMP	Secreted Signaling	KEGG: hsa04350; PMID:26893264
HE	Kidney	BMP6	BMPR1A_ACVR2A	0.000835528	0	BMP6_BMPR1A_ACVR2A	BMP6 - (BMPR1A+ACVR2A)	BMP	Secreted Signaling	KEGG: hsa04350; PMID:26893264
HE	Fibro	BMP6	BMPR1A_ACVR2B	0.000865707	0	BMP6_BMPR1A_ACVR2B	BMP6 - (BMPR1A+ACVR2B)	BMP	Secreted Signaling	KEGG: hsa04350; PMID:26893264
HE	Kidney	BMP6	BMPR1A_ACVR2B	0.000865261	0	BMP6_BMPR1A_ACVR2B	BMP6 - (BMPR1A+ACVR2B)	BMP	Secreted Signaling	KEGG: hsa04350; PMID:26893264
HE	Fibro	BMP6	BMPR1A_BMPR2	0.00251977	0	BMP6_BMPR1A_BMPR2	BMP6 - (BMPR1A+BMPR2)	BMP	Secreted Signaling	KEGG: hsa04350; PMID:26893264
HE	Peri	BMP6	BMPR1A_BMPR2	0.0025619	0	BMP6_BMPR1A_BMPR2	BMP6 - (BMPR1A+BMPR2)	BMP	Secreted Signaling	KEGG: hsa04350; PMID:26893264
HE	Kidney	BMP6	BMPR1A_BMPR2	0.00225478	0	BMP6_BMPR1A_BMPR2	BMP6 - (BMPR1A+BMPR2)	BMP	Secreted Signaling	KEGG: hsa04350; PMID:26893264
HE	Fibro	BMP6	BMPR1B_ACVR2A	0.000570307	0	BMP6_BMPR1B_ACVR2A	BMP6 - (BMPR1B+ACVR2A)	BMP	Secreted Signaling	KEGG: hsa04350; PMID:26893264
HE	Peri	BMP6	BMPR1B_ACVR2A	0.000339943	0	BMP6_BMPR1B_ACVR2A	BMP6 - (BMPR1B+ACVR2A)	BMP	Secreted Signaling	KEGG: hsa04350; PMID:26893264
HE	Kidney	BMP6	BMPR1B_ACVR2A	0.000840022	0	BMP6_BMPR1B_ACVR2A	BMP6 - (BMPR1B+ACVR2A)	BMP	Secreted Signaling	KEGG: hsa04350; PMID:26893264
HE	Fibro	BMP6	BMPR1B_ACVR2B	0.000562307	0	BMP6_BMPR1B_ACVR2B	BMP6 - (BMPR1B+ACVR2B)	BMP	Secreted Signaling	KEGG: hsa04350; PMID:26893264
HE	Kidney	BMP6	BMPR1B_ACVR2B	0.000869915	0	BMP6_BMPR1B_ACVR2B	BMP6 - (BMPR1B+ACVR2B)	BMP	Secreted Signaling	KEGG: hsa04350; PMID:26893264
HE	Fibro	BMP6	BMPR1B_BMPR2	0.00163763	0	BMP6_BMPR1B_BMPR2	BMP6 - (BMPR1B+BMPR2)	BMP	Secreted Signaling	KEGG: hsa04350; PMID:26893264
HE	Peri	BMP6	BMPR1B_BMPR2	0.00123599	0	BMP6_BMPR1B_BMPR2	BMP6 - (BMPR1B+BMPR2)	BMP	Secreted Signaling	KEGG: hsa04350; PMID:26893264
HE	Kidney	BMP6	BMPR1B_BMPR2	0.00226689	0	BMP6_BMPR1B_BMPR2	BMP6 - (BMPR1B+BMPR2)	BMP	Secreted Signaling	KEGG: hsa04350; PMID:26893264
Kidney	Fibro	BMP7	ACVR1_ACVR2A	0.000684099	0	BMP7_ACVR1_ACVR2A	BMP7 - (ACVR1+ACVR2A)	BMP	Secreted Signaling	KEGG: hsa04350; PMID:26893264
Kidney	HE	BMP7	ACVR1_ACVR2A	0.000836297	0	BMP7_ACVR1_ACVR2A	BMP7 - (ACVR1+ACVR2A)	BMP	Secreted Signaling	KEGG: hsa04350; PMID:26893264
Kidney	Fibro	BMP7	ACVR1_ACVR2B	0.000674504	0	BMP7_ACVR1_ACVR2B	BMP7 - (ACVR1+ACVR2B)	BMP	Secreted Signaling	KEGG: hsa04350; PMID:26893264
Kidney	Fibro	BMP7	ACVR1_BMPR2	0.00196396	0	BMP7_ACVR1_BMPR2	BMP7 - (ACVR1+BMPR2)	BMP	Secreted Signaling	KEGG: hsa04350; PMID:26893264
Kidney	HE	BMP7	ACVR1_BMPR2	0.00381552	0	BMP7_ACVR1_BMPR2	BMP7 - (ACVR1+BMPR2)	BMP	Secreted Signaling	KEGG: hsa04350; PMID:26893264
Kidney	Fibro	BMP7	BMPR1A_ACVR2A	0.00199159	0	BMP7_BMPR1A_ACVR2A	BMP7 - (BMPR1A+ACVR2A)	BMP	Secreted Signaling	KEGG: hsa04350; PMID:26893264
Kidney	Peri	BMP7	BMPR1A_ACVR2A	0.00160016	0	BMP7_BMPR1A_ACVR2A	BMP7 - (BMPR1A+ACVR2A)	BMP	Secreted Signaling	KEGG: hsa04350; PMID:26893264
Kidney	Kidney	BMP7	BMPR1A_ACVR2A	0.00189531	0	BMP7_BMPR1A_ACVR2A	BMP7 - (BMPR1A+ACVR2A)	BMP	Secreted Signaling	KEGG: hsa04350; PMID:26893264
Kidney	Fibro	BMP7	BMPR1A_ACVR2B	0.00196369	0	BMP7_BMPR1A_ACVR2B	BMP7 - (BMPR1A+ACVR2B)	BMP	Secreted Signaling	KEGG: hsa04350; PMID:26893264
Kidney	Kidney	BMP7	BMPR1A_ACVR2B	0.00196268	0	BMP7_BMPR1A_ACVR2B	BMP7 - (BMPR1A+ACVR2B)	BMP	Secreted Signaling	KEGG: hsa04350; PMID:26893264
Kidney	Fibro	BMP7	BMPR1A_BMPR2	0.00570364	0	BMP7_BMPR1A_BMPR2	BMP7 - (BMPR1A+BMPR2)	BMP	Secreted Signaling	KEGG: hsa04350; PMID:26893264
Kidney	Peri	BMP7	BMPR1A_BMPR2	0.00579871	0	BMP7_BMPR1A_BMPR2	BMP7 - (BMPR1A+BMPR2)	BMP	Secreted Signaling	KEGG: hsa04350; PMID:26893264
Kidney	Kidney	BMP7	BMPR1A_BMPR2	0.00510554	0	BMP7_BMPR1A_BMPR2	BMP7 - (BMPR1A+BMPR2)	BMP	Secreted Signaling	KEGG: hsa04350; PMID:26893264
Kidney	Fibro	BMP7	BMPR1B_ACVR2A	0.00129412	0	BMP7_BMPR1B_ACVR2A	BMP7 - (BMPR1B+ACVR2A)	BMP	Secreted Signaling	KEGG: hsa04350; PMID:26893264
Kidney	Peri	BMP7	BMPR1B_ACVR2A	0.000771613	0	BMP7_BMPR1B_ACVR2A	BMP7 - (BMPR1B+ACVR2A)	BMP	Secreted Signaling	KEGG: hsa04350; PMID:26893264
Kidney	Kidney	BMP7	BMPR1B_ACVR2A	0.00190549	0	BMP7_BMPR1B_ACVR2A	BMP7 - (BMPR1B+ACVR2A)	BMP	Secreted Signaling	KEGG: hsa04350; PMID:26893264
Kidney	Fibro	BMP7	BMPR1B_ACVR2B	0.00127598	0	BMP7_BMPR1B_ACVR2B	BMP7 - (BMPR1B+ACVR2B)	BMP	Secreted Signaling	KEGG: hsa04350; PMID:26893264
Kidney	Kidney	BMP7	BMPR1B_ACVR2B	0.00197323	0	BMP7_BMPR1B_ACVR2B	BMP7 - (BMPR1B+ACVR2B)	BMP	Secreted Signaling	KEGG: hsa04350; PMID:26893264
Kidney	Fibro	BMP7	BMPR1B_BMPR2	0.00371101	0	BMP7_BMPR1B_BMPR2	BMP7 - (BMPR1B+BMPR2)	BMP	Secreted Signaling	KEGG: hsa04350; PMID:26893264
Kidney	Peri	BMP7	BMPR1B_BMPR2	0.00280229	0	BMP7_BMPR1B_BMPR2	BMP7 - (BMPR1B+BMPR2)	BMP	Secreted Signaling	KEGG: hsa04350; PMID:26893264
Kidney	Kidney	BMP7	BMPR1B_BMPR2	0.00513288	0	BMP7_BMPR1B_BMPR2	BMP7 - (BMPR1B+BMPR2)	BMP	Secreted Signaling	KEGG: hsa04350; PMID:26893264
Fibro	Fibro	GDF11	TGFBR1_ACVR2A	0.000324725	0	GDF11_TGFBR1_ACVR2A	GDF11 - (TGFBR1+ACVR2A)	GDF	Secreted Signaling	KEGG: hsa04350
Peri	Fibro	GDF11	TGFBR1_ACVR2A	0.000463534	0	GDF11_TGFBR1_ACVR2A	GDF11 - (TGFBR1+ACVR2A)	GDF	Secreted Signaling	KEGG: hsa04350
Kidney	Fibro	GDF11	TGFBR1_ACVR2A	0.000389204	0	GDF11_TGFBR1_ACVR2A	GDF11 - (TGFBR1+ACVR2A)	GDF	Secreted Signaling	KEGG: hsa04350
Fibro	Peri	GDF11	TGFBR1_ACVR2A	0.000248474	0	GDF11_TGFBR1_ACVR2A	GDF11 - (TGFBR1+ACVR2A)	GDF	Secreted Signaling	KEGG: hsa04350
Peri	Peri	GDF11	TGFBR1_ACVR2A	0.0003547	0	GDF11_TGFBR1_ACVR2A	GDF11 - (TGFBR1+ACVR2A)	GDF	Secreted Signaling	KEGG: hsa04350
Kidney	Peri	GDF11	TGFBR1_ACVR2A	0.000297816	0	GDF11_TGFBR1_ACVR2A	GDF11 - (TGFBR1+ACVR2A)	GDF	Secreted Signaling	KEGG: hsa04350
Fibro	HE	GDF11	TGFBR1_ACVR2A	0.000252067	0	GDF11_TGFBR1_ACVR2A	GDF11 - (TGFBR1+ACVR2A)	GDF	Secreted Signaling	KEGG: hsa04350
Peri	HE	GDF11	TGFBR1_ACVR2A	0.000359829	0	GDF11_TGFBR1_ACVR2A	GDF11 - (TGFBR1+ACVR2A)	GDF	Secreted Signaling	KEGG: hsa04350
Kidney	HE	GDF11	TGFBR1_ACVR2A	0.000302123	0	GDF11_TGFBR1_ACVR2A	GDF11 - (TGFBR1+ACVR2A)	GDF	Secreted Signaling	KEGG: hsa04350
Fibro	Kidney	GDF11	TGFBR1_ACVR2A	0.000275243	0	GDF11_TGFBR1_ACVR2A	GDF11 - (TGFBR1+ACVR2A)	GDF	Secreted Signaling	KEGG: hsa04350
Peri	Kidney	GDF11	TGFBR1_ACVR2A	0.000392909	0	GDF11_TGFBR1_ACVR2A	GDF11 - (TGFBR1+ACVR2A)	GDF	Secreted Signaling	KEGG: hsa04350
Kidney	Kidney	GDF11	TGFBR1_ACVR2A	0.000329899	0	GDF11_TGFBR1_ACVR2A	GDF11 - (TGFBR1+ACVR2A)	GDF	Secreted Signaling	KEGG: hsa04350
Fibro	Fibro	GDF11	TGFBR1_ACVR2B	0.000320169	0	GDF11_TGFBR1_ACVR2B	GDF11 - (TGFBR1+ACVR2B)	GDF	Secreted Signaling	KEGG: hsa04350
Peri	Fibro	GDF11	TGFBR1_ACVR2B	0.000457031	0	GDF11_TGFBR1_ACVR2B	GDF11 - (TGFBR1+ACVR2B)	GDF	Secreted Signaling	KEGG: hsa04350
Kidney	Fibro	GDF11	TGFBR1_ACVR2B	0.000383743	0	GDF11_TGFBR1_ACVR2B	GDF11 - (TGFBR1+ACVR2B)	GDF	Secreted Signaling	KEGG: hsa04350
Fibro	Kidney	GDF11	TGFBR1_ACVR2B	0.000285043	0	GDF11_TGFBR1_ACVR2B	GDF11 - (TGFBR1+ACVR2B)	GDF	Secreted Signaling	KEGG: hsa04350
Peri	Kidney	GDF11	TGFBR1_ACVR2B	0.000406897	0	GDF11_TGFBR1_ACVR2B	GDF11 - (TGFBR1+ACVR2B)	GDF	Secreted Signaling	KEGG: hsa04350
Kidney	Kidney	GDF11	TGFBR1_ACVR2B	0.000341645	0	GDF11_TGFBR1_ACVR2B	GDF11 - (TGFBR1+ACVR2B)	GDF	Secreted Signaling	KEGG: hsa04350
Fibro	Fibro	GDF11	ACVR1B_ACVR2B	0.000244037	0	GDF11_ACVR1B_ACVR2B	GDF11 - (ACVR1B+ACVR2B)	GDF	Secreted Signaling	KEGG: hsa04350
Peri	Fibro	GDF11	ACVR1B_ACVR2B	0.000348367	0	GDF11_ACVR1B_ACVR2B	GDF11 - (ACVR1B+ACVR2B)	GDF	Secreted Signaling	KEGG: hsa04350
Kidney	Fibro	GDF11	ACVR1B_ACVR2B	0.000292498	0	GDF11_ACVR1B_ACVR2B	GDF11 - (ACVR1B+ACVR2B)	GDF	Secreted Signaling	KEGG: hsa04350
Fibro	Kidney	GDF11	ACVR1B_ACVR2B	0.000289406	0	GDF11_ACVR1B_ACVR2B	GDF11 - (ACVR1B+ACVR2B)	GDF	Secreted Signaling	KEGG: hsa04350
Peri	Kidney	GDF11	ACVR1B_ACVR2B	0.000413124	0	GDF11_ACVR1B_ACVR2B	GDF11 - (ACVR1B+ACVR2B)	GDF	Secreted Signaling	KEGG: hsa04350
Kidney	Kidney	GDF11	ACVR1B_ACVR2B	0.000346874	0	GDF11_ACVR1B_ACVR2B	GDF11 - (ACVR1B+ACVR2B)	GDF	Secreted Signaling	KEGG: hsa04350
Peri	Fibro	INHBA	ACVR1B_ACVR2A	0.000456224	0	INHBA_ACVR1B_ACVR2A	INHBA - (ACVR1B+ACVR2A)	ACTIVIN	Secreted Signaling	KEGG: hsa04350
Peri	Kidney	INHBA	ACVR1B_ACVR2A	0.000541341	0	INHBA_ACVR1B_ACVR2A	INHBA - (ACVR1B+ACVR2A)	ACTIVIN	Secreted Signaling	KEGG: hsa04350
Peri	Fibro	INHBA	ACVR1B_ACVR2B	0.000449824	0	INHBA_ACVR1B_ACVR2B	INHBA - (ACVR1B+ACVR2B)	ACTIVIN	Secreted Signaling	KEGG: hsa04351
Peri	Kidney	INHBA	ACVR1B_ACVR2B	0.000560611	0	INHBA_ACVR1B_ACVR2B	INHBA - (ACVR1B+ACVR2B)	ACTIVIN	Secreted Signaling	KEGG: hsa04351
Fibro	Peri	WNT5B	FZD1	0.000352384	0	WNT5B_FZD1	WNT5B - FZD1	ncWNT	Secreted Signaling	KEGG: hsa04310
Fibro	Fibro	WNT5B	FZD2	0.0018063	0	WNT5B_FZD2	WNT5B - FZD2	ncWNT	Secreted Signaling	KEGG: hsa04310
Fibro	Peri	WNT5B	FZD2	0.000545027	0	WNT5B_FZD2	WNT5B - FZD2	ncWNT	Secreted Signaling	KEGG: hsa04310
Fibro	Kidney	WNT5B	FZD2	0.000322946	0	WNT5B_FZD2	WNT5B - FZD2	ncWNT	Secreted Signaling	KEGG: hsa04310
Fibro	Fibro	WNT5B	FZD3	0.000429377	0	WNT5B_FZD3	WNT5B - FZD3	ncWNT	Secreted Signaling	KEGG: hsa04310
Fibro	Kidney	WNT5B	FZD3	0.00039447	0	WNT5B_FZD3	WNT5B - FZD3	ncWNT	Secreted Signaling	KEGG: hsa04310
Fibro	Endo	WNT5B	FZD4	0.000318216	0	WNT5B_FZD4	WNT5B - FZD4	ncWNT	Secreted Signaling	KEGG: hsa04310
Fibro	HE	WNT5B	FZD4	0.000543358	0	WNT5B_FZD4	WNT5B - FZD4	ncWNT	Secreted Signaling	KEGG: hsa04310
Fibro	HE	WNT5B	FZD6	0.000543127	0	WNT5B_FZD6	WNT5B - FZD6	ncWNT	Secreted Signaling	KEGG: hsa04310
Fibro	Fibro	WNT5B	FZD7	0.000415456	0	WNT5B_FZD7	WNT5B - FZD7	ncWNT	Secreted Signaling	KEGG: hsa04310
Fibro	Kidney	WNT5B	FZD7	0.000322182	0	WNT5B_FZD7	WNT5B - FZD7	ncWNT	Secreted Signaling	KEGG: hsa04310
Macro	Peri	HBEGF	EGFR	0.000233338	0	HBEGF_EGFR	HBEGF - EGFR	EGF	Secreted Signaling	KEGG: hsa04012
Peri	Peri	HBEGF	EGFR	0.000330473	0	HBEGF_EGFR	HBEGF - EGFR	EGF	Secreted Signaling	KEGG: hsa04012
Macro	Kidney	HBEGF	EGFR	0.000218971	0	HBEGF_EGFR	HBEGF - EGFR	EGF	Secreted Signaling	KEGG: hsa04012
Peri	Kidney	HBEGF	EGFR	0.000310128	0	HBEGF_EGFR	HBEGF - EGFR	EGF	Secreted Signaling	KEGG: hsa04012
Macro	Kidney	HBEGF	EGFR_ERBB2	0.00035465	0	HBEGF_EGFR_ERBB2	HBEGF - (EGFR+ERBB2)	EGF	Secreted Signaling	KEGG: hsa04012
Peri	Kidney	HBEGF	EGFR_ERBB2	0.000502261	0	HBEGF_EGFR_ERBB2	HBEGF - (EGFR+ERBB2)	EGF	Secreted Signaling	KEGG: hsa04012
Macro	Peri	HBEGF	ERBB4	0.00023286	0	HBEGF_ERBB4	HBEGF - ERBB4	EGF	Secreted Signaling	KEGG: hsa04012
Peri	Peri	HBEGF	ERBB4	0.000329797	0	HBEGF_ERBB4	HBEGF - ERBB4	EGF	Secreted Signaling	KEGG: hsa04012
Macro	Kidney	HBEGF	ERBB4	0.00207797	0	HBEGF_ERBB4	HBEGF - ERBB4	EGF	Secreted Signaling	KEGG: hsa04012
Peri	Kidney	HBEGF	ERBB4	0.00294074	0	HBEGF_ERBB4	HBEGF - ERBB4	EGF	Secreted Signaling	KEGG: hsa04012
Macro	Kidney	HBEGF	ERBB2_ERBB4	0.00109272	0	HBEGF_ERBB2_ERBB4	HBEGF - (ERBB2+ERBB4)	EGF	Secreted Signaling	KEGG: hsa04012
Peri	Kidney	HBEGF	ERBB2_ERBB4	0.00154705	0	HBEGF_ERBB2_ERBB4	HBEGF - (ERBB2+ERBB4)	EGF	Secreted Signaling	KEGG: hsa04012
Fibro	Kidney	NRG1	ERBB3	0.000352091	0	NRG1_ERBB3	NRG1 - ERBB3	NRG	Secreted Signaling	KEGG: hsa04012
Kidney	Kidney	NRG1	ERBB3	0.000434246	0	NRG1_ERBB3	NRG1 - ERBB3	NRG	Secreted Signaling	KEGG: hsa04012
Fibro	Kidney	NRG1	ERBB2_ERBB3	0.000520195	0	NRG1_ERBB2_ERBB3	NRG1 - (ERBB2+ERBB3)	NRG	Secreted Signaling	KEGG: hsa04012
Kidney	Kidney	NRG1	ERBB2_ERBB3	0.00064155	0	NRG1_ERBB2_ERBB3	NRG1 - (ERBB2+ERBB3)	NRG	Secreted Signaling	KEGG: hsa04012
Fibro	Peri	NRG1	ERBB4	0.00031161	0	NRG1_ERBB4	NRG1 - ERBB4	NRG	Secreted Signaling	KEGG: hsa04012
Kidney	Peri	NRG1	ERBB4	0.000384324	0	NRG1_ERBB4	NRG1 - ERBB4	NRG	Secreted Signaling	KEGG: hsa04012
Fibro	Kidney	NRG1	ERBB4	0.00277897	0	NRG1_ERBB4	NRG1 - ERBB4	NRG	Secreted Signaling	KEGG: hsa04012
Kidney	Kidney	NRG1	ERBB4	0.00342547	0	NRG1_ERBB4	NRG1 - ERBB4	NRG	Secreted Signaling	KEGG: hsa04012
Fibro	Kidney	NRG1	ERBB2_ERBB4	0.00146184	0	NRG1_ERBB2_ERBB4	NRG1 - (ERBB2+ERBB4)	NRG	Secreted Signaling	KEGG: hsa04012
Kidney	Kidney	NRG1	ERBB2_ERBB4	0.00180247	0	NRG1_ERBB2_ERBB4	NRG1 - (ERBB2+ERBB4)	NRG	Secreted Signaling	KEGG: hsa04012
Endo	Peri	NRG3	ERBB4	0.00269892	0	NRG3_ERBB4	NRG3 - ERBB4	NRG	Secreted Signaling	KEGG: hsa04012
Fibro	Peri	NRG3	ERBB4	0.000716535	0	NRG3_ERBB4	NRG3 - ERBB4	NRG	Secreted Signaling	KEGG: hsa04012
Peri	Peri	NRG3	ERBB4	0.00204067	0	NRG3_ERBB4	NRG3 - ERBB4	NRG	Secreted Signaling	KEGG: hsa04012
HPSC	Peri	NRG3	ERBB4	0.000177828	0	NRG3_ERBB4	NRG3 - ERBB4	NRG	Secreted Signaling	KEGG: hsa04012
HE	Peri	NRG3	ERBB4	0.00684735	0	NRG3_ERBB4	NRG3 - ERBB4	NRG	Secreted Signaling	KEGG: hsa04012
Kidney	Peri	NRG3	ERBB4	0.00249708	0	NRG3_ERBB4	NRG3 - ERBB4	NRG	Secreted Signaling	KEGG: hsa04012
Liver	Peri	NRG3	ERBB4	0.00133709	0	NRG3_ERBB4	NRG3 - ERBB4	NRG	Secreted Signaling	KEGG: hsa04012
Endo	Kidney	NRG3	ERBB4	0.0236226	0	NRG3_ERBB4	NRG3 - ERBB4	NRG	Secreted Signaling	KEGG: hsa04012
Fibro	Kidney	NRG3	ERBB4	0.00636971	0	NRG3_ERBB4	NRG3 - ERBB4	NRG	Secreted Signaling	KEGG: hsa04012
Peri	Kidney	NRG3	ERBB4	0.017953	0	NRG3_ERBB4	NRG3 - ERBB4	NRG	Secreted Signaling	KEGG: hsa04012
HPSC	Kidney	NRG3	ERBB4	0.00158757	0	NRG3_ERBB4	NRG3 - ERBB4	NRG	Secreted Signaling	KEGG: hsa04012
HE	Kidney	NRG3	ERBB4	0.0580599	0	NRG3_ERBB4	NRG3 - ERBB4	NRG	Secreted Signaling	KEGG: hsa04012
Kidney	Kidney	NRG3	ERBB4	0.0218903	0	NRG3_ERBB4	NRG3 - ERBB4	NRG	Secreted Signaling	KEGG: hsa04012
Liver	Kidney	NRG3	ERBB4	0.0118283	0	NRG3_ERBB4	NRG3 - ERBB4	NRG	Secreted Signaling	KEGG: hsa04012
Endo	Kidney	NRG3	ERBB2_ERBB4	0.0125507	0	NRG3_ERBB2_ERBB4	NRG3 - (ERBB2+ERBB4)	NRG	Secreted Signaling	KEGG: hsa04012
Fibro	Kidney	NRG3	ERBB2_ERBB4	0.00335642	0	NRG3_ERBB2_ERBB4	NRG3 - (ERBB2+ERBB4)	NRG	Secreted Signaling	KEGG: hsa04012
Peri	Kidney	NRG3	ERBB2_ERBB4	0.00951252	0	NRG3_ERBB2_ERBB4	NRG3 - (ERBB2+ERBB4)	NRG	Secreted Signaling	KEGG: hsa04012
HPSC	Kidney	NRG3	ERBB2_ERBB4	0.000834646	0	NRG3_ERBB2_ERBB4	NRG3 - (ERBB2+ERBB4)	NRG	Secreted Signaling	KEGG: hsa04012
HE	Kidney	NRG3	ERBB2_ERBB4	0.0313656	0	NRG3_ERBB2_ERBB4	NRG3 - (ERBB2+ERBB4)	NRG	Secreted Signaling	KEGG: hsa04012
Kidney	Kidney	NRG3	ERBB2_ERBB4	0.0116206	0	NRG3_ERBB2_ERBB4	NRG3 - (ERBB2+ERBB4)	NRG	Secreted Signaling	KEGG: hsa04012
Liver	Kidney	NRG3	ERBB2_ERBB4	0.00624896	0	NRG3_ERBB2_ERBB4	NRG3 - (ERBB2+ERBB4)	NRG	Secreted Signaling	KEGG: hsa04012
Endo	Endo	FGF2	FGFR1	0.00299538	0	FGF2_FGFR1	FGF2 - FGFR1	FGF	Secreted Signaling	PMC: 4393358
Endo	Fibro	FGF2	FGFR1	0.00246737	0	FGF2_FGFR1	FGF2 - FGFR1	FGF	Secreted Signaling	PMC: 4393358
Endo	Macro	FGF2	FGFR1	0.000263976	0	FGF2_FGFR1	FGF2 - FGFR1	FGF	Secreted Signaling	PMC: 4393358
Endo	Peri	FGF2	FGFR1	0.00173909	0	FGF2_FGFR1	FGF2 - FGFR1	FGF	Secreted Signaling	PMC: 4393358
Endo	HPSC	FGF2	FGFR1	0.000184887	0	FGF2_FGFR1	FGF2 - FGFR1	FGF	Secreted Signaling	PMC: 4393358
Endo	HE	FGF2	FGFR1	0.00287176	0	FGF2_FGFR1	FGF2 - FGFR1	FGF	Secreted Signaling	PMC: 4393358
Endo	Kidney	FGF2	FGFR1	0.0012392	0	FGF2_FGFR1	FGF2 - FGFR1	FGF	Secreted Signaling	PMC: 4393358
Endo	Fibro	FGF2	FGFR2	0.00085808	0	FGF2_FGFR2	FGF2 - FGFR2	FGF	Secreted Signaling	PMC: 4393358
Endo	Kidney	FGF2	FGFR2	0.00165874	0	FGF2_FGFR2	FGF2 - FGFR2	FGF	Secreted Signaling	PMC: 4393358
Endo	Kidney	FGF2	FGFR4	0.00024623	0	FGF2_FGFR4	FGF2 - FGFR4	FGF	Secreted Signaling	PMC: 4393358
Endo	Liver	FGF2	FGFR4	0.000198116	0	FGF2_FGFR4	FGF2 - FGFR4	FGF	Secreted Signaling	PMC: 4393358
Peri	Fibro	PDGFA	PDGFRA	0.00457896	0	PDGFA_PDGFRA	PDGFA - PDGFRA	PDGF	Secreted Signaling	PMID: 15207812
Kidney	Fibro	PDGFA	PDGFRA	0.00119205	0	PDGFA_PDGFRA	PDGFA - PDGFRA	PDGF	Secreted Signaling	PMID: 15207812
Peri	Peri	PDGFA	PDGFRA	0.000738144	0	PDGFA_PDGFRA	PDGFA - PDGFRA	PDGF	Secreted Signaling	PMID: 15207812
Kidney	Peri	PDGFA	PDGFRA	0.00019102	0	PDGFA_PDGFRA	PDGFA - PDGFRA	PDGF	Secreted Signaling	PMID: 15207812
Peri	Kidney	PDGFA	PDGFRA	0.000397992	0	PDGFA_PDGFRA	PDGFA - PDGFRA	PDGF	Secreted Signaling	PMID: 15207812
Kidney	Kidney	PDGFA	PDGFRA	0.000102922	0	PDGFA_PDGFRA	PDGFA - PDGFRA	PDGF	Secreted Signaling	PMID: 15207812
Peri	Fibro	PDGFA	PDGFRB	0.000721532	0	PDGFA_PDGFRB	PDGFA - PDGFRB	PDGF	Secreted Signaling	PMID: 15207812
Kidney	Fibro	PDGFA	PDGFRB	0.000186693	0	PDGFA_PDGFRB	PDGFA - PDGFRB	PDGF	Secreted Signaling	PMID: 15207812
Peri	Peri	PDGFA	PDGFRB	0.00541087	0	PDGFA_PDGFRB	PDGFA - PDGFRB	PDGF	Secreted Signaling	PMID: 15207812
Kidney	Peri	PDGFA	PDGFRB	0.00141176	0	PDGFA_PDGFRB	PDGFA - PDGFRB	PDGF	Secreted Signaling	PMID: 15207812
HE	Fibro	PDGFB	PDGFRA	0.000922809	0	PDGFB_PDGFRA	PDGFB - PDGFRA	PDGF	Secreted Signaling	PMID: 15207812
HE	Peri	PDGFB	PDGFRA	0.000147847	0	PDGFB_PDGFRA	PDGFB - PDGFRA	PDGF	Secreted Signaling	PMID: 15207812
HE	Kidney	PDGFB	PDGFRA	7.96581e-05	0	PDGFB_PDGFRA	PDGFB - PDGFRA	PDGF	Secreted Signaling	PMID: 15207812
HE	Fibro	PDGFB	PDGFRB	0.000144497	0	PDGFB_PDGFRB	PDGFB - PDGFRB	PDGF	Secreted Signaling	PMID: 15207812
HE	Peri	PDGFB	PDGFRB	0.00109297	0	PDGFB_PDGFRB	PDGFB - PDGFRB	PDGF	Secreted Signaling	PMID: 15207812
Fibro	Fibro	PDGFC	PDGFRA	0.00381828	0	PDGFC_PDGFRA	PDGFC - PDGFRA	PDGF	Secreted Signaling	PMID: 15207812
Peri	Fibro	PDGFC	PDGFRA	0.00258309	0	PDGFC_PDGFRA	PDGFC - PDGFRA	PDGF	Secreted Signaling	PMID: 15207812
HPSC	Fibro	PDGFC	PDGFRA	0.00167012	0	PDGFC_PDGFRA	PDGFC - PDGFRA	PDGF	Secreted Signaling	PMID: 15207812
Kidney	Fibro	PDGFC	PDGFRA	0.00645966	0	PDGFC_PDGFRA	PDGFC - PDGFRA	PDGF	Secreted Signaling	PMID: 15207812
MK	Fibro	PDGFC	PDGFRA	0.00105519	0	PDGFC_PDGFRA	PDGFC - PDGFRA	PDGF	Secreted Signaling	PMID: 15207812
Fibro	Peri	PDGFC	PDGFRA	0.000614367	0	PDGFC_PDGFRA	PDGFC - PDGFRA	PDGF	Secreted Signaling	PMID: 15207812
Peri	Peri	PDGFC	PDGFRA	0.000415016	0	PDGFC_PDGFRA	PDGFC - PDGFRA	PDGF	Secreted Signaling	PMID: 15207812
HPSC	Peri	PDGFC	PDGFRA	0.000267678	0	PDGFC_PDGFRA	PDGFC - PDGFRA	PDGF	Secreted Signaling	PMID: 15207812
Kidney	Peri	PDGFC	PDGFRA	0.00104284	0	PDGFC_PDGFRA	PDGFC - PDGFRA	PDGF	Secreted Signaling	PMID: 15207812
MK	Peri	PDGFC	PDGFRA	0.00016901	0	PDGFC_PDGFRA	PDGFC - PDGFRA	PDGF	Secreted Signaling	PMID: 15207812
Fibro	Kidney	PDGFC	PDGFRA	0.000331181	0	PDGFC_PDGFRA	PDGFC - PDGFRA	PDGF	Secreted Signaling	PMID: 15207812
Peri	Kidney	PDGFC	PDGFRA	0.00022368	0	PDGFC_PDGFRA	PDGFC - PDGFRA	PDGF	Secreted Signaling	PMID: 15207812
HPSC	Kidney	PDGFC	PDGFRA	0.000144228	0	PDGFC_PDGFRA	PDGFC - PDGFRA	PDGF	Secreted Signaling	PMID: 15207812
Kidney	Kidney	PDGFC	PDGFRA	0.000562375	0	PDGFC_PDGFRA	PDGFC - PDGFRA	PDGF	Secreted Signaling	PMID: 15207812
MK	Kidney	PDGFC	PDGFRA	9.10575e-05	0	PDGFC_PDGFRA	PDGFC - PDGFRA	PDGF	Secreted Signaling	PMID: 15207812
Fibro	Fibro	PDGFD	PDGFRB	0.000180537	0	PDGFD_PDGFRB	PDGFD - PDGFRB	PDGF	Secreted Signaling	PMID: 15207812
HE	Fibro	PDGFD	PDGFRB	0.000227609	0	PDGFD_PDGFRB	PDGFD - PDGFRB	PDGF	Secreted Signaling	PMID: 15207812
Fibro	Peri	PDGFD	PDGFRB	0.00136509	0	PDGFD_PDGFRB	PDGFD - PDGFRB	PDGF	Secreted Signaling	PMID: 15207812
HE	Peri	PDGFD	PDGFRB	0.00171958	0	PDGFD_PDGFRB	PDGFD - PDGFRB	PDGF	Secreted Signaling	PMID: 15207812
Kidney	Endo	VEGFA	FLT1	0.00302528	0	VEGFA_VEGFR1	VEGFA - VEGFR1	VEGF	Secreted Signaling	KEGG: hsa04370; PMID: 16633338
Kidney	Macro	VEGFA	FLT1	0.000171547	0	VEGFA_VEGFR1	VEGFA - VEGFR1	VEGF	Secreted Signaling	KEGG: hsa04370; PMID: 16633338
Kidney	Peri	VEGFA	FLT1	0.000492292	0	VEGFA_VEGFR1	VEGFA - VEGFR1	VEGF	Secreted Signaling	KEGG: hsa04370; PMID: 16633338
Kidney	HPSC	VEGFA	FLT1	0.00023013	0	VEGFA_VEGFR1	VEGFA - VEGFR1	VEGF	Secreted Signaling	KEGG: hsa04370; PMID: 16633338
Kidney	HE	VEGFA	FLT1	0.0048992	0	VEGFA_VEGFR1	VEGFA - VEGFR1	VEGF	Secreted Signaling	KEGG: hsa04370; PMID: 16633338
Kidney	Endo	VEGFA	KDR	0.00516477	0	VEGFA_VEGFR2	VEGFA - VEGFR2	VEGF	Secreted Signaling	KEGG: hsa04370; PMID: 16633338
Kidney	HE	VEGFA	KDR	0.00518765	0	VEGFA_VEGFR2	VEGFA - VEGFR2	VEGF	Secreted Signaling	KEGG: hsa04370; PMID: 16633338
HE	Endo	VEGFC	FLT4	0.00497952	0	VEGFC_VEGFR3	VEGFC - VEGFR3	VEGF	Secreted Signaling	KEGG: hsa04370; PMID: 16633338
HE	HE	VEGFC	FLT4	0.00182901	0	VEGFC_VEGFR3	VEGFC - VEGFR3	VEGF	Secreted Signaling	KEGG: hsa04370; PMID: 16633338
HE	Endo	VEGFC	KDR	0.0235479	0	VEGFC_VEGFR2	VEGFC - VEGFR2	VEGF	Secreted Signaling	KEGG: hsa04370; PMID: 16633338
HE	HE	VEGFC	KDR	0.0236503	0	VEGFC_VEGFR2	VEGFC - VEGFR2	VEGF	Secreted Signaling	KEGG: hsa04370; PMID: 16633338
Peri	Endo	PGF	FLT1	0.00480488	0	PGF_VEGFR1	PGF - VEGFR1	VEGF	Secreted Signaling	KEGG: hsa04370; PMID: 16633338
Peri	Macro	PGF	FLT1	0.000272918	0	PGF_VEGFR1	PGF - VEGFR1	VEGF	Secreted Signaling	KEGG: hsa04370; PMID: 16633338
Peri	Peri	PGF	FLT1	0.00078305	0	PGF_VEGFR1	PGF - VEGFR1	VEGF	Secreted Signaling	KEGG: hsa04370; PMID: 16633338
Peri	HPSC	PGF	FLT1	0.000366107	0	PGF_VEGFR1	PGF - VEGFR1	VEGF	Secreted Signaling	KEGG: hsa04370; PMID: 16633338
Peri	HE	PGF	FLT1	0.00777254	0	PGF_VEGFR1	PGF - VEGFR1	VEGF	Secreted Signaling	KEGG: hsa04370; PMID: 16633338
Kidney	Endo	VEGFA	FLT1_KDR	0.0045145	0	VEGFA_VEGFR1R2	VEGFA - VEGFR1R2	VEGF	Secreted Signaling	PMID: 16633338
Kidney	HE	VEGFA	FLT1_KDR	0.00554892	0	VEGFA_VEGFR1R2	VEGFA - VEGFR1R2	VEGF	Secreted Signaling	PMID: 16633338
HE	Endo	VEGFC	FLT4_KDR	0.0123964	0	VEGFC_VEGFR2R3	VEGFC - VEGFR2R3	VEGF	Secreted Signaling	PMID: 16633338
HE	HE	VEGFC	FLT4_KDR	0.00728328	0	VEGFC_VEGFR2R3	VEGFC - VEGFR2R3	VEGF	Secreted Signaling	PMID: 16633338
Macro	Endo	IGF1	IGF1R	0.00129415	0	IGF1_IGF1R	IGF1 - IGF1R	IGF	Secreted Signaling	PMID: 14604834
Macro	Fibro	IGF1	IGF1R	0.00245044	0	IGF1_IGF1R	IGF1 - IGF1R	IGF	Secreted Signaling	PMID: 14604834
Macro	Macro	IGF1	IGF1R	0.000332947	0	IGF1_IGF1R	IGF1 - IGF1R	IGF	Secreted Signaling	PMID: 14604834
Macro	Lymph	IGF1	IGF1R	0.000444077	0	IGF1_IGF1R	IGF1 - IGF1R	IGF	Secreted Signaling	PMID: 14604834
Macro	Peri	IGF1	IGF1R	0.00144465	0	IGF1_IGF1R	IGF1 - IGF1R	IGF	Secreted Signaling	PMID: 14604834
Macro	HPSC	IGF1	IGF1R	0.00139548	0	IGF1_IGF1R	IGF1 - IGF1R	IGF	Secreted Signaling	PMID: 14604834
Macro	HE	IGF1	IGF1R	0.00171952	0	IGF1_IGF1R	IGF1 - IGF1R	IGF	Secreted Signaling	PMID: 14604834
Macro	ERY	IGF1	IGF1R	0.000365568	0	IGF1_IGF1R	IGF1 - IGF1R	IGF	Secreted Signaling	PMID: 14604834
Macro	Kidney	IGF1	IGF1R	0.00283622	0	IGF1_IGF1R	IGF1 - IGF1R	IGF	Secreted Signaling	PMID: 14604834
Macro	MK	IGF1	IGF1R	0.000318906	0	IGF1_IGF1R	IGF1 - IGF1R	IGF	Secreted Signaling	PMID: 14604834
Fibro	Endo	IGF2	IGF1R	0.000500847	0	IGF2_IGF1R	IGF2 - IGF1R	IGF	Secreted Signaling	PMID: 14604834
Peri	Endo	IGF2	IGF1R	0.00084936	0	IGF2_IGF1R	IGF2 - IGF1R	IGF	Secreted Signaling	PMID: 14604834
Fibro	Fibro	IGF2	IGF1R	0.000949028	0	IGF2_IGF1R	IGF2 - IGF1R	IGF	Secreted Signaling	PMID: 14604834
Peri	Fibro	IGF2	IGF1R	0.00160831	0	IGF2_IGF1R	IGF2 - IGF1R	IGF	Secreted Signaling	PMID: 14604834
Fibro	Macro	IGF2	IGF1R	0.00012871	0	IGF2_IGF1R	IGF2 - IGF1R	IGF	Secreted Signaling	PMID: 14604834
Peri	Macro	IGF2	IGF1R	0.000218502	0	IGF2_IGF1R	IGF2 - IGF1R	IGF	Secreted Signaling	PMID: 14604834
Fibro	Lymph	IGF2	IGF1R	0.000171676	0	IGF2_IGF1R	IGF2 - IGF1R	IGF	Secreted Signaling	PMID: 14604834
Peri	Lymph	IGF2	IGF1R	0.000291433	0	IGF2_IGF1R	IGF2 - IGF1R	IGF	Secreted Signaling	PMID: 14604834
Fibro	Peri	IGF2	IGF1R	0.000559039	0	IGF2_IGF1R	IGF2 - IGF1R	IGF	Secreted Signaling	PMID: 14604834
Peri	Peri	IGF2	IGF1R	0.000948132	0	IGF2_IGF1R	IGF2 - IGF1R	IGF	Secreted Signaling	PMID: 14604834
Fibro	HPSC	IGF2	IGF1R	0.000539799	0	IGF2_IGF1R	IGF2 - IGF1R	IGF	Secreted Signaling	PMID: 14604834
Peri	HPSC	IGF2	IGF1R	0.00091584	0	IGF2_IGF1R	IGF2 - IGF1R	IGF	Secreted Signaling	PMID: 14604834
Fibro	HE	IGF2	IGF1R	0.000665983	0	IGF2_IGF1R	IGF2 - IGF1R	IGF	Secreted Signaling	PMID: 14604834
Peri	HE	IGF2	IGF1R	0.00112858	0	IGF2_IGF1R	IGF2 - IGF1R	IGF	Secreted Signaling	PMID: 14604834
Fibro	ERY	IGF2	IGF1R	0.000141319	0	IGF2_IGF1R	IGF2 - IGF1R	IGF	Secreted Signaling	PMID: 14604834
Peri	ERY	IGF2	IGF1R	0.00023991	0	IGF2_IGF1R	IGF2 - IGF1R	IGF	Secreted Signaling	PMID: 14604834
Fibro	Kidney	IGF2	IGF1R	0.00109837	0	IGF2_IGF1R	IGF2 - IGF1R	IGF	Secreted Signaling	PMID: 14604834
Peri	Kidney	IGF2	IGF1R	0.0018615	0	IGF2_IGF1R	IGF2 - IGF1R	IGF	Secreted Signaling	PMID: 14604834
Fibro	MK	IGF2	IGF1R	0.000123278	0	IGF2_IGF1R	IGF2 - IGF1R	IGF	Secreted Signaling	PMID: 14604834
Peri	MK	IGF2	IGF1R	0.000209287	0	IGF2_IGF1R	IGF2 - IGF1R	IGF	Secreted Signaling	PMID: 14604834
Fibro	Endo	IGF2	IGF2R	9.55046e-05	0	IGF2_IGF2R	IGF2 - IGF2R	IGF	Secreted Signaling	PMID: 14604834
Peri	Endo	IGF2	IGF2R	0.000162122	0	IGF2_IGF2R	IGF2 - IGF2R	IGF	Secreted Signaling	PMID: 14604834
Fibro	Fibro	IGF2	IGF2R	0.00012885	0	IGF2_IGF2R	IGF2 - IGF2R	IGF	Secreted Signaling	PMID: 14604834
Peri	Fibro	IGF2	IGF2R	0.000218722	0	IGF2_IGF2R	IGF2 - IGF2R	IGF	Secreted Signaling	PMID: 14604834
Fibro	Peri	IGF2	IGF2R	0.00015379	0	IGF2_IGF2R	IGF2 - IGF2R	IGF	Secreted Signaling	PMID: 14604834
Peri	Peri	IGF2	IGF2R	0.000261043	0	IGF2_IGF2R	IGF2 - IGF2R	IGF	Secreted Signaling	PMID: 14604834
Fibro	Kidney	IGF2	IGF2R	0.000171303	0	IGF2_IGF2R	IGF2 - IGF2R	IGF	Secreted Signaling	PMID: 14604834
Peri	Kidney	IGF2	IGF2R	0.000290776	0	IGF2_IGF2R	IGF2 - IGF2R	IGF	Secreted Signaling	PMID: 14604834
HE	Fibro	DHH	PTCH1_SMO	0.000821729	0	DHH_PTCH1	DHH - PTCH1	HH	Secreted Signaling	KEGG: hsa04340; PMID: 25701396
HE	Kidney	DHH	PTCH1_SMO	0.000392606	0	DHH_PTCH1	DHH - PTCH1	HH	Secreted Signaling	KEGG: hsa04340; PMID: 25701396
MK	Macro	CCL5	CCR1	0.0010802	0	CCL5_CCR1	CCL5 - CCR1	CCL	Secreted Signaling	KEGG: hsa04060
MK	Lymph	CCL5	CCR1	0.000608748	0	CCL5_CCR1	CCL5 - CCR1	CCL	Secreted Signaling	KEGG: hsa04060
Macro	Macro	CCL3	CCR1	0.0169739	0	CCL3_CCR1	CCL3 - CCR1	CCL	Secreted Signaling	KEGG: hsa04060
Lymph	Macro	CCL3	CCR1	0.00802963	0	CCL3_CCR1	CCL3 - CCR1	CCL	Secreted Signaling	KEGG: hsa04060
Gran	Macro	CCL3	CCR1	0.0078173	0	CCL3_CCR1	CCL3 - CCR1	CCL	Secreted Signaling	KEGG: hsa04060
Macro	Lymph	CCL3	CCR1	0.00963255	0	CCL3_CCR1	CCL3 - CCR1	CCL	Secreted Signaling	KEGG: hsa04060
Lymph	Lymph	CCL3	CCR1	0.00453889	0	CCL3_CCR1	CCL3 - CCR1	CCL	Secreted Signaling	KEGG: hsa04060
Gran	Lymph	CCL3	CCR1	0.00441846	0	CCL3_CCR1	CCL3 - CCR1	CCL	Secreted Signaling	KEGG: hsa04060
Macro	Macro	CCL3L1	CCR1	0.0151908	0	CCL3L1_CCR1	CCL3L1 - CCR1	CCL	Secreted Signaling	KEGG: hsa04060
Lymph	Macro	CCL3L1	CCR1	0.00643524	0	CCL3L1_CCR1	CCL3L1 - CCR1	CCL	Secreted Signaling	KEGG: hsa04060
Gran	Macro	CCL3L1	CCR1	0.00826469	0	CCL3L1_CCR1	CCL3L1 - CCR1	CCL	Secreted Signaling	KEGG: hsa04060
Macro	Lymph	CCL3L1	CCR1	0.00861389	0	CCL3L1_CCR1	CCL3L1 - CCR1	CCL	Secreted Signaling	KEGG: hsa04060
Lymph	Lymph	CCL3L1	CCR1	0.00363509	0	CCL3L1_CCR1	CCL3L1 - CCR1	CCL	Secreted Signaling	KEGG: hsa04060
Gran	Lymph	CCL3L1	CCR1	0.00467225	0	CCL3L1_CCR1	CCL3L1 - CCR1	CCL	Secreted Signaling	KEGG: hsa04060
Macro	Lymph	CCL2	CCR2	0.000212238	0	CCL2_CCR2	CCL2 - CCR2	CCL	Secreted Signaling	KEGG: hsa04060
Stromal	Lymph	CXCL12	CXCR4	0.00166139	0	CXCL12_CXCR4	CXCL12 - CXCR4	CXCL	Secreted Signaling	KEGG: hsa04060
Fibro	Lymph	CXCL12	CXCR4	0.00237203	0	CXCL12_CXCR4	CXCL12 - CXCR4	CXCL	Secreted Signaling	KEGG: hsa04060
Peri	Lymph	CXCL12	CXCR4	0.0025049	0	CXCL12_CXCR4	CXCL12 - CXCR4	CXCL	Secreted Signaling	KEGG: hsa04060
Stromal	Gran	CXCL12	CXCR4	0.00498931	0	CXCL12_CXCR4	CXCL12 - CXCR4	CXCL	Secreted Signaling	KEGG: hsa04060
Fibro	Gran	CXCL12	CXCR4	0.0071133	0	CXCL12_CXCR4	CXCL12 - CXCR4	CXCL	Secreted Signaling	KEGG: hsa04060
Peri	Gran	CXCL12	CXCR4	0.00750974	0	CXCL12_CXCR4	CXCL12 - CXCR4	CXCL	Secreted Signaling	KEGG: hsa04060
Stromal	HE	CXCL12	CXCR4	0.0124629	0	CXCL12_CXCR4	CXCL12 - CXCR4	CXCL	Secreted Signaling	KEGG: hsa04060
Fibro	HE	CXCL12	CXCR4	0.0177119	0	CXCL12_CXCR4	CXCL12 - CXCR4	CXCL	Secreted Signaling	KEGG: hsa04060
Peri	HE	CXCL12	CXCR4	0.0186879	0	CXCL12_CXCR4	CXCL12 - CXCR4	CXCL	Secreted Signaling	KEGG: hsa04060
Stromal	Lymph	MIF	CD74_CXCR4	0.0267932	0	MIF_CD74_CXCR4	MIF - (CD74+CXCR4)	MIF	Secreted Signaling	PMID: 29637711; PMID: 24760155
Endo	Lymph	MIF	CD74_CXCR4	0.0330585	0	MIF_CD74_CXCR4	MIF - (CD74+CXCR4)	MIF	Secreted Signaling	PMID: 29637711; PMID: 24760155
Fibro	Lymph	MIF	CD74_CXCR4	0.034005	0	MIF_CD74_CXCR4	MIF - (CD74+CXCR4)	MIF	Secreted Signaling	PMID: 29637711; PMID: 24760155
Macro	Lymph	MIF	CD74_CXCR4	0.0242489	0	MIF_CD74_CXCR4	MIF - (CD74+CXCR4)	MIF	Secreted Signaling	PMID: 29637711; PMID: 24760155
Lymph	Lymph	MIF	CD74_CXCR4	0.0310493	0	MIF_CD74_CXCR4	MIF - (CD74+CXCR4)	MIF	Secreted Signaling	PMID: 29637711; PMID: 24760155
Peri	Lymph	MIF	CD74_CXCR4	0.0309055	0	MIF_CD74_CXCR4	MIF - (CD74+CXCR4)	MIF	Secreted Signaling	PMID: 29637711; PMID: 24760155
Gran	Lymph	MIF	CD74_CXCR4	0.0142923	0	MIF_CD74_CXCR4	MIF - (CD74+CXCR4)	MIF	Secreted Signaling	PMID: 29637711; PMID: 24760155
HPSC	Lymph	MIF	CD74_CXCR4	0.0351425	0	MIF_CD74_CXCR4	MIF - (CD74+CXCR4)	MIF	Secreted Signaling	PMID: 29637711; PMID: 24760155
HE	Lymph	MIF	CD74_CXCR4	0.0269376	0	MIF_CD74_CXCR4	MIF - (CD74+CXCR4)	MIF	Secreted Signaling	PMID: 29637711; PMID: 24760155
ERY	Lymph	MIF	CD74_CXCR4	0.00379608	0	MIF_CD74_CXCR4	MIF - (CD74+CXCR4)	MIF	Secreted Signaling	PMID: 29637711; PMID: 24760155
Kidney	Lymph	MIF	CD74_CXCR4	0.0330768	0	MIF_CD74_CXCR4	MIF - (CD74+CXCR4)	MIF	Secreted Signaling	PMID: 29637711; PMID: 24760155
MK	Lymph	MIF	CD74_CXCR4	0.0300564	0	MIF_CD74_CXCR4	MIF - (CD74+CXCR4)	MIF	Secreted Signaling	PMID: 29637711; PMID: 24760155
Liver	Lymph	MIF	CD74_CXCR4	0.0340603	0	MIF_CD74_CXCR4	MIF - (CD74+CXCR4)	MIF	Secreted Signaling	PMID: 29637711; PMID: 24760155
Stromal	Gran	MIF	CD74_CXCR4	0.0401658	0	MIF_CD74_CXCR4	MIF - (CD74+CXCR4)	MIF	Secreted Signaling	PMID: 29637711; PMID: 24760155
Endo	Gran	MIF	CD74_CXCR4	0.0493995	0	MIF_CD74_CXCR4	MIF - (CD74+CXCR4)	MIF	Secreted Signaling	PMID: 29637711; PMID: 24760155
Fibro	Gran	MIF	CD74_CXCR4	0.0507893	0	MIF_CD74_CXCR4	MIF - (CD74+CXCR4)	MIF	Secreted Signaling	PMID: 29637711; PMID: 24760155
Macro	Gran	MIF	CD74_CXCR4	0.0363991	0	MIF_CD74_CXCR4	MIF - (CD74+CXCR4)	MIF	Secreted Signaling	PMID: 29637711; PMID: 24760155
Lymph	Gran	MIF	CD74_CXCR4	0.0464448	0	MIF_CD74_CXCR4	MIF - (CD74+CXCR4)	MIF	Secreted Signaling	PMID: 29637711; PMID: 24760155
Peri	Gran	MIF	CD74_CXCR4	0.0462332	0	MIF_CD74_CXCR4	MIF - (CD74+CXCR4)	MIF	Secreted Signaling	PMID: 29637711; PMID: 24760155
Gran	Gran	MIF	CD74_CXCR4	0.021564	0	MIF_CD74_CXCR4	MIF - (CD74+CXCR4)	MIF	Secreted Signaling	PMID: 29637711; PMID: 24760155
HPSC	Gran	MIF	CD74_CXCR4	0.0524578	0	MIF_CD74_CXCR4	MIF - (CD74+CXCR4)	MIF	Secreted Signaling	PMID: 29637711; PMID: 24760155
HE	Gran	MIF	CD74_CXCR4	0.0403794	0	MIF_CD74_CXCR4	MIF - (CD74+CXCR4)	MIF	Secreted Signaling	PMID: 29637711; PMID: 24760155
ERY	Gran	MIF	CD74_CXCR4	0.00575864	0	MIF_CD74_CXCR4	MIF - (CD74+CXCR4)	MIF	Secreted Signaling	PMID: 29637711; PMID: 24760155
Kidney	Gran	MIF	CD74_CXCR4	0.0494263	0	MIF_CD74_CXCR4	MIF - (CD74+CXCR4)	MIF	Secreted Signaling	PMID: 29637711; PMID: 24760155
MK	Gran	MIF	CD74_CXCR4	0.0449824	0	MIF_CD74_CXCR4	MIF - (CD74+CXCR4)	MIF	Secreted Signaling	PMID: 29637711; PMID: 24760155
Liver	Gran	MIF	CD74_CXCR4	0.0508704	0	MIF_CD74_CXCR4	MIF - (CD74+CXCR4)	MIF	Secreted Signaling	PMID: 29637711; PMID: 24760155
Stromal	HE	MIF	CD74_CXCR4	0.0208713	0	MIF_CD74_CXCR4	MIF - (CD74+CXCR4)	MIF	Secreted Signaling	PMID: 29637711; PMID: 24760155
Endo	HE	MIF	CD74_CXCR4	0.0257885	0	MIF_CD74_CXCR4	MIF - (CD74+CXCR4)	MIF	Secreted Signaling	PMID: 29637711; PMID: 24760155
Fibro	HE	MIF	CD74_CXCR4	0.0265326	0	MIF_CD74_CXCR4	MIF - (CD74+CXCR4)	MIF	Secreted Signaling	PMID: 29637711; PMID: 24760155
Macro	HE	MIF	CD74_CXCR4	0.0188784	0	MIF_CD74_CXCR4	MIF - (CD74+CXCR4)	MIF	Secreted Signaling	PMID: 29637711; PMID: 24760155
Lymph	HE	MIF	CD74_CXCR4	0.0242101	0	MIF_CD74_CXCR4	MIF - (CD74+CXCR4)	MIF	Secreted Signaling	PMID: 29637711; PMID: 24760155
Peri	HE	MIF	CD74_CXCR4	0.0240972	0	MIF_CD74_CXCR4	MIF - (CD74+CXCR4)	MIF	Secreted Signaling	PMID: 29637711; PMID: 24760155
Gran	HE	MIF	CD74_CXCR4	0.0111019	0	MIF_CD74_CXCR4	MIF - (CD74+CXCR4)	MIF	Secreted Signaling	PMID: 29637711; PMID: 24760155
HPSC	HE	MIF	CD74_CXCR4	0.0274272	0	MIF_CD74_CXCR4	MIF - (CD74+CXCR4)	MIF	Secreted Signaling	PMID: 29637711; PMID: 24760155
HE	HE	MIF	CD74_CXCR4	0.0209845	0	MIF_CD74_CXCR4	MIF - (CD74+CXCR4)	MIF	Secreted Signaling	PMID: 29637711; PMID: 24760155
ERY	HE	MIF	CD74_CXCR4	0.00294169	0	MIF_CD74_CXCR4	MIF - (CD74+CXCR4)	MIF	Secreted Signaling	PMID: 29637711; PMID: 24760155
Kidney	HE	MIF	CD74_CXCR4	0.0258029	0	MIF_CD74_CXCR4	MIF - (CD74+CXCR4)	MIF	Secreted Signaling	PMID: 29637711; PMID: 24760155
MK	HE	MIF	CD74_CXCR4	0.0234306	0	MIF_CD74_CXCR4	MIF - (CD74+CXCR4)	MIF	Secreted Signaling	PMID: 29637711; PMID: 24760155
Liver	HE	MIF	CD74_CXCR4	0.026576	0	MIF_CD74_CXCR4	MIF - (CD74+CXCR4)	MIF	Secreted Signaling	PMID: 29637711; PMID: 24760155
Stromal	Lymph	MIF	CD74_CD44	0.0683021	0	MIF_CD74_CD44	MIF - (CD74+CD44)	MIF	Secreted Signaling	PMID: 29637711; PMID: 26175090
Endo	Lymph	MIF	CD74_CD44	0.0834416	0	MIF_CD74_CD44	MIF - (CD74+CD44)	MIF	Secreted Signaling	PMID: 29637711; PMID: 26175090
Fibro	Lymph	MIF	CD74_CD44	0.0857028	0	MIF_CD74_CD44	MIF - (CD74+CD44)	MIF	Secreted Signaling	PMID: 29637711; PMID: 26175090
Macro	Lymph	MIF	CD74_CD44	0.0620674	0	MIF_CD74_CD44	MIF - (CD74+CD44)	MIF	Secreted Signaling	PMID: 29637711; PMID: 26175090
Lymph	Lymph	MIF	CD74_CD44	0.0786192	0	MIF_CD74_CD44	MIF - (CD74+CD44)	MIF	Secreted Signaling	PMID: 29637711; PMID: 26175090
Peri	Lymph	MIF	CD74_CD44	0.078273	0	MIF_CD74_CD44	MIF - (CD74+CD44)	MIF	Secreted Signaling	PMID: 29637711; PMID: 26175090
Gran	Lymph	MIF	CD74_CD44	0.0371742	0	MIF_CD74_CD44	MIF - (CD74+CD44)	MIF	Secreted Signaling	PMID: 29637711; PMID: 26175090
HPSC	Lymph	MIF	CD74_CD44	0.0884114	0	MIF_CD74_CD44	MIF - (CD74+CD44)	MIF	Secreted Signaling	PMID: 29637711; PMID: 26175090
HE	Lymph	MIF	CD74_CD44	0.0686545	0	MIF_CD74_CD44	MIF - (CD74+CD44)	MIF	Secreted Signaling	PMID: 29637711; PMID: 26175090
ERY	Lymph	MIF	CD74_CD44	0.0100448	0	MIF_CD74_CD44	MIF - (CD74+CD44)	MIF	Secreted Signaling	PMID: 29637711; PMID: 26175090
Kidney	Lymph	MIF	CD74_CD44	0.0834853	0	MIF_CD74_CD44	MIF - (CD74+CD44)	MIF	Secreted Signaling	PMID: 29637711; PMID: 26175090
MK	Lymph	MIF	CD74_CD44	0.0762247	0	MIF_CD74_CD44	MIF - (CD74+CD44)	MIF	Secreted Signaling	PMID: 29637711; PMID: 26175090
Liver	Lymph	MIF	CD74_CD44	0.0858346	0	MIF_CD74_CD44	MIF - (CD74+CD44)	MIF	Secreted Signaling	PMID: 29637711; PMID: 26175090
Stromal	Gran	MIF	CD74_CD44	0.0700702	0	MIF_CD74_CD44	MIF - (CD74+CD44)	MIF	Secreted Signaling	PMID: 29637711; PMID: 26175090
Endo	Gran	MIF	CD74_CD44	0.0855657	0	MIF_CD74_CD44	MIF - (CD74+CD44)	MIF	Secreted Signaling	PMID: 29637711; PMID: 26175090
Fibro	Gran	MIF	CD74_CD44	0.0878789	0	MIF_CD74_CD44	MIF - (CD74+CD44)	MIF	Secreted Signaling	PMID: 29637711; PMID: 26175090
Macro	Gran	MIF	CD74_CD44	0.0636852	0	MIF_CD74_CD44	MIF - (CD74+CD44)	MIF	Secreted Signaling	PMID: 29637711; PMID: 26175090
Lymph	Gran	MIF	CD74_CD44	0.0806314	0	MIF_CD74_CD44	MIF - (CD74+CD44)	MIF	Secreted Signaling	PMID: 29637711; PMID: 26175090
Peri	Gran	MIF	CD74_CD44	0.080277	0	MIF_CD74_CD44	MIF - (CD74+CD44)	MIF	Secreted Signaling	PMID: 29637711; PMID: 26175090
Gran	Gran	MIF	CD74_CD44	0.0381696	0	MIF_CD74_CD44	MIF - (CD74+CD44)	MIF	Secreted Signaling	PMID: 29637711; PMID: 26175090
HPSC	Gran	MIF	CD74_CD44	0.0906495	0	MIF_CD74_CD44	MIF - (CD74+CD44)	MIF	Secreted Signaling	PMID: 29637711; PMID: 26175090
HE	Gran	MIF	CD74_CD44	0.0704311	0	MIF_CD74_CD44	MIF - (CD74+CD44)	MIF	Secreted Signaling	PMID: 29637711; PMID: 26175090
ERY	Gran	MIF	CD74_CD44	0.0103216	0	MIF_CD74_CD44	MIF - (CD74+CD44)	MIF	Secreted Signaling	PMID: 29637711; PMID: 26175090
Kidney	Gran	MIF	CD74_CD44	0.0856104	0	MIF_CD74_CD44	MIF - (CD74+CD44)	MIF	Secreted Signaling	PMID: 29637711; PMID: 26175090
MK	Gran	MIF	CD74_CD44	0.0781808	0	MIF_CD74_CD44	MIF - (CD74+CD44)	MIF	Secreted Signaling	PMID: 29637711; PMID: 26175090
Liver	Gran	MIF	CD74_CD44	0.0880138	0	MIF_CD74_CD44	MIF - (CD74+CD44)	MIF	Secreted Signaling	PMID: 29637711; PMID: 26175090
Stromal	HPSC	MIF	CD74_CD44	0.0396174	0	MIF_CD74_CD44	MIF - (CD74+CD44)	MIF	Secreted Signaling	PMID: 29637711; PMID: 26175090
Endo	HPSC	MIF	CD74_CD44	0.0487314	0	MIF_CD74_CD44	MIF - (CD74+CD44)	MIF	Secreted Signaling	PMID: 29637711; PMID: 26175090
Fibro	HPSC	MIF	CD74_CD44	0.0501034	0	MIF_CD74_CD44	MIF - (CD74+CD44)	MIF	Secreted Signaling	PMID: 29637711; PMID: 26175090
Macro	HPSC	MIF	CD74_CD44	0.0359002	0	MIF_CD74_CD44	MIF - (CD74+CD44)	MIF	Secreted Signaling	PMID: 29637711; PMID: 26175090
Lymph	HPSC	MIF	CD74_CD44	0.0458147	0	MIF_CD74_CD44	MIF - (CD74+CD44)	MIF	Secreted Signaling	PMID: 29637711; PMID: 26175090
Peri	HPSC	MIF	CD74_CD44	0.0456058	0	MIF_CD74_CD44	MIF - (CD74+CD44)	MIF	Secreted Signaling	PMID: 29637711; PMID: 26175090
Gran	HPSC	MIF	CD74_CD44	0.0212639	0	MIF_CD74_CD44	MIF - (CD74+CD44)	MIF	Secreted Signaling	PMID: 29637711; PMID: 26175090
HPSC	HPSC	MIF	CD74_CD44	0.0517505	0	MIF_CD74_CD44	MIF - (CD74+CD44)	MIF	Secreted Signaling	PMID: 29637711; PMID: 26175090
HE	HPSC	MIF	CD74_CD44	0.0398281	0	MIF_CD74_CD44	MIF - (CD74+CD44)	MIF	Secreted Signaling	PMID: 29637711; PMID: 26175090
ERY	HPSC	MIF	CD74_CD44	0.00567724	0	MIF_CD74_CD44	MIF - (CD74+CD44)	MIF	Secreted Signaling	PMID: 29637711; PMID: 26175090
Kidney	HPSC	MIF	CD74_CD44	0.0487579	0	MIF_CD74_CD44	MIF - (CD74+CD44)	MIF	Secreted Signaling	PMID: 29637711; PMID: 26175090
MK	HPSC	MIF	CD74_CD44	0.0443712	0	MIF_CD74_CD44	MIF - (CD74+CD44)	MIF	Secreted Signaling	PMID: 29637711; PMID: 26175090
Liver	HPSC	MIF	CD74_CD44	0.0501834	0	MIF_CD74_CD44	MIF - (CD74+CD44)	MIF	Secreted Signaling	PMID: 29637711; PMID: 26175090
Endo	Macro	IL16	CD4	0.000501735	0	IL16_CD4	IL16 - CD4	IL16	Secreted Signaling	KEGG: hsa04060
Macro	Macro	IL16	CD4	0.000364158	0	IL16_CD4	IL16 - CD4	IL16	Secreted Signaling	KEGG: hsa04060
Lymph	Macro	IL16	CD4	0.00031658	0	IL16_CD4	IL16 - CD4	IL16	Secreted Signaling	KEGG: hsa04060
HPSC	Macro	IL16	CD4	0.000324098	0	IL16_CD4	IL16 - CD4	IL16	Secreted Signaling	KEGG: hsa04060
Macro	Endo	TNF	TNFRSF1A	0.0025016	0	TNF_TNFRSF1A	TNF - TNFRSF1A	TNF	Secreted Signaling	KEGG: hsa04060
Gran	Endo	TNF	TNFRSF1A	0.00457254	0	TNF_TNFRSF1A	TNF - TNFRSF1A	TNF	Secreted Signaling	KEGG: hsa04060
Macro	Fibro	TNF	TNFRSF1A	0.000600437	0	TNF_TNFRSF1A	TNF - TNFRSF1A	TNF	Secreted Signaling	KEGG: hsa04060
Gran	Fibro	TNF	TNFRSF1A	0.00109924	0	TNF_TNFRSF1A	TNF - TNFRSF1A	TNF	Secreted Signaling	KEGG: hsa04060
Macro	Macro	TNF	TNFRSF1A	0.00245129	0	TNF_TNFRSF1A	TNF - TNFRSF1A	TNF	Secreted Signaling	KEGG: hsa04060
Gran	Macro	TNF	TNFRSF1A	0.00448076	0	TNF_TNFRSF1A	TNF - TNFRSF1A	TNF	Secreted Signaling	KEGG: hsa04060
Macro	Lymph	TNF	TNFRSF1A	0.00139088	0	TNF_TNFRSF1A	TNF - TNFRSF1A	TNF	Secreted Signaling	KEGG: hsa04060
Gran	Lymph	TNF	TNFRSF1A	0.00254466	0	TNF_TNFRSF1A	TNF - TNFRSF1A	TNF	Secreted Signaling	KEGG: hsa04060
Macro	Peri	TNF	TNFRSF1A	0.00228392	0	TNF_TNFRSF1A	TNF - TNFRSF1A	TNF	Secreted Signaling	KEGG: hsa04060
Gran	Peri	TNF	TNFRSF1A	0.0041754	0	TNF_TNFRSF1A	TNF - TNFRSF1A	TNF	Secreted Signaling	KEGG: hsa04060
Macro	Gran	TNF	TNFRSF1A	0.00113616	0	TNF_TNFRSF1A	TNF - TNFRSF1A	TNF	Secreted Signaling	KEGG: hsa04060
Gran	Gran	TNF	TNFRSF1A	0.00207908	0	TNF_TNFRSF1A	TNF - TNFRSF1A	TNF	Secreted Signaling	KEGG: hsa04060
Macro	HPSC	TNF	TNFRSF1A	0.00187025	0	TNF_TNFRSF1A	TNF - TNFRSF1A	TNF	Secreted Signaling	KEGG: hsa04060
Gran	HPSC	TNF	TNFRSF1A	0.00342031	0	TNF_TNFRSF1A	TNF - TNFRSF1A	TNF	Secreted Signaling	KEGG: hsa04060
Macro	HE	TNF	TNFRSF1A	0.00102205	0	TNF_TNFRSF1A	TNF - TNFRSF1A	TNF	Secreted Signaling	KEGG: hsa04060
Gran	HE	TNF	TNFRSF1A	0.00187044	0	TNF_TNFRSF1A	TNF - TNFRSF1A	TNF	Secreted Signaling	KEGG: hsa04060
Macro	Kidney	TNF	TNFRSF1A	0.0004553	0	TNF_TNFRSF1A	TNF - TNFRSF1A	TNF	Secreted Signaling	KEGG: hsa04060
Gran	Kidney	TNF	TNFRSF1A	0.000833633	0	TNF_TNFRSF1A	TNF - TNFRSF1A	TNF	Secreted Signaling	KEGG: hsa04060
Macro	Endo	TNF	TNFRSF1B	0.000284819	0	TNF_TNFRSF1B	TNF - TNFRSF1B	TNF	Secreted Signaling	KEGG: hsa04060
Gran	Endo	TNF	TNFRSF1B	0.000521563	0	TNF_TNFRSF1B	TNF - TNFRSF1B	TNF	Secreted Signaling	KEGG: hsa04060
Macro	Macro	TNF	TNFRSF1B	0.00229203	0	TNF_TNFRSF1B	TNF - TNFRSF1B	TNF	Secreted Signaling	KEGG: hsa04060
Gran	Macro	TNF	TNFRSF1B	0.00419019	0	TNF_TNFRSF1B	TNF - TNFRSF1B	TNF	Secreted Signaling	KEGG: hsa04060
Macro	Lymph	TNF	TNFRSF1B	0.000836467	0	TNF_TNFRSF1B	TNF - TNFRSF1B	TNF	Secreted Signaling	KEGG: hsa04060
Gran	Lymph	TNF	TNFRSF1B	0.00153105	0	TNF_TNFRSF1B	TNF - TNFRSF1B	TNF	Secreted Signaling	KEGG: hsa04060
Macro	Gran	TNF	TNFRSF1B	0.00127236	0	TNF_TNFRSF1B	TNF - TNFRSF1B	TNF	Secreted Signaling	KEGG: hsa04060
Gran	Gran	TNF	TNFRSF1B	0.00232804	0	TNF_TNFRSF1B	TNF - TNFRSF1B	TNF	Secreted Signaling	KEGG: hsa04060
Macro	HPSC	TNF	TNFRSF1B	0.00034239	0	TNF_TNFRSF1B	TNF - TNFRSF1B	TNF	Secreted Signaling	KEGG: hsa04060
Gran	HPSC	TNF	TNFRSF1B	0.000626958	0	TNF_TNFRSF1B	TNF - TNFRSF1B	TNF	Secreted Signaling	KEGG: hsa04060
Macro	HE	TNF	TNFRSF1B	0.000877132	0	TNF_TNFRSF1B	TNF - TNFRSF1B	TNF	Secreted Signaling	KEGG: hsa04060
Gran	HE	TNF	TNFRSF1B	0.00160542	0	TNF_TNFRSF1B	TNF - TNFRSF1B	TNF	Secreted Signaling	KEGG: hsa04060
Lymph	Macro	TNFSF13B	TNFRSF13C	0.000130091	0	TNFSF13B_TNFRSF13C	TNFSF13B - TNFRSF13C	BAFF	Secreted Signaling	KEGG: hsa04060
Gran	Macro	TNFSF13B	TNFRSF13C	0.000409217	0	TNFSF13B_TNFRSF13C	TNFSF13B - TNFRSF13C	BAFF	Secreted Signaling	KEGG: hsa04060
Lymph	Lymph	TNFSF13B	TNFRSF13C	0.000142207	0	TNFSF13B_TNFRSF13C	TNFSF13B - TNFRSF13C	BAFF	Secreted Signaling	KEGG: hsa04060
Gran	Lymph	TNFSF13B	TNFRSF13C	0.000447316	0	TNFSF13B_TNFRSF13C	TNFSF13B - TNFRSF13C	BAFF	Secreted Signaling	KEGG: hsa04060
Stromal	Lymph	SPP1	CD44	0.0113541	0	SPP1_CD44	SPP1 - CD44	SPP1	Secreted Signaling	PMID: 21907263
Macro	Lymph	SPP1	CD44	0.0309727	0	SPP1_CD44	SPP1 - CD44	SPP1	Secreted Signaling	PMID: 21907263
Lymph	Lymph	SPP1	CD44	0.00185379	0	SPP1_CD44	SPP1 - CD44	SPP1	Secreted Signaling	PMID: 21907263
ERY	Lymph	SPP1	CD44	0.00174064	0	SPP1_CD44	SPP1 - CD44	SPP1	Secreted Signaling	PMID: 21907263
Liver	Lymph	SPP1	CD44	0.00542267	0	SPP1_CD44	SPP1 - CD44	SPP1	Secreted Signaling	PMID: 21907263
Stromal	Gran	SPP1	CD44	0.0155769	0	SPP1_CD44	SPP1 - CD44	SPP1	Secreted Signaling	PMID: 21907263
Macro	Gran	SPP1	CD44	0.0421805	0	SPP1_CD44	SPP1 - CD44	SPP1	Secreted Signaling	PMID: 21907263
Lymph	Gran	SPP1	CD44	0.00255236	0	SPP1_CD44	SPP1 - CD44	SPP1	Secreted Signaling	PMID: 21907263
ERY	Gran	SPP1	CD44	0.00239668	0	SPP1_CD44	SPP1 - CD44	SPP1	Secreted Signaling	PMID: 21907263
Liver	Gran	SPP1	CD44	0.00745608	0	SPP1_CD44	SPP1 - CD44	SPP1	Secreted Signaling	PMID: 21907263
Stromal	HPSC	SPP1	CD44	0.0127027	0	SPP1_CD44	SPP1 - CD44	SPP1	Secreted Signaling	PMID: 21907263
Macro	HPSC	SPP1	CD44	0.0345699	0	SPP1_CD44	SPP1 - CD44	SPP1	Secreted Signaling	PMID: 21907263
Lymph	HPSC	SPP1	CD44	0.00207634	0	SPP1_CD44	SPP1 - CD44	SPP1	Secreted Signaling	PMID: 21907263
ERY	HPSC	SPP1	CD44	0.00194964	0	SPP1_CD44	SPP1 - CD44	SPP1	Secreted Signaling	PMID: 21907263
Liver	HPSC	SPP1	CD44	0.00607107	0	SPP1_CD44	SPP1 - CD44	SPP1	Secreted Signaling	PMID: 21907263
Stromal	Endo	SPP1	ITGAV_ITGB1	0.00651527	0	SPP1_ITGAV_ITGB1	SPP1 - (ITGAV+ITGB1)	SPP1	Secreted Signaling	PMID: 21907263
Macro	Endo	SPP1	ITGAV_ITGB1	0.0179245	0	SPP1_ITGAV_ITGB1	SPP1 - (ITGAV+ITGB1)	SPP1	Secreted Signaling	PMID: 21907263
Lymph	Endo	SPP1	ITGAV_ITGB1	0.00105941	0	SPP1_ITGAV_ITGB1	SPP1 - (ITGAV+ITGB1)	SPP1	Secreted Signaling	PMID: 21907263
ERY	Endo	SPP1	ITGAV_ITGB1	0.000994703	0.01	SPP1_ITGAV_ITGB1	SPP1 - (ITGAV+ITGB1)	SPP1	Secreted Signaling	PMID: 21907263
Liver	Endo	SPP1	ITGAV_ITGB1	0.00310373	0	SPP1_ITGAV_ITGB1	SPP1 - (ITGAV+ITGB1)	SPP1	Secreted Signaling	PMID: 21907263
Stromal	Fibro	SPP1	ITGAV_ITGB1	0.00514763	0	SPP1_ITGAV_ITGB1	SPP1 - (ITGAV+ITGB1)	SPP1	Secreted Signaling	PMID: 21907263
Macro	Fibro	SPP1	ITGAV_ITGB1	0.0141961	0	SPP1_ITGAV_ITGB1	SPP1 - (ITGAV+ITGB1)	SPP1	Secreted Signaling	PMID: 21907263
Lymph	Fibro	SPP1	ITGAV_ITGB1	0.000836064	0	SPP1_ITGAV_ITGB1	SPP1 - (ITGAV+ITGB1)	SPP1	Secreted Signaling	PMID: 21907263
Liver	Fibro	SPP1	ITGAV_ITGB1	0.00245045	0	SPP1_ITGAV_ITGB1	SPP1 - (ITGAV+ITGB1)	SPP1	Secreted Signaling	PMID: 21907263
Stromal	Macro	SPP1	ITGAV_ITGB1	0.00302071	0	SPP1_ITGAV_ITGB1	SPP1 - (ITGAV+ITGB1)	SPP1	Secreted Signaling	PMID: 21907263
Macro	Macro	SPP1	ITGAV_ITGB1	0.00836194	0	SPP1_ITGAV_ITGB1	SPP1 - (ITGAV+ITGB1)	SPP1	Secreted Signaling	PMID: 21907263
Liver	Macro	SPP1	ITGAV_ITGB1	0.00143636	0	SPP1_ITGAV_ITGB1	SPP1 - (ITGAV+ITGB1)	SPP1	Secreted Signaling	PMID: 21907263
Stromal	Peri	SPP1	ITGAV_ITGB1	0.00840577	0	SPP1_ITGAV_ITGB1	SPP1 - (ITGAV+ITGB1)	SPP1	Secreted Signaling	PMID: 21907263
Macro	Peri	SPP1	ITGAV_ITGB1	0.0230487	0	SPP1_ITGAV_ITGB1	SPP1 - (ITGAV+ITGB1)	SPP1	Secreted Signaling	PMID: 21907263
Lymph	Peri	SPP1	ITGAV_ITGB1	0.001369	0	SPP1_ITGAV_ITGB1	SPP1 - (ITGAV+ITGB1)	SPP1	Secreted Signaling	PMID: 21907263
ERY	Peri	SPP1	ITGAV_ITGB1	0.0012854	0	SPP1_ITGAV_ITGB1	SPP1 - (ITGAV+ITGB1)	SPP1	Secreted Signaling	PMID: 21907263
Liver	Peri	SPP1	ITGAV_ITGB1	0.00400832	0	SPP1_ITGAV_ITGB1	SPP1 - (ITGAV+ITGB1)	SPP1	Secreted Signaling	PMID: 21907263
Stromal	HPSC	SPP1	ITGAV_ITGB1	0.00247766	0	SPP1_ITGAV_ITGB1	SPP1 - (ITGAV+ITGB1)	SPP1	Secreted Signaling	PMID: 21907263
Macro	HPSC	SPP1	ITGAV_ITGB1	0.00686527	0	SPP1_ITGAV_ITGB1	SPP1 - (ITGAV+ITGB1)	SPP1	Secreted Signaling	PMID: 21907263
Liver	HPSC	SPP1	ITGAV_ITGB1	0.0011778	0.03	SPP1_ITGAV_ITGB1	SPP1 - (ITGAV+ITGB1)	SPP1	Secreted Signaling	PMID: 21907263
Stromal	HE	SPP1	ITGAV_ITGB1	0.0148228	0	SPP1_ITGAV_ITGB1	SPP1 - (ITGAV+ITGB1)	SPP1	Secreted Signaling	PMID: 21907263
Macro	HE	SPP1	ITGAV_ITGB1	0.0401912	0	SPP1_ITGAV_ITGB1	SPP1 - (ITGAV+ITGB1)	SPP1	Secreted Signaling	PMID: 21907263
Lymph	HE	SPP1	ITGAV_ITGB1	0.00242725	0	SPP1_ITGAV_ITGB1	SPP1 - (ITGAV+ITGB1)	SPP1	Secreted Signaling	PMID: 21907263
ERY	HE	SPP1	ITGAV_ITGB1	0.00227918	0	SPP1_ITGAV_ITGB1	SPP1 - (ITGAV+ITGB1)	SPP1	Secreted Signaling	PMID: 21907263
Liver	HE	SPP1	ITGAV_ITGB1	0.0070923	0	SPP1_ITGAV_ITGB1	SPP1 - (ITGAV+ITGB1)	SPP1	Secreted Signaling	PMID: 21907263
Stromal	Kidney	SPP1	ITGAV_ITGB1	0.00486109	0	SPP1_ITGAV_ITGB1	SPP1 - (ITGAV+ITGB1)	SPP1	Secreted Signaling	PMID: 21907263
Macro	Kidney	SPP1	ITGAV_ITGB1	0.0134127	0	SPP1_ITGAV_ITGB1	SPP1 - (ITGAV+ITGB1)	SPP1	Secreted Signaling	PMID: 21907263
Lymph	Kidney	SPP1	ITGAV_ITGB1	0.000789335	0	SPP1_ITGAV_ITGB1	SPP1 - (ITGAV+ITGB1)	SPP1	Secreted Signaling	PMID: 21907263
Liver	Kidney	SPP1	ITGAV_ITGB1	0.0023137	0	SPP1_ITGAV_ITGB1	SPP1 - (ITGAV+ITGB1)	SPP1	Secreted Signaling	PMID: 21907263
Stromal	Fibro	SPP1	ITGAV_ITGB5	0.00148877	0	SPP1_ITGAV_ITGB5	SPP1 - (ITGAV+ITGB5)	SPP1	Secreted Signaling	PMID: 21907263
Macro	Fibro	SPP1	ITGAV_ITGB5	0.00413243	0	SPP1_ITGAV_ITGB5	SPP1 - (ITGAV+ITGB5)	SPP1	Secreted Signaling	PMID: 21907263
Lymph	Fibro	SPP1	ITGAV_ITGB5	0.000241059	0	SPP1_ITGAV_ITGB5	SPP1 - (ITGAV+ITGB5)	SPP1	Secreted Signaling	PMID: 21907263
ERY	Fibro	SPP1	ITGAV_ITGB5	0.000226324	0	SPP1_ITGAV_ITGB5	SPP1 - (ITGAV+ITGB5)	SPP1	Secreted Signaling	PMID: 21907263
Liver	Fibro	SPP1	ITGAV_ITGB5	0.000707342	0	SPP1_ITGAV_ITGB5	SPP1 - (ITGAV+ITGB5)	SPP1	Secreted Signaling	PMID: 21907263
Stromal	Macro	SPP1	ITGAV_ITGB5	0.00144897	0	SPP1_ITGAV_ITGB5	SPP1 - (ITGAV+ITGB5)	SPP1	Secreted Signaling	PMID: 21907263
Macro	Macro	SPP1	ITGAV_ITGB5	0.00402225	0	SPP1_ITGAV_ITGB5	SPP1 - (ITGAV+ITGB5)	SPP1	Secreted Signaling	PMID: 21907263
Lymph	Macro	SPP1	ITGAV_ITGB5	0.000234607	0	SPP1_ITGAV_ITGB5	SPP1 - (ITGAV+ITGB5)	SPP1	Secreted Signaling	PMID: 21907263
ERY	Macro	SPP1	ITGAV_ITGB5	0.000220266	0	SPP1_ITGAV_ITGB5	SPP1 - (ITGAV+ITGB5)	SPP1	Secreted Signaling	PMID: 21907263
Liver	Macro	SPP1	ITGAV_ITGB5	0.000688419	0	SPP1_ITGAV_ITGB5	SPP1 - (ITGAV+ITGB5)	SPP1	Secreted Signaling	PMID: 21907263
Stromal	Kidney	SPP1	ITGAV_ITGB5	0.00114191	0	SPP1_ITGAV_ITGB5	SPP1 - (ITGAV+ITGB5)	SPP1	Secreted Signaling	PMID: 21907263
Macro	Kidney	SPP1	ITGAV_ITGB5	0.0031716	0	SPP1_ITGAV_ITGB5	SPP1 - (ITGAV+ITGB5)	SPP1	Secreted Signaling	PMID: 21907263
Lymph	Kidney	SPP1	ITGAV_ITGB5	0.000184842	0	SPP1_ITGAV_ITGB5	SPP1 - (ITGAV+ITGB5)	SPP1	Secreted Signaling	PMID: 21907263
ERY	Kidney	SPP1	ITGAV_ITGB5	0.000173543	0	SPP1_ITGAV_ITGB5	SPP1 - (ITGAV+ITGB5)	SPP1	Secreted Signaling	PMID: 21907263
Liver	Kidney	SPP1	ITGAV_ITGB5	0.000542445	0	SPP1_ITGAV_ITGB5	SPP1 - (ITGAV+ITGB5)	SPP1	Secreted Signaling	PMID: 21907263
Stromal	Lymph	SPP1	ITGA4_ITGB1	0.00328122	0	SPP1_ITGA4_ITGB1	SPP1 - (ITGA4+ITGB1)	SPP1	Secreted Signaling	PMID: 21907263
Macro	Lymph	SPP1	ITGA4_ITGB1	0.00907888	0	SPP1_ITGA4_ITGB1	SPP1 - (ITGA4+ITGB1)	SPP1	Secreted Signaling	PMID: 21907263
Lymph	Lymph	SPP1	ITGA4_ITGB1	0.000532091	0	SPP1_ITGA4_ITGB1	SPP1 - (ITGA4+ITGB1)	SPP1	Secreted Signaling	PMID: 21907263
ERY	Lymph	SPP1	ITGA4_ITGB1	0.000499574	0	SPP1_ITGA4_ITGB1	SPP1 - (ITGA4+ITGB1)	SPP1	Secreted Signaling	PMID: 21907263
Liver	Lymph	SPP1	ITGA4_ITGB1	0.00156044	0	SPP1_ITGA4_ITGB1	SPP1 - (ITGA4+ITGB1)	SPP1	Secreted Signaling	PMID: 21907263
Stromal	Peri	SPP1	ITGA4_ITGB1	0.00734827	0	SPP1_ITGA4_ITGB1	SPP1 - (ITGA4+ITGB1)	SPP1	Secreted Signaling	PMID: 21907263
Macro	Peri	SPP1	ITGA4_ITGB1	0.0201866	0	SPP1_ITGA4_ITGB1	SPP1 - (ITGA4+ITGB1)	SPP1	Secreted Signaling	PMID: 21907263
Lymph	Peri	SPP1	ITGA4_ITGB1	0.0011957	0	SPP1_ITGA4_ITGB1	SPP1 - (ITGA4+ITGB1)	SPP1	Secreted Signaling	PMID: 21907263
ERY	Peri	SPP1	ITGA4_ITGB1	0.00112268	0	SPP1_ITGA4_ITGB1	SPP1 - (ITGA4+ITGB1)	SPP1	Secreted Signaling	PMID: 21907263
Liver	Peri	SPP1	ITGA4_ITGB1	0.00350209	0	SPP1_ITGA4_ITGB1	SPP1 - (ITGA4+ITGB1)	SPP1	Secreted Signaling	PMID: 21907263
Stromal	HPSC	SPP1	ITGA4_ITGB1	0.00755287	0	SPP1_ITGA4_ITGB1	SPP1 - (ITGA4+ITGB1)	SPP1	Secreted Signaling	PMID: 21907263
Macro	HPSC	SPP1	ITGA4_ITGB1	0.0207412	0	SPP1_ITGA4_ITGB1	SPP1 - (ITGA4+ITGB1)	SPP1	Secreted Signaling	PMID: 21907263
Lymph	HPSC	SPP1	ITGA4_ITGB1	0.00122921	0	SPP1_ITGA4_ITGB1	SPP1 - (ITGA4+ITGB1)	SPP1	Secreted Signaling	PMID: 21907263
ERY	HPSC	SPP1	ITGA4_ITGB1	0.00115414	0	SPP1_ITGA4_ITGB1	SPP1 - (ITGA4+ITGB1)	SPP1	Secreted Signaling	PMID: 21907263
Liver	HPSC	SPP1	ITGA4_ITGB1	0.00359999	0	SPP1_ITGA4_ITGB1	SPP1 - (ITGA4+ITGB1)	SPP1	Secreted Signaling	PMID: 21907263
Stromal	Endo	SPP1	ITGA9_ITGB1	0.0177588	0	SPP1_ITGA9_ITGB1	SPP1 - (ITGA9+ITGB1)	SPP1	Secreted Signaling	PMID: 21907263
Macro	Endo	SPP1	ITGA9_ITGB1	0.0479076	0	SPP1_ITGA9_ITGB1	SPP1 - (ITGA9+ITGB1)	SPP1	Secreted Signaling	PMID: 21907263
Lymph	Endo	SPP1	ITGA9_ITGB1	0.00291528	0	SPP1_ITGA9_ITGB1	SPP1 - (ITGA9+ITGB1)	SPP1	Secreted Signaling	PMID: 21907263
ERY	Endo	SPP1	ITGA9_ITGB1	0.00273753	0	SPP1_ITGA9_ITGB1	SPP1 - (ITGA9+ITGB1)	SPP1	Secreted Signaling	PMID: 21907263
Liver	Endo	SPP1	ITGA9_ITGB1	0.00851031	0	SPP1_ITGA9_ITGB1	SPP1 - (ITGA9+ITGB1)	SPP1	Secreted Signaling	PMID: 21907263
Stromal	Fibro	SPP1	ITGA9_ITGB1	0.00842463	0	SPP1_ITGA9_ITGB1	SPP1 - (ITGA9+ITGB1)	SPP1	Secreted Signaling	PMID: 21907263
Macro	Fibro	SPP1	ITGA9_ITGB1	0.0230997	0	SPP1_ITGA9_ITGB1	SPP1 - (ITGA9+ITGB1)	SPP1	Secreted Signaling	PMID: 21907263
Lymph	Fibro	SPP1	ITGA9_ITGB1	0.00137209	0	SPP1_ITGA9_ITGB1	SPP1 - (ITGA9+ITGB1)	SPP1	Secreted Signaling	PMID: 21907263
Liver	Fibro	SPP1	ITGA9_ITGB1	0.00401735	0	SPP1_ITGA9_ITGB1	SPP1 - (ITGA9+ITGB1)	SPP1	Secreted Signaling	PMID: 21907263
Stromal	Macro	SPP1	ITGA9_ITGB1	0.00392765	0	SPP1_ITGA9_ITGB1	SPP1 - (ITGA9+ITGB1)	SPP1	Secreted Signaling	PMID: 21907263
Macro	Macro	SPP1	ITGA9_ITGB1	0.0108551	0	SPP1_ITGA9_ITGB1	SPP1 - (ITGA9+ITGB1)	SPP1	Secreted Signaling	PMID: 21907263
Liver	Macro	SPP1	ITGA9_ITGB1	0.0018685	0.02	SPP1_ITGA9_ITGB1	SPP1 - (ITGA9+ITGB1)	SPP1	Secreted Signaling	PMID: 21907263
Stromal	Peri	SPP1	ITGA9_ITGB1	0.0055052	0	SPP1_ITGA9_ITGB1	SPP1 - (ITGA9+ITGB1)	SPP1	Secreted Signaling	PMID: 21907263
Macro	Peri	SPP1	ITGA9_ITGB1	0.0151726	0	SPP1_ITGA9_ITGB1	SPP1 - (ITGA9+ITGB1)	SPP1	Secreted Signaling	PMID: 21907263
Liver	Peri	SPP1	ITGA9_ITGB1	0.00262116	0	SPP1_ITGA9_ITGB1	SPP1 - (ITGA9+ITGB1)	SPP1	Secreted Signaling	PMID: 21907263
Stromal	HPSC	SPP1	ITGA9_ITGB1	0.00287026	0	SPP1_ITGA9_ITGB1	SPP1 - (ITGA9+ITGB1)	SPP1	Secreted Signaling	PMID: 21907263
Macro	HPSC	SPP1	ITGA9_ITGB1	0.00794758	0	SPP1_ITGA9_ITGB1	SPP1 - (ITGA9+ITGB1)	SPP1	Secreted Signaling	PMID: 21907263
Stromal	HE	SPP1	ITGA9_ITGB1	0.0161861	0	SPP1_ITGA9_ITGB1	SPP1 - (ITGA9+ITGB1)	SPP1	Secreted Signaling	PMID: 21907263
Macro	HE	SPP1	ITGA9_ITGB1	0.0437841	0	SPP1_ITGA9_ITGB1	SPP1 - (ITGA9+ITGB1)	SPP1	Secreted Signaling	PMID: 21907263
Lymph	HE	SPP1	ITGA9_ITGB1	0.00265356	0	SPP1_ITGA9_ITGB1	SPP1 - (ITGA9+ITGB1)	SPP1	Secreted Signaling	PMID: 21907263
ERY	HE	SPP1	ITGA9_ITGB1	0.00249173	0	SPP1_ITGA9_ITGB1	SPP1 - (ITGA9+ITGB1)	SPP1	Secreted Signaling	PMID: 21907263
Liver	HE	SPP1	ITGA9_ITGB1	0.00775021	0	SPP1_ITGA9_ITGB1	SPP1 - (ITGA9+ITGB1)	SPP1	Secreted Signaling	PMID: 21907263
Stromal	Kidney	SPP1	ITGA9_ITGB1	0.00410116	0	SPP1_ITGA9_ITGB1	SPP1 - (ITGA9+ITGB1)	SPP1	Secreted Signaling	PMID: 21907263
Macro	Kidney	SPP1	ITGA9_ITGB1	0.0113311	0	SPP1_ITGA9_ITGB1	SPP1 - (ITGA9+ITGB1)	SPP1	Secreted Signaling	PMID: 21907263
Liver	Kidney	SPP1	ITGA9_ITGB1	0.00195122	0.01	SPP1_ITGA9_ITGB1	SPP1 - (ITGA9+ITGB1)	SPP1	Secreted Signaling	PMID: 21907263
Stromal	Endo	SPP1	ITGA8_ITGB1	0.0112	0	SPP1_ITGA8_ITGB1	SPP1 - (ITGA8+ITGB1)	SPP1	Secreted Signaling	PMID: 21907263
Macro	Endo	SPP1	ITGA8_ITGB1	0.0305607	0	SPP1_ITGA8_ITGB1	SPP1 - (ITGA8+ITGB1)	SPP1	Secreted Signaling	PMID: 21907263
Lymph	Endo	SPP1	ITGA8_ITGB1	0.0018284	0	SPP1_ITGA8_ITGB1	SPP1 - (ITGA8+ITGB1)	SPP1	Secreted Signaling	PMID: 21907263
ERY	Endo	SPP1	ITGA8_ITGB1	0.0017168	0	SPP1_ITGA8_ITGB1	SPP1 - (ITGA8+ITGB1)	SPP1	Secreted Signaling	PMID: 21907263
Liver	Endo	SPP1	ITGA8_ITGB1	0.00534866	0	SPP1_ITGA8_ITGB1	SPP1 - (ITGA8+ITGB1)	SPP1	Secreted Signaling	PMID: 21907263
Stromal	Fibro	SPP1	ITGA8_ITGB1	0.0062324	0	SPP1_ITGA8_ITGB1	SPP1 - (ITGA8+ITGB1)	SPP1	Secreted Signaling	PMID: 21907263
Macro	Fibro	SPP1	ITGA8_ITGB1	0.0171548	0	SPP1_ITGA8_ITGB1	SPP1 - (ITGA8+ITGB1)	SPP1	Secreted Signaling	PMID: 21907263
Lymph	Fibro	SPP1	ITGA8_ITGB1	0.00101317	0	SPP1_ITGA8_ITGB1	SPP1 - (ITGA8+ITGB1)	SPP1	Secreted Signaling	PMID: 21907263
Liver	Fibro	SPP1	ITGA8_ITGB1	0.00296854	0	SPP1_ITGA8_ITGB1	SPP1 - (ITGA8+ITGB1)	SPP1	Secreted Signaling	PMID: 21907263
Stromal	Peri	SPP1	ITGA8_ITGB1	0.00881045	0	SPP1_ITGA8_ITGB1	SPP1 - (ITGA8+ITGB1)	SPP1	Secreted Signaling	PMID: 21907263
Macro	Peri	SPP1	ITGA8_ITGB1	0.0241412	0	SPP1_ITGA8_ITGB1	SPP1 - (ITGA8+ITGB1)	SPP1	Secreted Signaling	PMID: 21907263
Lymph	Peri	SPP1	ITGA8_ITGB1	0.0014354	0	SPP1_ITGA8_ITGB1	SPP1 - (ITGA8+ITGB1)	SPP1	Secreted Signaling	PMID: 21907263
ERY	Peri	SPP1	ITGA8_ITGB1	0.00134775	0	SPP1_ITGA8_ITGB1	SPP1 - (ITGA8+ITGB1)	SPP1	Secreted Signaling	PMID: 21907263
Liver	Peri	SPP1	ITGA8_ITGB1	0.00420219	0	SPP1_ITGA8_ITGB1	SPP1 - (ITGA8+ITGB1)	SPP1	Secreted Signaling	PMID: 21907263
Stromal	Endo	SPP1	ITGA5_ITGB1	0.0136104	0	SPP1_ITGA5_ITGB1	SPP1 - (ITGA5+ITGB1)	SPP1	Secreted Signaling	PMID: 21907263
Macro	Endo	SPP1	ITGA5_ITGB1	0.0369817	0	SPP1_ITGA5_ITGB1	SPP1 - (ITGA5+ITGB1)	SPP1	Secreted Signaling	PMID: 21907263
Lymph	Endo	SPP1	ITGA5_ITGB1	0.00222642	0	SPP1_ITGA5_ITGB1	SPP1 - (ITGA5+ITGB1)	SPP1	Secreted Signaling	PMID: 21907263
ERY	Endo	SPP1	ITGA5_ITGB1	0.00209058	0	SPP1_ITGA5_ITGB1	SPP1 - (ITGA5+ITGB1)	SPP1	Secreted Signaling	PMID: 21907263
Liver	Endo	SPP1	ITGA5_ITGB1	0.00650802	0	SPP1_ITGA5_ITGB1	SPP1 - (ITGA5+ITGB1)	SPP1	Secreted Signaling	PMID: 21907263
Stromal	Fibro	SPP1	ITGA5_ITGB1	0.00437893	0	SPP1_ITGA5_ITGB1	SPP1 - (ITGA5+ITGB1)	SPP1	Secreted Signaling	PMID: 21907263
Macro	Fibro	SPP1	ITGA5_ITGB1	0.0120926	0	SPP1_ITGA5_ITGB1	SPP1 - (ITGA5+ITGB1)	SPP1	Secreted Signaling	PMID: 21907263
Liver	Fibro	SPP1	ITGA5_ITGB1	0.00208368	0	SPP1_ITGA5_ITGB1	SPP1 - (ITGA5+ITGB1)	SPP1	Secreted Signaling	PMID: 21907263
Stromal	Peri	SPP1	ITGA5_ITGB1	0.0070455	0	SPP1_ITGA5_ITGB1	SPP1 - (ITGA5+ITGB1)	SPP1	Secreted Signaling	PMID: 21907263
Macro	Peri	SPP1	ITGA5_ITGB1	0.0193651	0	SPP1_ITGA5_ITGB1	SPP1 - (ITGA5+ITGB1)	SPP1	Secreted Signaling	PMID: 21907263
Lymph	Peri	SPP1	ITGA5_ITGB1	0.00114614	0	SPP1_ITGA5_ITGB1	SPP1 - (ITGA5+ITGB1)	SPP1	Secreted Signaling	PMID: 21907263
Liver	Peri	SPP1	ITGA5_ITGB1	0.00335726	0	SPP1_ITGA5_ITGB1	SPP1 - (ITGA5+ITGB1)	SPP1	Secreted Signaling	PMID: 21907263
Stromal	HPSC	SPP1	ITGA5_ITGB1	0.00313307	0	SPP1_ITGA5_ITGB1	SPP1 - (ITGA5+ITGB1)	SPP1	Secreted Signaling	PMID: 21907263
Macro	HPSC	SPP1	ITGA5_ITGB1	0.00867124	0	SPP1_ITGA5_ITGB1	SPP1 - (ITGA5+ITGB1)	SPP1	Secreted Signaling	PMID: 21907263
Liver	HPSC	SPP1	ITGA5_ITGB1	0.00148987	0	SPP1_ITGA5_ITGB1	SPP1 - (ITGA5+ITGB1)	SPP1	Secreted Signaling	PMID: 21907263
Stromal	HE	SPP1	ITGA5_ITGB1	0.0214553	0	SPP1_ITGA5_ITGB1	SPP1 - (ITGA5+ITGB1)	SPP1	Secreted Signaling	PMID: 21907263
Macro	HE	SPP1	ITGA5_ITGB1	0.0575124	0	SPP1_ITGA5_ITGB1	SPP1 - (ITGA5+ITGB1)	SPP1	Secreted Signaling	PMID: 21907263
Lymph	HE	SPP1	ITGA5_ITGB1	0.00353323	0	SPP1_ITGA5_ITGB1	SPP1 - (ITGA5+ITGB1)	SPP1	Secreted Signaling	PMID: 21907263
ERY	HE	SPP1	ITGA5_ITGB1	0.00331792	0	SPP1_ITGA5_ITGB1	SPP1 - (ITGA5+ITGB1)	SPP1	Secreted Signaling	PMID: 21907263
Liver	HE	SPP1	ITGA5_ITGB1	0.010302	0	SPP1_ITGA5_ITGB1	SPP1 - (ITGA5+ITGB1)	SPP1	Secreted Signaling	PMID: 21907263
Macro	Macro	RETN	TLR4	0.00376819	0	RETN_TLR4	RETN - TLR4	RESISTIN	Secreted Signaling	PMID: 30809105
Lymph	Macro	RETN	TLR4	0.00386375	0	RETN_TLR4	RETN - TLR4	RESISTIN	Secreted Signaling	PMID: 30809105
Gran	Macro	RETN	TLR4	0.024624	0	RETN_TLR4	RETN - TLR4	RESISTIN	Secreted Signaling	PMID: 30809105
Macro	Gran	RETN	TLR4	0.00134062	0	RETN_TLR4	RETN - TLR4	RESISTIN	Secreted Signaling	PMID: 30809105
Lymph	Gran	RETN	TLR4	0.00137471	0	RETN_TLR4	RETN - TLR4	RESISTIN	Secreted Signaling	PMID: 30809105
Gran	Gran	RETN	TLR4	0.00888032	0	RETN_TLR4	RETN - TLR4	RESISTIN	Secreted Signaling	PMID: 30809105
Macro	Endo	RETN	CAP1	0.00752261	0	RETN_CAP1	RETN - CAP1	RESISTIN	Secreted Signaling	PMID: 30809105
Lymph	Endo	RETN	CAP1	0.00771264	0	RETN_CAP1	RETN - CAP1	RESISTIN	Secreted Signaling	PMID: 30809105
Gran	Endo	RETN	CAP1	0.0481535	0	RETN_CAP1	RETN - CAP1	RESISTIN	Secreted Signaling	PMID: 30809105
Macro	Fibro	RETN	CAP1	0.00601548	0	RETN_CAP1	RETN - CAP1	RESISTIN	Secreted Signaling	PMID: 30809105
Lymph	Fibro	RETN	CAP1	0.00616768	0	RETN_CAP1	RETN - CAP1	RESISTIN	Secreted Signaling	PMID: 30809105
Gran	Fibro	RETN	CAP1	0.0388246	0	RETN_CAP1	RETN - CAP1	RESISTIN	Secreted Signaling	PMID: 30809105
Macro	Macro	RETN	CAP1	0.0127692	0	RETN_CAP1	RETN - CAP1	RESISTIN	Secreted Signaling	PMID: 30809105
Lymph	Macro	RETN	CAP1	0.01309	0	RETN_CAP1	RETN - CAP1	RESISTIN	Secreted Signaling	PMID: 30809105
Gran	Macro	RETN	CAP1	0.0794688	0	RETN_CAP1	RETN - CAP1	RESISTIN	Secreted Signaling	PMID: 30809105
Macro	Lymph	RETN	CAP1	0.0140881	0	RETN_CAP1	RETN - CAP1	RESISTIN	Secreted Signaling	PMID: 30809105
Lymph	Lymph	RETN	CAP1	0.0144415	0	RETN_CAP1	RETN - CAP1	RESISTIN	Secreted Signaling	PMID: 30809105
Gran	Lymph	RETN	CAP1	0.0870692	0	RETN_CAP1	RETN - CAP1	RESISTIN	Secreted Signaling	PMID: 30809105
Macro	Peri	RETN	CAP1	0.0106679	0	RETN_CAP1	RETN - CAP1	RESISTIN	Secreted Signaling	PMID: 30809105
Lymph	Peri	RETN	CAP1	0.0109365	0	RETN_CAP1	RETN - CAP1	RESISTIN	Secreted Signaling	PMID: 30809105
Gran	Peri	RETN	CAP1	0.0671376	0	RETN_CAP1	RETN - CAP1	RESISTIN	Secreted Signaling	PMID: 30809105
Macro	Gran	RETN	CAP1	0.0171146	0	RETN_CAP1	RETN - CAP1	RESISTIN	Secreted Signaling	PMID: 30809105
Lymph	Gran	RETN	CAP1	0.0175427	0	RETN_CAP1	RETN - CAP1	RESISTIN	Secreted Signaling	PMID: 30809105
Gran	Gran	RETN	CAP1	0.104119	0	RETN_CAP1	RETN - CAP1	RESISTIN	Secreted Signaling	PMID: 30809105
Macro	HPSC	RETN	CAP1	0.00777429	0	RETN_CAP1	RETN - CAP1	RESISTIN	Secreted Signaling	PMID: 30809105
Lymph	HPSC	RETN	CAP1	0.00797063	0	RETN_CAP1	RETN - CAP1	RESISTIN	Secreted Signaling	PMID: 30809105
Gran	HPSC	RETN	CAP1	0.0496965	0	RETN_CAP1	RETN - CAP1	RESISTIN	Secreted Signaling	PMID: 30809105
Macro	HE	RETN	CAP1	0.00548249	0	RETN_CAP1	RETN - CAP1	RESISTIN	Secreted Signaling	PMID: 30809105
Lymph	HE	RETN	CAP1	0.00562128	0	RETN_CAP1	RETN - CAP1	RESISTIN	Secreted Signaling	PMID: 30809105
Gran	HE	RETN	CAP1	0.0354884	0	RETN_CAP1	RETN - CAP1	RESISTIN	Secreted Signaling	PMID: 30809105
Macro	ERY	RETN	CAP1	0.00136076	0	RETN_CAP1	RETN - CAP1	RESISTIN	Secreted Signaling	PMID: 30809105
Lymph	ERY	RETN	CAP1	0.00139536	0	RETN_CAP1	RETN - CAP1	RESISTIN	Secreted Signaling	PMID: 30809105
Gran	ERY	RETN	CAP1	0.00901271	0	RETN_CAP1	RETN - CAP1	RESISTIN	Secreted Signaling	PMID: 30809105
Macro	Kidney	RETN	CAP1	0.00590137	0	RETN_CAP1	RETN - CAP1	RESISTIN	Secreted Signaling	PMID: 30809105
Lymph	Kidney	RETN	CAP1	0.0060507	0	RETN_CAP1	RETN - CAP1	RESISTIN	Secreted Signaling	PMID: 30809105
Gran	Kidney	RETN	CAP1	0.0381119	0	RETN_CAP1	RETN - CAP1	RESISTIN	Secreted Signaling	PMID: 30809105
Macro	MK	RETN	CAP1	0.0196825	0	RETN_CAP1	RETN - CAP1	RESISTIN	Secreted Signaling	PMID: 30809105
Lymph	MK	RETN	CAP1	0.0201734	0	RETN_CAP1	RETN - CAP1	RESISTIN	Secreted Signaling	PMID: 30809105
Gran	MK	RETN	CAP1	0.118171	0	RETN_CAP1	RETN - CAP1	RESISTIN	Secreted Signaling	PMID: 30809105
Macro	Liver	RETN	CAP1	0.00152606	0	RETN_CAP1	RETN - CAP1	RESISTIN	Secreted Signaling	PMID: 30809105
Lymph	Liver	RETN	CAP1	0.00156485	0	RETN_CAP1	RETN - CAP1	RESISTIN	Secreted Signaling	PMID: 30809105
Gran	Liver	RETN	CAP1	0.0100981	0	RETN_CAP1	RETN - CAP1	RESISTIN	Secreted Signaling	PMID: 30809105
Endo	Endo	NAMPT	ITGA5_ITGB1	0.00391811	0	NAMPT_ITGA5_ITGB1	NAMPT - (ITGA5+ITGB1)	VISFATIN	Secreted Signaling	PMID: 28490838
Fibro	Endo	NAMPT	ITGA5_ITGB1	0.00255494	0	NAMPT_ITGA5_ITGB1	NAMPT - (ITGA5+ITGB1)	VISFATIN	Secreted Signaling	PMID: 28490838
Macro	Endo	NAMPT	ITGA5_ITGB1	0.0270276	0	NAMPT_ITGA5_ITGB1	NAMPT - (ITGA5+ITGB1)	VISFATIN	Secreted Signaling	PMID: 28490838
Lymph	Endo	NAMPT	ITGA5_ITGB1	0.0160795	0	NAMPT_ITGA5_ITGB1	NAMPT - (ITGA5+ITGB1)	VISFATIN	Secreted Signaling	PMID: 28490838
Peri	Endo	NAMPT	ITGA5_ITGB1	0.00279603	0	NAMPT_ITGA5_ITGB1	NAMPT - (ITGA5+ITGB1)	VISFATIN	Secreted Signaling	PMID: 28490838
Gran	Endo	NAMPT	ITGA5_ITGB1	0.05198	0	NAMPT_ITGA5_ITGB1	NAMPT - (ITGA5+ITGB1)	VISFATIN	Secreted Signaling	PMID: 28490838
HPSC	Endo	NAMPT	ITGA5_ITGB1	0.0031733	0	NAMPT_ITGA5_ITGB1	NAMPT - (ITGA5+ITGB1)	VISFATIN	Secreted Signaling	PMID: 28490838
HE	Endo	NAMPT	ITGA5_ITGB1	0.00245817	0	NAMPT_ITGA5_ITGB1	NAMPT - (ITGA5+ITGB1)	VISFATIN	Secreted Signaling	PMID: 28490838
Kidney	Endo	NAMPT	ITGA5_ITGB1	0.00261143	0	NAMPT_ITGA5_ITGB1	NAMPT - (ITGA5+ITGB1)	VISFATIN	Secreted Signaling	PMID: 28490838
Macro	Fibro	NAMPT	ITGA5_ITGB1	0.00877671	0	NAMPT_ITGA5_ITGB1	NAMPT - (ITGA5+ITGB1)	VISFATIN	Secreted Signaling	PMID: 28490838
Lymph	Fibro	NAMPT	ITGA5_ITGB1	0.00518215	0	NAMPT_ITGA5_ITGB1	NAMPT - (ITGA5+ITGB1)	VISFATIN	Secreted Signaling	PMID: 28490838
Gran	Fibro	NAMPT	ITGA5_ITGB1	0.017177	0	NAMPT_ITGA5_ITGB1	NAMPT - (ITGA5+ITGB1)	VISFATIN	Secreted Signaling	PMID: 28490838
Endo	Peri	NAMPT	ITGA5_ITGB1	0.00201867	0	NAMPT_ITGA5_ITGB1	NAMPT - (ITGA5+ITGB1)	VISFATIN	Secreted Signaling	PMID: 28490838
Macro	Peri	NAMPT	ITGA5_ITGB1	0.0140834	0	NAMPT_ITGA5_ITGB1	NAMPT - (ITGA5+ITGB1)	VISFATIN	Secreted Signaling	PMID: 28490838
Lymph	Peri	NAMPT	ITGA5_ITGB1	0.00833375	0	NAMPT_ITGA5_ITGB1	NAMPT - (ITGA5+ITGB1)	VISFATIN	Secreted Signaling	PMID: 28490838
Gran	Peri	NAMPT	ITGA5_ITGB1	0.0274223	0	NAMPT_ITGA5_ITGB1	NAMPT - (ITGA5+ITGB1)	VISFATIN	Secreted Signaling	PMID: 28490838
Macro	HPSC	NAMPT	ITGA5_ITGB1	0.00628753	0	NAMPT_ITGA5_ITGB1	NAMPT - (ITGA5+ITGB1)	VISFATIN	Secreted Signaling	PMID: 28490838
Lymph	HPSC	NAMPT	ITGA5_ITGB1	0.00370862	0	NAMPT_ITGA5_ITGB1	NAMPT - (ITGA5+ITGB1)	VISFATIN	Secreted Signaling	PMID: 28490838
Gran	HPSC	NAMPT	ITGA5_ITGB1	0.012335	0	NAMPT_ITGA5_ITGB1	NAMPT - (ITGA5+ITGB1)	VISFATIN	Secreted Signaling	PMID: 28490838
Endo	HE	NAMPT	ITGA5_ITGB1	0.00621168	0	NAMPT_ITGA5_ITGB1	NAMPT - (ITGA5+ITGB1)	VISFATIN	Secreted Signaling	PMID: 28490838
Fibro	HE	NAMPT	ITGA5_ITGB1	0.00405379	0	NAMPT_ITGA5_ITGB1	NAMPT - (ITGA5+ITGB1)	VISFATIN	Secreted Signaling	PMID: 28490838
Macro	HE	NAMPT	ITGA5_ITGB1	0.0422748	0	NAMPT_ITGA5_ITGB1	NAMPT - (ITGA5+ITGB1)	VISFATIN	Secreted Signaling	PMID: 28490838
Lymph	HE	NAMPT	ITGA5_ITGB1	0.0253112	0	NAMPT_ITGA5_ITGB1	NAMPT - (ITGA5+ITGB1)	VISFATIN	Secreted Signaling	PMID: 28490838
Peri	HE	NAMPT	ITGA5_ITGB1	0.00443569	0	NAMPT_ITGA5_ITGB1	NAMPT - (ITGA5+ITGB1)	VISFATIN	Secreted Signaling	PMID: 28490838
Gran	HE	NAMPT	ITGA5_ITGB1	0.0801442	0	NAMPT_ITGA5_ITGB1	NAMPT - (ITGA5+ITGB1)	VISFATIN	Secreted Signaling	PMID: 28490838
HPSC	HE	NAMPT	ITGA5_ITGB1	0.00503308	0	NAMPT_ITGA5_ITGB1	NAMPT - (ITGA5+ITGB1)	VISFATIN	Secreted Signaling	PMID: 28490838
HE	HE	NAMPT	ITGA5_ITGB1	0.00390047	0	NAMPT_ITGA5_ITGB1	NAMPT - (ITGA5+ITGB1)	VISFATIN	Secreted Signaling	PMID: 28490838
Kidney	HE	NAMPT	ITGA5_ITGB1	0.00414328	0	NAMPT_ITGA5_ITGB1	NAMPT - (ITGA5+ITGB1)	VISFATIN	Secreted Signaling	PMID: 28490838
Fibro	Endo	ANGPTL1	ITGA1_ITGB1	0.00135042	0	ANGPTL1_ITGA1_ITGB1	ANGPTL1 - (ITGA1+ITGB1)	ANGPTL	Secreted Signaling	PMID: 24478758
Kidney	Endo	ANGPTL1	ITGA1_ITGB1	0.00143475	0	ANGPTL1_ITGA1_ITGB1	ANGPTL1 - (ITGA1+ITGB1)	ANGPTL	Secreted Signaling	PMID: 24478758
Fibro	Fibro	ANGPTL1	ITGA1_ITGB1	0.000775145	0	ANGPTL1_ITGA1_ITGB1	ANGPTL1 - (ITGA1+ITGB1)	ANGPTL	Secreted Signaling	PMID: 24478758
Kidney	Fibro	ANGPTL1	ITGA1_ITGB1	0.000823581	0	ANGPTL1_ITGA1_ITGB1	ANGPTL1 - (ITGA1+ITGB1)	ANGPTL	Secreted Signaling	PMID: 24478758
Fibro	Peri	ANGPTL1	ITGA1_ITGB1	0.00300096	0	ANGPTL1_ITGA1_ITGB1	ANGPTL1 - (ITGA1+ITGB1)	ANGPTL	Secreted Signaling	PMID: 24478758
Kidney	Peri	ANGPTL1	ITGA1_ITGB1	0.00318803	0	ANGPTL1_ITGA1_ITGB1	ANGPTL1 - (ITGA1+ITGB1)	ANGPTL	Secreted Signaling	PMID: 24478758
Fibro	HE	ANGPTL1	ITGA1_ITGB1	0.00123756	0	ANGPTL1_ITGA1_ITGB1	ANGPTL1 - (ITGA1+ITGB1)	ANGPTL	Secreted Signaling	PMID: 24478758
Kidney	HE	ANGPTL1	ITGA1_ITGB1	0.00131485	0	ANGPTL1_ITGA1_ITGB1	ANGPTL1 - (ITGA1+ITGB1)	ANGPTL	Secreted Signaling	PMID: 24478758
Fibro	Gran	ANGPTL1	LILRB3	0.000545822	0	ANGPTL1_PIRB	ANGPTL1 - PIRB	ANGPTL	Secreted Signaling	PMID: 24478758
Kidney	Gran	ANGPTL1	LILRB3	0.000579937	0	ANGPTL1_PIRB	ANGPTL1 - PIRB	ANGPTL	Secreted Signaling	PMID: 24478758
Peri	Endo	ANGPTL4	ITGA5_ITGB1	0.00462889	0	ANGPTL4_ITGA5_ITGB1	ANGPTL4 - (ITGA5+ITGB1)	ANGPTL	Secreted Signaling	PMID: 30049845
Peri	Fibro	ANGPTL4	ITGA5_ITGB1	0.00148014	0	ANGPTL4_ITGA5_ITGB1	ANGPTL4 - (ITGA5+ITGB1)	ANGPTL	Secreted Signaling	PMID: 30049845
Peri	Peri	ANGPTL4	ITGA5_ITGB1	0.0023857	0	ANGPTL4_ITGA5_ITGB1	ANGPTL4 - (ITGA5+ITGB1)	ANGPTL	Secreted Signaling	PMID: 30049845
Peri	HPSC	ANGPTL4	ITGA5_ITGB1	0.00105814	0	ANGPTL4_ITGA5_ITGB1	ANGPTL4 - (ITGA5+ITGB1)	ANGPTL	Secreted Signaling	PMID: 30049845
Peri	HE	ANGPTL4	ITGA5_ITGB1	0.00733547	0	ANGPTL4_ITGA5_ITGB1	ANGPTL4 - (ITGA5+ITGB1)	ANGPTL	Secreted Signaling	PMID: 30049845
Peri	Endo	ANGPTL4	CDH5	0.00671337	0	ANGPTL4_CDH5	ANGPTL4 - CDH5	ANGPTL	Secreted Signaling	PMID: 30049845
Peri	HPSC	ANGPTL4	CDH5	0.000442872	0	ANGPTL4_CDH5	ANGPTL4 - CDH5	ANGPTL	Secreted Signaling	PMID: 30049845
Peri	HE	ANGPTL4	CDH5	0.00851994	0	ANGPTL4_CDH5	ANGPTL4 - CDH5	ANGPTL	Secreted Signaling	PMID: 30049845
Peri	Fibro	ANGPTL4	CDH11	0.00497616	0	ANGPTL4_CDH11	ANGPTL4 - CDH11	ANGPTL	Secreted Signaling	PMID: 30049845
Peri	Peri	ANGPTL4	CDH11	0.00188532	0	ANGPTL4_CDH11	ANGPTL4 - CDH11	ANGPTL	Secreted Signaling	PMID: 30049845
Peri	Fibro	ANGPTL4	SDC1	0.000565964	0	ANGPTL4_SDC1	ANGPTL4 - SDC1	ANGPTL	Secreted Signaling	PMID: 29017031
Peri	Fibro	ANGPTL4	SDC2	0.00379588	0	ANGPTL4_SDC2	ANGPTL4 - SDC2	ANGPTL	Secreted Signaling	PMID: 29017031
Peri	Peri	ANGPTL4	SDC2	0.00347762	0	ANGPTL4_SDC2	ANGPTL4 - SDC2	ANGPTL	Secreted Signaling	PMID: 29017031
Peri	Kidney	ANGPTL4	SDC2	0.00219473	0	ANGPTL4_SDC2	ANGPTL4 - SDC2	ANGPTL	Secreted Signaling	PMID: 29017031
Peri	Liver	ANGPTL4	SDC2	0.00116735	0	ANGPTL4_SDC2	ANGPTL4 - SDC2	ANGPTL	Secreted Signaling	PMID: 29017031
Peri	Kidney	ANGPTL4	SDC4	0.00170824	0	ANGPTL4_SDC4	ANGPTL4 - SDC4	ANGPTL	Secreted Signaling	PMID: 29017031
Fibro	Endo	ANGPT1	TEK	0.0020592	0	ANGPT1_TEK	ANGPT1 - TEK	ANGPT	Secreted Signaling	PMID: 20651738
Peri	Endo	ANGPT1	TEK	0.00181097	0	ANGPT1_TEK	ANGPT1 - TEK	ANGPT	Secreted Signaling	PMID: 20651738
HPSC	Endo	ANGPT1	TEK	0.0125332	0	ANGPT1_TEK	ANGPT1 - TEK	ANGPT	Secreted Signaling	PMID: 20651738
Kidney	Endo	ANGPT1	TEK	0.00113592	0	ANGPT1_TEK	ANGPT1 - TEK	ANGPT	Secreted Signaling	PMID: 20651738
MK	Endo	ANGPT1	TEK	0.00424549	0	ANGPT1_TEK	ANGPT1 - TEK	ANGPT	Secreted Signaling	PMID: 20651738
Fibro	HPSC	ANGPT1	TEK	0.000233036	0	ANGPT1_TEK	ANGPT1 - TEK	ANGPT	Secreted Signaling	PMID: 20651738
Peri	HPSC	ANGPT1	TEK	0.000204899	0	ANGPT1_TEK	ANGPT1 - TEK	ANGPT	Secreted Signaling	PMID: 20651738
HPSC	HPSC	ANGPT1	TEK	0.00143169	0	ANGPT1_TEK	ANGPT1 - TEK	ANGPT	Secreted Signaling	PMID: 20651738
Kidney	HPSC	ANGPT1	TEK	0.000128445	0.01	ANGPT1_TEK	ANGPT1 - TEK	ANGPT	Secreted Signaling	PMID: 20651738
MK	HPSC	ANGPT1	TEK	0.00048139	0	ANGPT1_TEK	ANGPT1 - TEK	ANGPT	Secreted Signaling	PMID: 20651738
Fibro	HE	ANGPT1	TEK	0.00398391	0	ANGPT1_TEK	ANGPT1 - TEK	ANGPT	Secreted Signaling	PMID: 20651738
Peri	HE	ANGPT1	TEK	0.00350447	0	ANGPT1_TEK	ANGPT1 - TEK	ANGPT	Secreted Signaling	PMID: 20651738
HPSC	HE	ANGPT1	TEK	0.0240123	0	ANGPT1_TEK	ANGPT1 - TEK	ANGPT	Secreted Signaling	PMID: 20651738
Kidney	HE	ANGPT1	TEK	0.00219956	0	ANGPT1_TEK	ANGPT1 - TEK	ANGPT	Secreted Signaling	PMID: 20651738
MK	HE	ANGPT1	TEK	0.00819692	0	ANGPT1_TEK	ANGPT1 - TEK	ANGPT	Secreted Signaling	PMID: 20651738
Peri	Endo	ANGPT2	TEK	0.00210696	0	ANGPT2_TEK	ANGPT2 - TEK	ANGPT	Secreted Signaling	PMID: 20651738
Peri	HPSC	ANGPT2	TEK	0.000238451	0	ANGPT2_TEK	ANGPT2 - TEK	ANGPT	Secreted Signaling	PMID: 20651738
Peri	HE	ANGPT2	TEK	0.00407613	0	ANGPT2_TEK	ANGPT2 - TEK	ANGPT	Secreted Signaling	PMID: 20651738
Peri	Endo	ANGPT2	ITGA5_ITGB1	0.00378659	0	ANGPT2_ITGA5_ITGB1	ANGPT2 - (ITGA5+ITGB1)	ANGPT	Secreted Signaling	PMID: 20651738; PMID: 25635707
Peri	Fibro	ANGPT2	ITGA5_ITGB1	0.00130977	0	ANGPT2_ITGA5_ITGB1	ANGPT2 - (ITGA5+ITGB1)	ANGPT	Secreted Signaling	PMID: 20651738; PMID: 25635707
Peri	Peri	ANGPT2	ITGA5_ITGB1	0.00211132	0	ANGPT2_ITGA5_ITGB1	ANGPT2 - (ITGA5+ITGB1)	ANGPT	Secreted Signaling	PMID: 20651738; PMID: 25635707
Peri	HPSC	ANGPT2	ITGA5_ITGB1	0.00093018	0	ANGPT2_ITGA5_ITGB1	ANGPT2 - (ITGA5+ITGB1)	ANGPT	Secreted Signaling	PMID: 20651738; PMID: 25635707
Peri	HE	ANGPT2	ITGA5_ITGB1	0.00551455	0	ANGPT2_ITGA5_ITGB1	ANGPT2 - (ITGA5+ITGB1)	ANGPT	Secreted Signaling	PMID: 20651738; PMID: 25635707
Stromal	Fibro	MDK	SDC1	0.00931564	0	MDK_SDC1	MDK - SDC1	MK	Secreted Signaling	PMID: 28356350
Endo	Fibro	MDK	SDC1	0.00864752	0	MDK_SDC1	MDK - SDC1	MK	Secreted Signaling	PMID: 28356350
Fibro	Fibro	MDK	SDC1	0.0099551	0	MDK_SDC1	MDK - SDC1	MK	Secreted Signaling	PMID: 28356350
Macro	Fibro	MDK	SDC1	0.000661759	0	MDK_SDC1	MDK - SDC1	MK	Secreted Signaling	PMID: 28356350
Lymph	Fibro	MDK	SDC1	0.000379005	0	MDK_SDC1	MDK - SDC1	MK	Secreted Signaling	PMID: 28356350
Peri	Fibro	MDK	SDC1	0.0090683	0	MDK_SDC1	MDK - SDC1	MK	Secreted Signaling	PMID: 28356350
Gran	Fibro	MDK	SDC1	0.000742096	0	MDK_SDC1	MDK - SDC1	MK	Secreted Signaling	PMID: 28356350
HPSC	Fibro	MDK	SDC1	0.00345726	0	MDK_SDC1	MDK - SDC1	MK	Secreted Signaling	PMID: 28356350
HE	Fibro	MDK	SDC1	0.00765097	0	MDK_SDC1	MDK - SDC1	MK	Secreted Signaling	PMID: 28356350
ERY	Fibro	MDK	SDC1	0.000720159	0	MDK_SDC1	MDK - SDC1	MK	Secreted Signaling	PMID: 28356350
Kidney	Fibro	MDK	SDC1	0.00904578	0	MDK_SDC1	MDK - SDC1	MK	Secreted Signaling	PMID: 28356350
Liver	Fibro	MDK	SDC1	0.00787544	0	MDK_SDC1	MDK - SDC1	MK	Secreted Signaling	PMID: 28356350
Stromal	Fibro	MDK	SDC2	0.0595063	0	MDK_SDC2	MDK - SDC2	MK	Secreted Signaling	PMID: 28356350
Endo	Fibro	MDK	SDC2	0.0554399	0	MDK_SDC2	MDK - SDC2	MK	Secreted Signaling	PMID: 28356350
Fibro	Fibro	MDK	SDC2	0.0633706	0	MDK_SDC2	MDK - SDC2	MK	Secreted Signaling	PMID: 28356350
Peri	Fibro	MDK	SDC2	0.0580044	0	MDK_SDC2	MDK - SDC2	MK	Secreted Signaling	PMID: 28356350
HPSC	Fibro	MDK	SDC2	0.022811	0	MDK_SDC2	MDK - SDC2	MK	Secreted Signaling	PMID: 28356350
HE	Fibro	MDK	SDC2	0.0493193	0	MDK_SDC2	MDK - SDC2	MK	Secreted Signaling	PMID: 28356350
Kidney	Fibro	MDK	SDC2	0.0578674	0	MDK_SDC2	MDK - SDC2	MK	Secreted Signaling	PMID: 28356350
Liver	Fibro	MDK	SDC2	0.0507037	0	MDK_SDC2	MDK - SDC2	MK	Secreted Signaling	PMID: 28356350
Stromal	Peri	MDK	SDC2	0.0547739	0	MDK_SDC2	MDK - SDC2	MK	Secreted Signaling	PMID: 28356350
Endo	Peri	MDK	SDC2	0.0510134	0	MDK_SDC2	MDK - SDC2	MK	Secreted Signaling	PMID: 28356350
Fibro	Peri	MDK	SDC2	0.05835	0	MDK_SDC2	MDK - SDC2	MK	Secreted Signaling	PMID: 28356350
Peri	Peri	MDK	SDC2	0.0533846	0	MDK_SDC2	MDK - SDC2	MK	Secreted Signaling	PMID: 28356350
HPSC	Peri	MDK	SDC2	0.0209319	0	MDK_SDC2	MDK - SDC2	MK	Secreted Signaling	PMID: 28356350
HE	Peri	MDK	SDC2	0.0453579	0	MDK_SDC2	MDK - SDC2	MK	Secreted Signaling	PMID: 28356350
Kidney	Peri	MDK	SDC2	0.053258	0	MDK_SDC2	MDK - SDC2	MK	Secreted Signaling	PMID: 28356350
Liver	Peri	MDK	SDC2	0.0466367	0	MDK_SDC2	MDK - SDC2	MK	Secreted Signaling	PMID: 28356350
Stromal	Kidney	MDK	SDC2	0.035237	0	MDK_SDC2	MDK - SDC2	MK	Secreted Signaling	PMID: 28356350
Endo	Kidney	MDK	SDC2	0.0327713	0	MDK_SDC2	MDK - SDC2	MK	Secreted Signaling	PMID: 28356350
Fibro	Kidney	MDK	SDC2	0.0375883	0	MDK_SDC2	MDK - SDC2	MK	Secreted Signaling	PMID: 28356350
Peri	Kidney	MDK	SDC2	0.0343253	0	MDK_SDC2	MDK - SDC2	MK	Secreted Signaling	PMID: 28356350
HPSC	Kidney	MDK	SDC2	0.0132961	0	MDK_SDC2	MDK - SDC2	MK	Secreted Signaling	PMID: 28356350
HE	Kidney	MDK	SDC2	0.0290763	0	MDK_SDC2	MDK - SDC2	MK	Secreted Signaling	PMID: 28356350
Kidney	Kidney	MDK	SDC2	0.0342422	0	MDK_SDC2	MDK - SDC2	MK	Secreted Signaling	PMID: 28356350
Liver	Kidney	MDK	SDC2	0.0299103	0	MDK_SDC2	MDK - SDC2	MK	Secreted Signaling	PMID: 28356350
Stromal	Liver	MDK	SDC2	0.0190373	0	MDK_SDC2	MDK - SDC2	MK	Secreted Signaling	PMID: 28356350
Endo	Liver	MDK	SDC2	0.0176844	0	MDK_SDC2	MDK - SDC2	MK	Secreted Signaling	PMID: 28356350
Fibro	Liver	MDK	SDC2	0.0203304	0	MDK_SDC2	MDK - SDC2	MK	Secreted Signaling	PMID: 28356350
Peri	Liver	MDK	SDC2	0.0185367	0	MDK_SDC2	MDK - SDC2	MK	Secreted Signaling	PMID: 28356350
HE	Liver	MDK	SDC2	0.0156629	0	MDK_SDC2	MDK - SDC2	MK	Secreted Signaling	PMID: 28356350
Kidney	Liver	MDK	SDC2	0.0184911	0	MDK_SDC2	MDK - SDC2	MK	Secreted Signaling	PMID: 28356350
Liver	Liver	MDK	SDC2	0.0161186	0	MDK_SDC2	MDK - SDC2	MK	Secreted Signaling	PMID: 28356350
Stromal	Kidney	MDK	SDC4	0.0276291	0	MDK_SDC4	MDK - SDC4	MK	Secreted Signaling	PMID: 28356350
Endo	Kidney	MDK	SDC4	0.0256816	0	MDK_SDC4	MDK - SDC4	MK	Secreted Signaling	PMID: 28356350
Fibro	Kidney	MDK	SDC4	0.0294882	0	MDK_SDC4	MDK - SDC4	MK	Secreted Signaling	PMID: 28356350
Macro	Kidney	MDK	SDC4	0.00199699	0	MDK_SDC4	MDK - SDC4	MK	Secreted Signaling	PMID: 28356350
Lymph	Kidney	MDK	SDC4	0.00114438	0	MDK_SDC4	MDK - SDC4	MK	Secreted Signaling	PMID: 28356350
Peri	Kidney	MDK	SDC4	0.0269087	0	MDK_SDC4	MDK - SDC4	MK	Secreted Signaling	PMID: 28356350
Gran	Kidney	MDK	SDC4	0.00223906	0	MDK_SDC4	MDK - SDC4	MK	Secreted Signaling	PMID: 28356350
HPSC	Kidney	MDK	SDC4	0.0103744	0	MDK_SDC4	MDK - SDC4	MK	Secreted Signaling	PMID: 28356350
HE	Kidney	MDK	SDC4	0.0227671	0	MDK_SDC4	MDK - SDC4	MK	Secreted Signaling	PMID: 28356350
ERY	Kidney	MDK	SDC4	0.00217297	0	MDK_SDC4	MDK - SDC4	MK	Secreted Signaling	PMID: 28356350
Kidney	Kidney	MDK	SDC4	0.0268431	0	MDK_SDC4	MDK - SDC4	MK	Secreted Signaling	PMID: 28356350
Liver	Kidney	MDK	SDC4	0.0234246	0	MDK_SDC4	MDK - SDC4	MK	Secreted Signaling	PMID: 28356350
Stromal	Lymph	MDK	ITGA4_ITGB1	0.0180904	0	MDK_ITGA4_ITGB1	MDK - (ITGA4+ITGB1)	MK	Secreted Signaling	PMID: 28356350
Endo	Lymph	MDK	ITGA4_ITGB1	0.0168036	0	MDK_ITGA4_ITGB1	MDK - (ITGA4+ITGB1)	MK	Secreted Signaling	PMID: 28356350
Fibro	Lymph	MDK	ITGA4_ITGB1	0.0193204	0	MDK_ITGA4_ITGB1	MDK - (ITGA4+ITGB1)	MK	Secreted Signaling	PMID: 28356350
Macro	Lymph	MDK	ITGA4_ITGB1	0.00129575	0	MDK_ITGA4_ITGB1	MDK - (ITGA4+ITGB1)	MK	Secreted Signaling	PMID: 28356350
Lymph	Lymph	MDK	ITGA4_ITGB1	0.000742311	0	MDK_ITGA4_ITGB1	MDK - (ITGA4+ITGB1)	MK	Secreted Signaling	PMID: 28356350
Peri	Lymph	MDK	ITGA4_ITGB1	0.0176142	0	MDK_ITGA4_ITGB1	MDK - (ITGA4+ITGB1)	MK	Secreted Signaling	PMID: 28356350
Gran	Lymph	MDK	ITGA4_ITGB1	0.00145295	0	MDK_ITGA4_ITGB1	MDK - (ITGA4+ITGB1)	MK	Secreted Signaling	PMID: 28356350
HPSC	Lymph	MDK	ITGA4_ITGB1	0.00675138	0	MDK_ITGA4_ITGB1	MDK - (ITGA4+ITGB1)	MK	Secreted Signaling	PMID: 28356350
HE	Lymph	MDK	ITGA4_ITGB1	0.0148812	0	MDK_ITGA4_ITGB1	MDK - (ITGA4+ITGB1)	MK	Secreted Signaling	PMID: 28356350
ERY	Lymph	MDK	ITGA4_ITGB1	0.00141002	0	MDK_ITGA4_ITGB1	MDK - (ITGA4+ITGB1)	MK	Secreted Signaling	PMID: 28356350
Kidney	Lymph	MDK	ITGA4_ITGB1	0.0175708	0	MDK_ITGA4_ITGB1	MDK - (ITGA4+ITGB1)	MK	Secreted Signaling	PMID: 28356350
Liver	Lymph	MDK	ITGA4_ITGB1	0.0153146	0	MDK_ITGA4_ITGB1	MDK - (ITGA4+ITGB1)	MK	Secreted Signaling	PMID: 28356350
Stromal	Peri	MDK	ITGA4_ITGB1	0.0397807	0	MDK_ITGA4_ITGB1	MDK - (ITGA4+ITGB1)	MK	Secreted Signaling	PMID: 28356350
Endo	Peri	MDK	ITGA4_ITGB1	0.0370092	0	MDK_ITGA4_ITGB1	MDK - (ITGA4+ITGB1)	MK	Secreted Signaling	PMID: 28356350
Fibro	Peri	MDK	ITGA4_ITGB1	0.0424218	0	MDK_ITGA4_ITGB1	MDK - (ITGA4+ITGB1)	MK	Secreted Signaling	PMID: 28356350
Macro	Peri	MDK	ITGA4_ITGB1	0.00290901	0	MDK_ITGA4_ITGB1	MDK - (ITGA4+ITGB1)	MK	Secreted Signaling	PMID: 28356350
Lymph	Peri	MDK	ITGA4_ITGB1	0.00166767	0	MDK_ITGA4_ITGB1	MDK - (ITGA4+ITGB1)	MK	Secreted Signaling	PMID: 28356350
Peri	Peri	MDK	ITGA4_ITGB1	0.0387561	0	MDK_ITGA4_ITGB1	MDK - (ITGA4+ITGB1)	MK	Secreted Signaling	PMID: 28356350
Gran	Peri	MDK	ITGA4_ITGB1	0.00326128	0	MDK_ITGA4_ITGB1	MDK - (ITGA4+ITGB1)	MK	Secreted Signaling	PMID: 28356350
HPSC	Peri	MDK	ITGA4_ITGB1	0.0150547	0	MDK_ITGA4_ITGB1	MDK - (ITGA4+ITGB1)	MK	Secreted Signaling	PMID: 28356350
HE	Peri	MDK	ITGA4_ITGB1	0.0328525	0	MDK_ITGA4_ITGB1	MDK - (ITGA4+ITGB1)	MK	Secreted Signaling	PMID: 28356350
ERY	Peri	MDK	ITGA4_ITGB1	0.00316511	0	MDK_ITGA4_ITGB1	MDK - (ITGA4+ITGB1)	MK	Secreted Signaling	PMID: 28356350
Kidney	Peri	MDK	ITGA4_ITGB1	0.0386627	0	MDK_ITGA4_ITGB1	MDK - (ITGA4+ITGB1)	MK	Secreted Signaling	PMID: 28356350
Liver	Peri	MDK	ITGA4_ITGB1	0.0337912	0	MDK_ITGA4_ITGB1	MDK - (ITGA4+ITGB1)	MK	Secreted Signaling	PMID: 28356350
Stromal	HPSC	MDK	ITGA4_ITGB1	0.0408511	0	MDK_ITGA4_ITGB1	MDK - (ITGA4+ITGB1)	MK	Secreted Signaling	PMID: 28356350
Endo	HPSC	MDK	ITGA4_ITGB1	0.038008	0	MDK_ITGA4_ITGB1	MDK - (ITGA4+ITGB1)	MK	Secreted Signaling	PMID: 28356350
Fibro	HPSC	MDK	ITGA4_ITGB1	0.0435601	0	MDK_ITGA4_ITGB1	MDK - (ITGA4+ITGB1)	MK	Secreted Signaling	PMID: 28356350
Macro	HPSC	MDK	ITGA4_ITGB1	0.00299038	0	MDK_ITGA4_ITGB1	MDK - (ITGA4+ITGB1)	MK	Secreted Signaling	PMID: 28356350
Lymph	HPSC	MDK	ITGA4_ITGB1	0.00171437	0	MDK_ITGA4_ITGB1	MDK - (ITGA4+ITGB1)	MK	Secreted Signaling	PMID: 28356350
Peri	HPSC	MDK	ITGA4_ITGB1	0.0398001	0	MDK_ITGA4_ITGB1	MDK - (ITGA4+ITGB1)	MK	Secreted Signaling	PMID: 28356350
Gran	HPSC	MDK	ITGA4_ITGB1	0.00335247	0	MDK_ITGA4_ITGB1	MDK - (ITGA4+ITGB1)	MK	Secreted Signaling	PMID: 28356350
HPSC	HPSC	MDK	ITGA4_ITGB1	0.0154705	0	MDK_ITGA4_ITGB1	MDK - (ITGA4+ITGB1)	MK	Secreted Signaling	PMID: 28356350
HE	HPSC	MDK	ITGA4_ITGB1	0.0337431	0	MDK_ITGA4_ITGB1	MDK - (ITGA4+ITGB1)	MK	Secreted Signaling	PMID: 28356350
ERY	HPSC	MDK	ITGA4_ITGB1	0.00325362	0	MDK_ITGA4_ITGB1	MDK - (ITGA4+ITGB1)	MK	Secreted Signaling	PMID: 28356350
Kidney	HPSC	MDK	ITGA4_ITGB1	0.0397043	0	MDK_ITGA4_ITGB1	MDK - (ITGA4+ITGB1)	MK	Secreted Signaling	PMID: 28356350
Liver	HPSC	MDK	ITGA4_ITGB1	0.0347063	0	MDK_ITGA4_ITGB1	MDK - (ITGA4+ITGB1)	MK	Secreted Signaling	PMID: 28356350
Stromal	Endo	MDK	ITGA6_ITGB1	0.0338752	0	MDK_ITGA6_ITGB1	MDK - (ITGA6+ITGB1)	MK	Secreted Signaling	PMID: 28356350
Endo	Endo	MDK	ITGA6_ITGB1	0.0315017	0	MDK_ITGA6_ITGB1	MDK - (ITGA6+ITGB1)	MK	Secreted Signaling	PMID: 28356350
Fibro	Endo	MDK	ITGA6_ITGB1	0.036139	0	MDK_ITGA6_ITGB1	MDK - (ITGA6+ITGB1)	MK	Secreted Signaling	PMID: 28356350
Macro	Endo	MDK	ITGA6_ITGB1	0.00246313	0	MDK_ITGA6_ITGB1	MDK - (ITGA6+ITGB1)	MK	Secreted Signaling	PMID: 28356350
Lymph	Endo	MDK	ITGA6_ITGB1	0.00141178	0	MDK_ITGA6_ITGB1	MDK - (ITGA6+ITGB1)	MK	Secreted Signaling	PMID: 28356350
Peri	Endo	MDK	ITGA6_ITGB1	0.0329975	0	MDK_ITGA6_ITGB1	MDK - (ITGA6+ITGB1)	MK	Secreted Signaling	PMID: 28356350
Gran	Endo	MDK	ITGA6_ITGB1	0.00276155	0	MDK_ITGA6_ITGB1	MDK - (ITGA6+ITGB1)	MK	Secreted Signaling	PMID: 28356350
HPSC	Endo	MDK	ITGA6_ITGB1	0.012771	0	MDK_ITGA6_ITGB1	MDK - (ITGA6+ITGB1)	MK	Secreted Signaling	PMID: 28356350
HE	Endo	MDK	ITGA6_ITGB1	0.0279456	0	MDK_ITGA6_ITGB1	MDK - (ITGA6+ITGB1)	MK	Secreted Signaling	PMID: 28356350
ERY	Endo	MDK	ITGA6_ITGB1	0.00268007	0	MDK_ITGA6_ITGB1	MDK - (ITGA6+ITGB1)	MK	Secreted Signaling	PMID: 28356350
Kidney	Endo	MDK	ITGA6_ITGB1	0.0329175	0	MDK_ITGA6_ITGB1	MDK - (ITGA6+ITGB1)	MK	Secreted Signaling	PMID: 28356350
Liver	Endo	MDK	ITGA6_ITGB1	0.0287483	0	MDK_ITGA6_ITGB1	MDK - (ITGA6+ITGB1)	MK	Secreted Signaling	PMID: 28356350
Stromal	Kidney	MDK	ITGA6_ITGB1	0.0293336	0	MDK_ITGA6_ITGB1	MDK - (ITGA6+ITGB1)	MK	Secreted Signaling	PMID: 28356350
Endo	Kidney	MDK	ITGA6_ITGB1	0.0272693	0	MDK_ITGA6_ITGB1	MDK - (ITGA6+ITGB1)	MK	Secreted Signaling	PMID: 28356350
Fibro	Kidney	MDK	ITGA6_ITGB1	0.0313037	0	MDK_ITGA6_ITGB1	MDK - (ITGA6+ITGB1)	MK	Secreted Signaling	PMID: 28356350
Macro	Kidney	MDK	ITGA6_ITGB1	0.00212364	0	MDK_ITGA6_ITGB1	MDK - (ITGA6+ITGB1)	MK	Secreted Signaling	PMID: 28356350
Lymph	Kidney	MDK	ITGA6_ITGB1	0.00121702	0	MDK_ITGA6_ITGB1	MDK - (ITGA6+ITGB1)	MK	Secreted Signaling	PMID: 28356350
Peri	Kidney	MDK	ITGA6_ITGB1	0.0285701	0	MDK_ITGA6_ITGB1	MDK - (ITGA6+ITGB1)	MK	Secreted Signaling	PMID: 28356350
Gran	Kidney	MDK	ITGA6_ITGB1	0.00238103	0	MDK_ITGA6_ITGB1	MDK - (ITGA6+ITGB1)	MK	Secreted Signaling	PMID: 28356350
HPSC	Kidney	MDK	ITGA6_ITGB1	0.0110265	0	MDK_ITGA6_ITGB1	MDK - (ITGA6+ITGB1)	MK	Secreted Signaling	PMID: 28356350
HE	Kidney	MDK	ITGA6_ITGB1	0.0241791	0	MDK_ITGA6_ITGB1	MDK - (ITGA6+ITGB1)	MK	Secreted Signaling	PMID: 28356350
ERY	Kidney	MDK	ITGA6_ITGB1	0.00231075	0	MDK_ITGA6_ITGB1	MDK - (ITGA6+ITGB1)	MK	Secreted Signaling	PMID: 28356350
Kidney	Kidney	MDK	ITGA6_ITGB1	0.0285005	0	MDK_ITGA6_ITGB1	MDK - (ITGA6+ITGB1)	MK	Secreted Signaling	PMID: 28356350
Liver	Kidney	MDK	ITGA6_ITGB1	0.0248763	0	MDK_ITGA6_ITGB1	MDK - (ITGA6+ITGB1)	MK	Secreted Signaling	PMID: 28356350
Stromal	MK	MDK	ITGA6_ITGB1	0.033798	0	MDK_ITGA6_ITGB1	MDK - (ITGA6+ITGB1)	MK	Secreted Signaling	PMID: 28356350
Endo	MK	MDK	ITGA6_ITGB1	0.0314297	0	MDK_ITGA6_ITGB1	MDK - (ITGA6+ITGB1)	MK	Secreted Signaling	PMID: 28356350
Fibro	MK	MDK	ITGA6_ITGB1	0.0360569	0	MDK_ITGA6_ITGB1	MDK - (ITGA6+ITGB1)	MK	Secreted Signaling	PMID: 28356350
Macro	MK	MDK	ITGA6_ITGB1	0.00245733	0.01	MDK_ITGA6_ITGB1	MDK - (ITGA6+ITGB1)	MK	Secreted Signaling	PMID: 28356350
Lymph	MK	MDK	ITGA6_ITGB1	0.00140846	0.01	MDK_ITGA6_ITGB1	MDK - (ITGA6+ITGB1)	MK	Secreted Signaling	PMID: 28356350
Peri	MK	MDK	ITGA6_ITGB1	0.0329222	0	MDK_ITGA6_ITGB1	MDK - (ITGA6+ITGB1)	MK	Secreted Signaling	PMID: 28356350
Gran	MK	MDK	ITGA6_ITGB1	0.00275505	0.01	MDK_ITGA6_ITGB1	MDK - (ITGA6+ITGB1)	MK	Secreted Signaling	PMID: 28356350
HPSC	MK	MDK	ITGA6_ITGB1	0.0127413	0.01	MDK_ITGA6_ITGB1	MDK - (ITGA6+ITGB1)	MK	Secreted Signaling	PMID: 28356350
HE	MK	MDK	ITGA6_ITGB1	0.0278816	0	MDK_ITGA6_ITGB1	MDK - (ITGA6+ITGB1)	MK	Secreted Signaling	PMID: 28356350
ERY	MK	MDK	ITGA6_ITGB1	0.00267377	0.01	MDK_ITGA6_ITGB1	MDK - (ITGA6+ITGB1)	MK	Secreted Signaling	PMID: 28356350
Kidney	MK	MDK	ITGA6_ITGB1	0.0328424	0	MDK_ITGA6_ITGB1	MDK - (ITGA6+ITGB1)	MK	Secreted Signaling	PMID: 28356350
Liver	MK	MDK	ITGA6_ITGB1	0.0286824	0	MDK_ITGA6_ITGB1	MDK - (ITGA6+ITGB1)	MK	Secreted Signaling	PMID: 28356350
Stromal	Fibro	MDK	LRP1	0.0115466	0	MDK_LRP1	MDK - LRP1	MK	Secreted Signaling	PMID: 28356350
Endo	Fibro	MDK	LRP1	0.0107202	0	MDK_LRP1	MDK - LRP1	MK	Secreted Signaling	PMID: 28356350
Fibro	Fibro	MDK	LRP1	0.0123373	0	MDK_LRP1	MDK - LRP1	MK	Secreted Signaling	PMID: 28356350
Macro	Fibro	MDK	LRP1	0.00082196	0	MDK_LRP1	MDK - LRP1	MK	Secreted Signaling	PMID: 28356350
Lymph	Fibro	MDK	LRP1	0.000470789	0	MDK_LRP1	MDK - LRP1	MK	Secreted Signaling	PMID: 28356350
Peri	Fibro	MDK	LRP1	0.0112407	0	MDK_LRP1	MDK - LRP1	MK	Secreted Signaling	PMID: 28356350
Gran	Fibro	MDK	LRP1	0.000921728	0	MDK_LRP1	MDK - LRP1	MK	Secreted Signaling	PMID: 28356350
HPSC	Fibro	MDK	LRP1	0.0042913	0	MDK_LRP1	MDK - LRP1	MK	Secreted Signaling	PMID: 28356350
HE	Fibro	MDK	LRP1	0.00948709	0	MDK_LRP1	MDK - LRP1	MK	Secreted Signaling	PMID: 28356350
ERY	Fibro	MDK	LRP1	0.000894485	0	MDK_LRP1	MDK - LRP1	MK	Secreted Signaling	PMID: 28356350
Kidney	Fibro	MDK	LRP1	0.0112128	0	MDK_LRP1	MDK - LRP1	MK	Secreted Signaling	PMID: 28356350
Liver	Fibro	MDK	LRP1	0.00976489	0	MDK_LRP1	MDK - LRP1	MK	Secreted Signaling	PMID: 28356350
Stromal	Peri	MDK	LRP1	0.011631	0	MDK_LRP1	MDK - LRP1	MK	Secreted Signaling	PMID: 28356350
Endo	Peri	MDK	LRP1	0.0107986	0	MDK_LRP1	MDK - LRP1	MK	Secreted Signaling	PMID: 28356350
Fibro	Peri	MDK	LRP1	0.0124274	0	MDK_LRP1	MDK - LRP1	MK	Secreted Signaling	PMID: 28356350
Macro	Peri	MDK	LRP1	0.000828034	0	MDK_LRP1	MDK - LRP1	MK	Secreted Signaling	PMID: 28356350
Lymph	Peri	MDK	LRP1	0.000474269	0	MDK_LRP1	MDK - LRP1	MK	Secreted Signaling	PMID: 28356350
Peri	Peri	MDK	LRP1	0.0113229	0	MDK_LRP1	MDK - LRP1	MK	Secreted Signaling	PMID: 28356350
Gran	Peri	MDK	LRP1	0.000928539	0	MDK_LRP1	MDK - LRP1	MK	Secreted Signaling	PMID: 28356350
HPSC	Peri	MDK	LRP1	0.00432291	0	MDK_LRP1	MDK - LRP1	MK	Secreted Signaling	PMID: 28356350
HE	Peri	MDK	LRP1	0.00955659	0	MDK_LRP1	MDK - LRP1	MK	Secreted Signaling	PMID: 28356350
ERY	Peri	MDK	LRP1	0.000901095	0	MDK_LRP1	MDK - LRP1	MK	Secreted Signaling	PMID: 28356350
Kidney	Peri	MDK	LRP1	0.0112948	0	MDK_LRP1	MDK - LRP1	MK	Secreted Signaling	PMID: 28356350
Liver	Peri	MDK	LRP1	0.00983641	0	MDK_LRP1	MDK - LRP1	MK	Secreted Signaling	PMID: 28356350
Stromal	Kidney	MDK	LRP1	0.00736678	0	MDK_LRP1	MDK - LRP1	MK	Secreted Signaling	PMID: 28356350
Endo	Kidney	MDK	LRP1	0.00683747	0	MDK_LRP1	MDK - LRP1	MK	Secreted Signaling	PMID: 28356350
Fibro	Kidney	MDK	LRP1	0.00787352	0	MDK_LRP1	MDK - LRP1	MK	Secreted Signaling	PMID: 28356350
Macro	Kidney	MDK	LRP1	0.000522362	0	MDK_LRP1	MDK - LRP1	MK	Secreted Signaling	PMID: 28356350
Lymph	Kidney	MDK	LRP1	0.000299152	0	MDK_LRP1	MDK - LRP1	MK	Secreted Signaling	PMID: 28356350
Peri	Kidney	MDK	LRP1	0.00717081	0	MDK_LRP1	MDK - LRP1	MK	Secreted Signaling	PMID: 28356350
Gran	Kidney	MDK	LRP1	0.000585787	0	MDK_LRP1	MDK - LRP1	MK	Secreted Signaling	PMID: 28356350
HPSC	Kidney	MDK	LRP1	0.00273061	0	MDK_LRP1	MDK - LRP1	MK	Secreted Signaling	PMID: 28356350
HE	Kidney	MDK	LRP1	0.00604824	0	MDK_LRP1	MDK - LRP1	MK	Secreted Signaling	PMID: 28356350
ERY	Kidney	MDK	LRP1	0.000568467	0	MDK_LRP1	MDK - LRP1	MK	Secreted Signaling	PMID: 28356350
Kidney	Kidney	MDK	LRP1	0.00715296	0	MDK_LRP1	MDK - LRP1	MK	Secreted Signaling	PMID: 28356350
Liver	Kidney	MDK	LRP1	0.00622598	0	MDK_LRP1	MDK - LRP1	MK	Secreted Signaling	PMID: 28356350
Stromal	Endo	MDK	NCL	0.120942	0	MDK_NCL	MDK - NCL	MK	Secreted Signaling	PMID: 28356350
Endo	Endo	MDK	NCL	0.113182	0	MDK_NCL	MDK - NCL	MK	Secreted Signaling	PMID: 28356350
Fibro	Endo	MDK	NCL	0.128252	0	MDK_NCL	MDK - NCL	MK	Secreted Signaling	PMID: 28356350
Peri	Endo	MDK	NCL	0.118084	0	MDK_NCL	MDK - NCL	MK	Secreted Signaling	PMID: 28356350
HE	Endo	MDK	NCL	0.101371	0.02	MDK_NCL	MDK - NCL	MK	Secreted Signaling	PMID: 28356350
Kidney	Endo	MDK	NCL	0.117823	0	MDK_NCL	MDK - NCL	MK	Secreted Signaling	PMID: 28356350
Liver	Endo	MDK	NCL	0.104057	0.02	MDK_NCL	MDK - NCL	MK	Secreted Signaling	PMID: 28356350
Stromal	Fibro	MDK	NCL	0.136252	0	MDK_NCL	MDK - NCL	MK	Secreted Signaling	PMID: 28356350
Endo	Fibro	MDK	NCL	0.127653	0	MDK_NCL	MDK - NCL	MK	Secreted Signaling	PMID: 28356350
Fibro	Fibro	MDK	NCL	0.144336	0	MDK_NCL	MDK - NCL	MK	Secreted Signaling	PMID: 28356350
Peri	Fibro	MDK	NCL	0.133087	0	MDK_NCL	MDK - NCL	MK	Secreted Signaling	PMID: 28356350
HE	Fibro	MDK	NCL	0.114527	0	MDK_NCL	MDK - NCL	MK	Secreted Signaling	PMID: 28356350
Kidney	Fibro	MDK	NCL	0.132798	0	MDK_NCL	MDK - NCL	MK	Secreted Signaling	PMID: 28356350
Liver	Fibro	MDK	NCL	0.117516	0	MDK_NCL	MDK - NCL	MK	Secreted Signaling	PMID: 28356350
Stromal	Lymph	MDK	NCL	0.121272	0	MDK_NCL	MDK - NCL	MK	Secreted Signaling	PMID: 28356350
Endo	Lymph	MDK	NCL	0.113494	0	MDK_NCL	MDK - NCL	MK	Secreted Signaling	PMID: 28356350
Fibro	Lymph	MDK	NCL	0.128599	0	MDK_NCL	MDK - NCL	MK	Secreted Signaling	PMID: 28356350
Peri	Lymph	MDK	NCL	0.118407	0	MDK_NCL	MDK - NCL	MK	Secreted Signaling	PMID: 28356350
Kidney	Lymph	MDK	NCL	0.118146	0	MDK_NCL	MDK - NCL	MK	Secreted Signaling	PMID: 28356350
Stromal	Peri	MDK	NCL	0.115905	0	MDK_NCL	MDK - NCL	MK	Secreted Signaling	PMID: 28356350
Endo	Peri	MDK	NCL	0.108429	0	MDK_NCL	MDK - NCL	MK	Secreted Signaling	PMID: 28356350
Fibro	Peri	MDK	NCL	0.122953	0	MDK_NCL	MDK - NCL	MK	Secreted Signaling	PMID: 28356350
Peri	Peri	MDK	NCL	0.113151	0	MDK_NCL	MDK - NCL	MK	Secreted Signaling	PMID: 28356350
Kidney	Peri	MDK	NCL	0.112899	0	MDK_NCL	MDK - NCL	MK	Secreted Signaling	PMID: 28356350
Stromal	HPSC	MDK	NCL	0.136701	0	MDK_NCL	MDK - NCL	MK	Secreted Signaling	PMID: 28356350
Endo	HPSC	MDK	NCL	0.128078	0	MDK_NCL	MDK - NCL	MK	Secreted Signaling	PMID: 28356350
Fibro	HPSC	MDK	NCL	0.144807	0	MDK_NCL	MDK - NCL	MK	Secreted Signaling	PMID: 28356350
Peri	HPSC	MDK	NCL	0.133528	0	MDK_NCL	MDK - NCL	MK	Secreted Signaling	PMID: 28356350
HE	HPSC	MDK	NCL	0.114914	0	MDK_NCL	MDK - NCL	MK	Secreted Signaling	PMID: 28356350
Kidney	HPSC	MDK	NCL	0.133238	0	MDK_NCL	MDK - NCL	MK	Secreted Signaling	PMID: 28356350
Liver	HPSC	MDK	NCL	0.117911	0	MDK_NCL	MDK - NCL	MK	Secreted Signaling	PMID: 28356350
Stromal	HE	MDK	NCL	0.107215	0	MDK_NCL	MDK - NCL	MK	Secreted Signaling	PMID: 28356350
Fibro	HE	MDK	NCL	0.113803	0	MDK_NCL	MDK - NCL	MK	Secreted Signaling	PMID: 28356350
Peri	HE	MDK	NCL	0.104643	0.02	MDK_NCL	MDK - NCL	MK	Secreted Signaling	PMID: 28356350
Kidney	HE	MDK	NCL	0.104408	0.02	MDK_NCL	MDK - NCL	MK	Secreted Signaling	PMID: 28356350
Stromal	Kidney	MDK	NCL	0.123425	0	MDK_NCL	MDK - NCL	MK	Secreted Signaling	PMID: 28356350
Endo	Kidney	MDK	NCL	0.115527	0	MDK_NCL	MDK - NCL	MK	Secreted Signaling	PMID: 28356350
Fibro	Kidney	MDK	NCL	0.130863	0	MDK_NCL	MDK - NCL	MK	Secreted Signaling	PMID: 28356350
Peri	Kidney	MDK	NCL	0.120517	0	MDK_NCL	MDK - NCL	MK	Secreted Signaling	PMID: 28356350
Kidney	Kidney	MDK	NCL	0.120251	0	MDK_NCL	MDK - NCL	MK	Secreted Signaling	PMID: 28356350
Fibro	Fibro	PTN	SDC1	0.00191896	0	PTN_SDC1	PTN - SDC1	PTN	Secreted Signaling	PMID: 28356350; PMID: 25620911
Peri	Fibro	PTN	SDC1	0.0020205	0	PTN_SDC1	PTN - SDC1	PTN	Secreted Signaling	PMID: 28356350; PMID: 25620911
Fibro	Fibro	PTN	SDC2	0.0127717	0	PTN_SDC2	PTN - SDC2	PTN	Secreted Signaling	PMID: 28356350; PMID: 25620911
Peri	Fibro	PTN	SDC2	0.0134398	0	PTN_SDC2	PTN - SDC2	PTN	Secreted Signaling	PMID: 28356350; PMID: 25620911
Fibro	Peri	PTN	SDC2	0.0117097	0	PTN_SDC2	PTN - SDC2	PTN	Secreted Signaling	PMID: 28356350; PMID: 25620911
Peri	Peri	PTN	SDC2	0.0123229	0	PTN_SDC2	PTN - SDC2	PTN	Secreted Signaling	PMID: 28356350; PMID: 25620911
Fibro	Kidney	PTN	SDC2	0.0074126	0	PTN_SDC2	PTN - SDC2	PTN	Secreted Signaling	PMID: 28356350; PMID: 25620911
Peri	Kidney	PTN	SDC2	0.00780256	0	PTN_SDC2	PTN - SDC2	PTN	Secreted Signaling	PMID: 28356350; PMID: 25620911
Fibro	Liver	PTN	SDC2	0.00395235	0	PTN_SDC2	PTN - SDC2	PTN	Secreted Signaling	PMID: 28356350; PMID: 25620911
Peri	Liver	PTN	SDC2	0.00416104	0	PTN_SDC2	PTN - SDC2	PTN	Secreted Signaling	PMID: 28356350; PMID: 25620911
Fibro	Kidney	PTN	SDC4	0.00577619	0	PTN_SDC4	PTN - SDC4	PTN	Secreted Signaling	PMID: 28356350; PMID: 25620911
Peri	Kidney	PTN	SDC4	0.0060806	0	PTN_SDC4	PTN - SDC4	PTN	Secreted Signaling	PMID: 28356350; PMID: 25620911
Fibro	Stromal	PTN	NCL	0.0101055	0	PTN_NCL	PTN - NCL	PTN	Secreted Signaling	PMID: 28356350; PMID: 25620911
Peri	Stromal	PTN	NCL	0.0106356	0	PTN_NCL	PTN - NCL	PTN	Secreted Signaling	PMID: 28356350; PMID: 25620911
Fibro	Endo	PTN	NCL	0.0273611	0	PTN_NCL	PTN - NCL	PTN	Secreted Signaling	PMID: 28356350; PMID: 25620911
Peri	Endo	PTN	NCL	0.0287701	0	PTN_NCL	PTN - NCL	PTN	Secreted Signaling	PMID: 28356350; PMID: 25620911
Fibro	Fibro	PTN	NCL	0.031246	0	PTN_NCL	PTN - NCL	PTN	Secreted Signaling	PMID: 28356350; PMID: 25620911
Peri	Fibro	PTN	NCL	0.0328483	0	PTN_NCL	PTN - NCL	PTN	Secreted Signaling	PMID: 28356350; PMID: 25620911
Fibro	Macro	PTN	NCL	0.0165989	0	PTN_NCL	PTN - NCL	PTN	Secreted Signaling	PMID: 28356350; PMID: 25620911
Peri	Macro	PTN	NCL	0.0174636	0	PTN_NCL	PTN - NCL	PTN	Secreted Signaling	PMID: 28356350; PMID: 25620911
Fibro	Lymph	PTN	NCL	0.0274437	0	PTN_NCL	PTN - NCL	PTN	Secreted Signaling	PMID: 28356350; PMID: 25620911
Peri	Lymph	PTN	NCL	0.0288569	0	PTN_NCL	PTN - NCL	PTN	Secreted Signaling	PMID: 28356350; PMID: 25620911
Fibro	Peri	PTN	NCL	0.0261059	0	PTN_NCL	PTN - NCL	PTN	Secreted Signaling	PMID: 28356350; PMID: 25620911
Peri	Peri	PTN	NCL	0.0274521	0	PTN_NCL	PTN - NCL	PTN	Secreted Signaling	PMID: 28356350; PMID: 25620911
Fibro	Gran	PTN	NCL	0.0106369	0	PTN_NCL	PTN - NCL	PTN	Secreted Signaling	PMID: 28356350; PMID: 25620911
Peri	Gran	PTN	NCL	0.0111946	0	PTN_NCL	PTN - NCL	PTN	Secreted Signaling	PMID: 28356350; PMID: 25620911
Fibro	HPSC	PTN	NCL	0.0313615	0	PTN_NCL	PTN - NCL	PTN	Secreted Signaling	PMID: 28356350; PMID: 25620911
Peri	HPSC	PTN	NCL	0.0329695	0	PTN_NCL	PTN - NCL	PTN	Secreted Signaling	PMID: 28356350; PMID: 25620911
Fibro	HE	PTN	NCL	0.0239661	0	PTN_NCL	PTN - NCL	PTN	Secreted Signaling	PMID: 28356350; PMID: 25620911
Peri	HE	PTN	NCL	0.0252048	0	PTN_NCL	PTN - NCL	PTN	Secreted Signaling	PMID: 28356350; PMID: 25620911
Fibro	ERY	PTN	NCL	0.00967461	0	PTN_NCL	PTN - NCL	PTN	Secreted Signaling	PMID: 28356350; PMID: 25620911
Peri	ERY	PTN	NCL	0.0101824	0	PTN_NCL	PTN - NCL	PTN	Secreted Signaling	PMID: 28356350; PMID: 25620911
Fibro	Kidney	PTN	NCL	0.0279841	0	PTN_NCL	PTN - NCL	PTN	Secreted Signaling	PMID: 28356350; PMID: 25620911
Peri	Kidney	PTN	NCL	0.0294242	0	PTN_NCL	PTN - NCL	PTN	Secreted Signaling	PMID: 28356350; PMID: 25620911
Fibro	MK	PTN	NCL	0.0214574	0	PTN_NCL	PTN - NCL	PTN	Secreted Signaling	PMID: 28356350; PMID: 25620911
Peri	MK	PTN	NCL	0.0225695	0	PTN_NCL	PTN - NCL	PTN	Secreted Signaling	PMID: 28356350; PMID: 25620911
Fibro	Liver	PTN	NCL	0.00718427	0	PTN_NCL	PTN - NCL	PTN	Secreted Signaling	PMID: 28356350; PMID: 25620911
Peri	Liver	PTN	NCL	0.00756231	0	PTN_NCL	PTN - NCL	PTN	Secreted Signaling	PMID: 28356350; PMID: 25620911
Fibro	Fibro	POSTN	ITGAV_ITGB5	0.00144462	0	POSTN_ITGAV_ITGB5	POSTN - (ITGAV+ITGB5)	PERIOSTIN	Secreted Signaling	PMID: 26721738
Peri	Fibro	POSTN	ITGAV_ITGB5	0.0034822	0	POSTN_ITGAV_ITGB5	POSTN - (ITGAV+ITGB5)	PERIOSTIN	Secreted Signaling	PMID: 26721738
Fibro	Macro	POSTN	ITGAV_ITGB5	0.001406	0	POSTN_ITGAV_ITGB5	POSTN - (ITGAV+ITGB5)	PERIOSTIN	Secreted Signaling	PMID: 26721738
Peri	Macro	POSTN	ITGAV_ITGB5	0.00338929	0	POSTN_ITGAV_ITGB5	POSTN - (ITGAV+ITGB5)	PERIOSTIN	Secreted Signaling	PMID: 26721738
Fibro	Kidney	POSTN	ITGAV_ITGB5	0.00110804	0	POSTN_ITGAV_ITGB5	POSTN - (ITGAV+ITGB5)	PERIOSTIN	Secreted Signaling	PMID: 26721738
Peri	Kidney	POSTN	ITGAV_ITGB5	0.00267215	0	POSTN_ITGAV_ITGB5	POSTN - (ITGAV+ITGB5)	PERIOSTIN	Secreted Signaling	PMID: 26721738
Liver	Peri	AGT	AGTR1	0.00471779	0	AGT_AGTR1B	AGT - AGTR1B	AGT	Secreted Signaling	KEGG: hsa04080
HE	Fibro	EDN1	EDNRA	0.0207359	0	EDN1_EDNRA	EDN1 - EDNRA	EDN	Secreted Signaling	KEGG: hsa04080
HE	Peri	EDN1	EDNRA	0.0341673	0	EDN1_EDNRA	EDN1 - EDNRA	EDN	Secreted Signaling	KEGG: hsa04080
Fibro	Fibro	EDN3	EDNRA	0.0014043	0	EDN3_EDNRA	EDN3 - EDNRA	EDN	Secreted Signaling	KEGG: hsa04080
Fibro	Peri	EDN3	EDNRA	0.00234388	0	EDN3_EDNRA	EDN3 - EDNRA	EDN	Secreted Signaling	KEGG: hsa04080
Liver	Endo	F2	F2R	0.0102725	0	F2_F2R	F2 - F2R	PARs	Secreted Signaling	KEGG: hsa04080
Liver	Fibro	F2	F2R	0.00221904	0	F2_F2R	F2 - F2R	PARs	Secreted Signaling	KEGG: hsa04080
Liver	Peri	F2	F2R	0.00964762	0	F2_F2R	F2 - F2R	PARs	Secreted Signaling	KEGG: hsa04080
Liver	HPSC	F2	F2R	0.00236462	0	F2_F2R	F2 - F2R	PARs	Secreted Signaling	KEGG: hsa04080
Liver	HE	F2	F2R	0.0236688	0	F2_F2R	F2 - F2R	PARs	Secreted Signaling	KEGG: hsa04080
Liver	Kidney	F2	F2R	0.00228513	0	F2_F2R	F2 - F2R	PARs	Secreted Signaling	KEGG: hsa04080
Liver	MK	F2	F2R	0.0206034	0	F2_F2R	F2 - F2R	PARs	Secreted Signaling	KEGG: hsa04080
Liver	Endo	F2	F2RL2	0.00210832	0	F2_F2RL2	F2 - F2RL2	PARs	Secreted Signaling	KEGG: hsa04080
Liver	HE	F2	F2RL2	0.0018911	0	F2_F2RL2	F2 - F2RL2	PARs	Secreted Signaling	KEGG: hsa04080
Liver	MK	F2	F2RL3	0.00100117	0	F2_F2RL3	F2 - F2RL3	PARs	Secreted Signaling	KEGG: hsa04080
Liver	Endo	F2	PARD3	0.0117352	0	F2_PARD3	F2 - PARD3	PARs	Secreted Signaling	KEGG: hsa04080
Liver	Fibro	F2	PARD3	0.0221843	0	F2_PARD3	F2 - PARD3	PARs	Secreted Signaling	KEGG: hsa04080
Liver	Peri	F2	PARD3	0.0197005	0	F2_PARD3	F2 - PARD3	PARs	Secreted Signaling	KEGG: hsa04080
Liver	HPSC	F2	PARD3	0.0020783	0	F2_PARD3	F2 - PARD3	PARs	Secreted Signaling	KEGG: hsa04080
Liver	HE	F2	PARD3	0.0210142	0	F2_PARD3	F2 - PARD3	PARs	Secreted Signaling	KEGG: hsa04080
Liver	ERY	F2	PARD3	0.00309174	0	F2_PARD3	F2 - PARD3	PARs	Secreted Signaling	KEGG: hsa04080
Liver	Kidney	F2	PARD3	0.0209292	0	F2_PARD3	F2 - PARD3	PARs	Secreted Signaling	KEGG: hsa04080
Liver	MK	F2	PARD3	0.000679707	0	F2_PARD3	F2 - PARD3	PARs	Secreted Signaling	KEGG: hsa04080
Liver	Liver	F2	PARD3	0.00521411	0	F2_PARD3	F2 - PARD3	PARs	Secreted Signaling	KEGG: hsa04080
Endo	Endo	KITLG	KIT	0.000420751	0	KITL_KIT	KITL - KIT	KIT	Secreted Signaling	KEGG: hsa04080
HE	Endo	KITLG	KIT	0.000192032	0	KITL_KIT	KITL - KIT	KIT	Secreted Signaling	KEGG: hsa04080
Kidney	Endo	KITLG	KIT	0.000274351	0	KITL_KIT	KITL - KIT	KIT	Secreted Signaling	KEGG: hsa04080
Endo	HPSC	KITLG	KIT	0.0003933	0	KITL_KIT	KITL - KIT	KIT	Secreted Signaling	KEGG: hsa04080
HE	HPSC	KITLG	KIT	0.000179501	0	KITL_KIT	KITL - KIT	KIT	Secreted Signaling	KEGG: hsa04080
Kidney	HPSC	KITLG	KIT	0.000256449	0	KITL_KIT	KITL - KIT	KIT	Secreted Signaling	KEGG: hsa04080
Fibro	Fibro	SEMA3A	NRP1_PLXNA2	0.00475452	0	SEMA3A_NRP1_PLXNA2	SEMA3A - (NRP1+PLXNA2)	SEMA3	Secreted Signaling	PMID: 27533782
Kidney	Fibro	SEMA3A	NRP1_PLXNA2	0.00616175	0	SEMA3A_NRP1_PLXNA2	SEMA3A - (NRP1+PLXNA2)	SEMA3	Secreted Signaling	PMID: 27533782
Fibro	HE	SEMA3A	NRP1_PLXNA2	0.00522731	0	SEMA3A_NRP1_PLXNA2	SEMA3A - (NRP1+PLXNA2)	SEMA3	Secreted Signaling	PMID: 27533782
Kidney	HE	SEMA3A	NRP1_PLXNA2	0.00677353	0	SEMA3A_NRP1_PLXNA2	SEMA3A - (NRP1+PLXNA2)	SEMA3	Secreted Signaling	PMID: 27533782
Fibro	HE	SEMA3A	NRP1_PLXNA4	0.0123797	0	SEMA3A_NRP1_PLXNA4	SEMA3A - (NRP1+PLXNA4)	SEMA3	Secreted Signaling	PMID: 27533782
Kidney	HE	SEMA3A	NRP1_PLXNA4	0.0160076	0	SEMA3A_NRP1_PLXNA4	SEMA3A - (NRP1+PLXNA4)	SEMA3	Secreted Signaling	PMID: 27533782
Kidney	Fibro	SEMA3B	NRP1_PLXNA2	0.00138806	0	SEMA3B_NRP1_PLXNA2	SEMA3B - (NRP1+PLXNA2)	SEMA3	Secreted Signaling	PMID: 27533782
Kidney	HE	SEMA3B	NRP1_PLXNA2	0.0015266	0	SEMA3B_NRP1_PLXNA2	SEMA3B - (NRP1+PLXNA2)	SEMA3	Secreted Signaling	PMID: 27533782
Kidney	HE	SEMA3B	NRP1_PLXNA4	0.00363391	0	SEMA3B_NRP1_PLXNA4	SEMA3B - (NRP1+PLXNA4)	SEMA3	Secreted Signaling	PMID: 27533782
Kidney	Fibro	SEMA3C	NRP1_PLXNA2	0.00406949	0	SEMA3C_NRP1_PLXNA2	SEMA3C - (NRP1+PLXNA2)	SEMA3	Secreted Signaling	PMID: 27533782
Kidney	HE	SEMA3C	NRP1_PLXNA2	0.00447447	0	SEMA3C_NRP1_PLXNA2	SEMA3C - (NRP1+PLXNA2)	SEMA3	Secreted Signaling	PMID: 27533782
Kidney	HE	SEMA3C	NRP1_PLXNA4	0.0106078	0	SEMA3C_NRP1_PLXNA4	SEMA3C - (NRP1+PLXNA4)	SEMA3	Secreted Signaling	PMID: 27533782
Kidney	Fibro	SEMA3D	NRP1_PLXNA2	0.00154413	0	SEMA3D_NRP1_PLXNA2	SEMA3D - (NRP1+PLXNA2)	SEMA3	Secreted Signaling	PMID: 27533782
Kidney	HE	SEMA3D	NRP1_PLXNA2	0.00169823	0	SEMA3D_NRP1_PLXNA2	SEMA3D - (NRP1+PLXNA2)	SEMA3	Secreted Signaling	PMID: 27533782
Kidney	HE	SEMA3D	NRP1_PLXNA4	0.00404149	0	SEMA3D_NRP1_PLXNA4	SEMA3D - (NRP1+PLXNA4)	SEMA3	Secreted Signaling	PMID: 27533782
Kidney	Fibro	SEMA3B	NRP2_PLXNA2	0.000850472	0	SEMA3B_NRP2_PLXNA2	SEMA3B - (NRP2+PLXNA2)	SEMA3	Secreted Signaling	PMID: 27533782
Kidney	Fibro	SEMA3C	NRP2_PLXNA2	0.002496	0	SEMA3C_NRP2_PLXNA2	SEMA3C - (NRP2+PLXNA2)	SEMA3	Secreted Signaling	PMID: 27533782
Kidney	Fibro	SEMA3D	NRP2_PLXNA2	0.000946159	0	SEMA3D_NRP2_PLXNA2	SEMA3D - (NRP2+PLXNA2)	SEMA3	Secreted Signaling	PMID: 27533782
HE	Fibro	SEMA3G	NRP2_PLXNA2	0.00128154	0	SEMA3G_NRP2_PLXNA2	SEMA3G - (NRP2+PLXNA2)	SEMA3	Secreted Signaling	PMID: 27533782
Kidney	Endo	SEMA3C	NRP1_NRP2	0.0105461	0	SEMA3C_NRP1_NRP2	SEMA3C - (NRP1+NRP2)	SEMA3	Secreted Signaling	PMID: 27533782
Kidney	Macro	SEMA3C	NRP1_NRP2	0.00356976	0	SEMA3C_NRP1_NRP2	SEMA3C - (NRP1+NRP2)	SEMA3	Secreted Signaling	PMID: 27533782
Kidney	Endo	SEMA3C	PLXND1	0.0100352	0	SEMA3C_PLXND1	SEMA3C - PLXND1	SEMA3	Secreted Signaling	PMID: 27533782
Kidney	Macro	SEMA3C	PLXND1	0.00158655	0	SEMA3C_PLXND1	SEMA3C - PLXND1	SEMA3	Secreted Signaling	PMID: 27533782
Kidney	Peri	SEMA3C	PLXND1	0.00141271	0	SEMA3C_PLXND1	SEMA3C - PLXND1	SEMA3	Secreted Signaling	PMID: 27533782
Kidney	HPSC	SEMA3C	PLXND1	0.000800356	0	SEMA3C_PLXND1	SEMA3C - PLXND1	SEMA3	Secreted Signaling	PMID: 27533782
Kidney	HE	SEMA3C	PLXND1	0.0131081	0	SEMA3C_PLXND1	SEMA3C - PLXND1	SEMA3	Secreted Signaling	PMID: 27533782
Endo	Endo	ADM	CALCRL	0.00243403	0	ADM_CALCRL	ADM - CALCRL	CALCR	Secreted Signaling	KEGG: hsa04080
HE	Endo	ADM	CALCRL	0.00460654	0	ADM_CALCRL	ADM - CALCRL	CALCR	Secreted Signaling	KEGG: hsa04080
Endo	Fibro	ADM	CALCRL	0.000101461	0	ADM_CALCRL	ADM - CALCRL	CALCR	Secreted Signaling	KEGG: hsa04080
HE	Fibro	ADM	CALCRL	0.000192422	0	ADM_CALCRL	ADM - CALCRL	CALCR	Secreted Signaling	KEGG: hsa04080
Endo	Lymph	ADM	CALCRL	8.53165e-05	0	ADM_CALCRL	ADM - CALCRL	CALCR	Secreted Signaling	KEGG: hsa04080
HE	Lymph	ADM	CALCRL	0.000161807	0	ADM_CALCRL	ADM - CALCRL	CALCR	Secreted Signaling	KEGG: hsa04080
Endo	HPSC	ADM	CALCRL	0.00109327	0	ADM_CALCRL	ADM - CALCRL	CALCR	Secreted Signaling	KEGG: hsa04080
HE	HPSC	ADM	CALCRL	0.00207157	0	ADM_CALCRL	ADM - CALCRL	CALCR	Secreted Signaling	KEGG: hsa04080
Endo	HE	ADM	CALCRL	0.00333006	0	ADM_CALCRL	ADM - CALCRL	CALCR	Secreted Signaling	KEGG: hsa04080
HE	HE	ADM	CALCRL	0.00629729	0	ADM_CALCRL	ADM - CALCRL	CALCR	Secreted Signaling	KEGG: hsa04080
Macro	Gran	ANXA1	FPR2	0.000632498	0	ANXA1_FPR2	ANXA1 - FPR2	ANNEXIN	Secreted Signaling	PMID: 23230437
Lymph	Gran	ANXA1	FPR2	0.00164707	0	ANXA1_FPR2	ANXA1 - FPR2	ANNEXIN	Secreted Signaling	PMID: 23230437
Peri	Gran	ANXA1	FPR2	0.000662638	0	ANXA1_FPR2	ANXA1 - FPR2	ANNEXIN	Secreted Signaling	PMID: 23230437
Gran	Gran	ANXA1	FPR2	0.00530056	0	ANXA1_FPR2	ANXA1 - FPR2	ANNEXIN	Secreted Signaling	PMID: 23230437
HE	Gran	ANXA1	FPR2	0.00477583	0	ANXA1_FPR2	ANXA1 - FPR2	ANNEXIN	Secreted Signaling	PMID: 23230437
Macro	Macro	ANXA1	FPR1	0.00054597	0	ANXA1_FPR1	ANXA1 - FPR1	ANNEXIN	Secreted Signaling	PMID: 23230437
Lymph	Macro	ANXA1	FPR1	0.00142194	0	ANXA1_FPR1	ANXA1 - FPR1	ANNEXIN	Secreted Signaling	PMID: 23230437
Peri	Macro	ANXA1	FPR1	0.00057199	0	ANXA1_FPR1	ANXA1 - FPR1	ANNEXIN	Secreted Signaling	PMID: 23230437
Gran	Macro	ANXA1	FPR1	0.00457835	0	ANXA1_FPR1	ANXA1 - FPR1	ANNEXIN	Secreted Signaling	PMID: 23230437
HE	Macro	ANXA1	FPR1	0.00412482	0	ANXA1_FPR1	ANXA1 - FPR1	ANNEXIN	Secreted Signaling	PMID: 23230437
Macro	Gran	ANXA1	FPR1	0.00450322	0	ANXA1_FPR1	ANXA1 - FPR1	ANNEXIN	Secreted Signaling	PMID: 23230437
Lymph	Gran	ANXA1	FPR1	0.0116543	0	ANXA1_FPR1	ANXA1 - FPR1	ANNEXIN	Secreted Signaling	PMID: 23230437
Peri	Gran	ANXA1	FPR1	0.00471695	0	ANXA1_FPR1	ANXA1 - FPR1	ANNEXIN	Secreted Signaling	PMID: 23230437
Gran	Gran	ANXA1	FPR1	0.0366899	0	ANXA1_FPR1	ANXA1 - FPR1	ANNEXIN	Secreted Signaling	PMID: 23230437
HE	Gran	ANXA1	FPR1	0.0331613	0	ANXA1_FPR1	ANXA1 - FPR1	ANNEXIN	Secreted Signaling	PMID: 23230437
Macro	Fibro	GAS6	AXL	0.00282117	0	GAS6_AXL	GAS6 - AXL	GAS	Secreted Signaling	PMID: 27801848
Lymph	Fibro	GAS6	AXL	0.000317147	0	GAS6_AXL	GAS6 - AXL	GAS	Secreted Signaling	PMID: 27801848
HE	Fibro	GAS6	AXL	0.000529092	0	GAS6_AXL	GAS6 - AXL	GAS	Secreted Signaling	PMID: 27801848
Kidney	Fibro	GAS6	AXL	0.000271736	0	GAS6_AXL	GAS6 - AXL	GAS	Secreted Signaling	PMID: 27801848
Macro	Macro	GAS6	AXL	0.00833185	0	GAS6_AXL	GAS6 - AXL	GAS	Secreted Signaling	PMID: 27801848
Lymph	Macro	GAS6	AXL	0.000941255	0	GAS6_AXL	GAS6 - AXL	GAS	Secreted Signaling	PMID: 27801848
HE	Macro	GAS6	AXL	0.00156963	0	GAS6_AXL	GAS6 - AXL	GAS	Secreted Signaling	PMID: 27801848
Kidney	Macro	GAS6	AXL	0.000806555	0	GAS6_AXL	GAS6 - AXL	GAS	Secreted Signaling	PMID: 27801848
Macro	Peri	GAS6	AXL	0.00893985	0	GAS6_AXL	GAS6 - AXL	GAS	Secreted Signaling	PMID: 27801848
Lymph	Peri	GAS6	AXL	0.00101049	0	GAS6_AXL	GAS6 - AXL	GAS	Secreted Signaling	PMID: 27801848
HE	Peri	GAS6	AXL	0.00168501	0	GAS6_AXL	GAS6 - AXL	GAS	Secreted Signaling	PMID: 27801848
Kidney	Peri	GAS6	AXL	0.000865891	0	GAS6_AXL	GAS6 - AXL	GAS	Secreted Signaling	PMID: 27801848
Macro	Kidney	GAS6	AXL	0.00227923	0	GAS6_AXL	GAS6 - AXL	GAS	Secreted Signaling	PMID: 27801848
Lymph	Kidney	GAS6	AXL	0.000256099	0	GAS6_AXL	GAS6 - AXL	GAS	Secreted Signaling	PMID: 27801848
HE	Kidney	GAS6	AXL	0.000427265	0	GAS6_AXL	GAS6 - AXL	GAS	Secreted Signaling	PMID: 27801848
Kidney	Kidney	GAS6	AXL	0.000219428	0	GAS6_AXL	GAS6 - AXL	GAS	Secreted Signaling	PMID: 27801848
Macro	Macro	GAS6	MERTK	0.00393893	0	GAS6_MERTK	GAS6 - MERTK	GAS	Secreted Signaling	PMID: 27801848
Lymph	Macro	GAS6	MERTK	0.000443242	0	GAS6_MERTK	GAS6 - MERTK	GAS	Secreted Signaling	PMID: 27801848
HE	Macro	GAS6	MERTK	0.000739394	0	GAS6_MERTK	GAS6 - MERTK	GAS	Secreted Signaling	PMID: 27801848
Kidney	Macro	GAS6	MERTK	0.000379784	0	GAS6_MERTK	GAS6 - MERTK	GAS	Secreted Signaling	PMID: 27801848
Macro	HE	GAS6	MERTK	0.00238943	0	GAS6_MERTK	GAS6 - MERTK	GAS	Secreted Signaling	PMID: 27801848
Lymph	HE	GAS6	MERTK	0.000268508	0	GAS6_MERTK	GAS6 - MERTK	GAS	Secreted Signaling	PMID: 27801848
HE	HE	GAS6	MERTK	0.000447964	0	GAS6_MERTK	GAS6 - MERTK	GAS	Secreted Signaling	PMID: 27801848
Kidney	HE	GAS6	MERTK	0.000230061	0	GAS6_MERTK	GAS6 - MERTK	GAS	Secreted Signaling	PMID: 27801848
Macro	Kidney	GAS6	MERTK	0.00183655	0	GAS6_MERTK	GAS6 - MERTK	GAS	Secreted Signaling	PMID: 27801848
Lymph	Kidney	GAS6	MERTK	0.000206278	0	GAS6_MERTK	GAS6 - MERTK	GAS	Secreted Signaling	PMID: 27801848
HE	Kidney	GAS6	MERTK	0.000344156	0	GAS6_MERTK	GAS6 - MERTK	GAS	Secreted Signaling	PMID: 27801848
Kidney	Kidney	GAS6	MERTK	0.000176739	0	GAS6_MERTK	GAS6 - MERTK	GAS	Secreted Signaling	PMID: 27801848
Macro	Fibro	GAS6	TYRO3	0.00212586	0	GAS6_TYRO3	GAS6 - TYRO3	GAS	Secreted Signaling	PMID: 27801848
Lymph	Fibro	GAS6	TYRO3	0.000238834	0	GAS6_TYRO3	GAS6 - TYRO3	GAS	Secreted Signaling	PMID: 27801848
HE	Fibro	GAS6	TYRO3	0.000398465	0	GAS6_TYRO3	GAS6 - TYRO3	GAS	Secreted Signaling	PMID: 27801848
Kidney	Fibro	GAS6	TYRO3	0.000204635	0	GAS6_TYRO3	GAS6 - TYRO3	GAS	Secreted Signaling	PMID: 27801848
Macro	Kidney	GAS6	TYRO3	0.00304094	0	GAS6_TYRO3	GAS6 - TYRO3	GAS	Secreted Signaling	PMID: 27801848
Lymph	Kidney	GAS6	TYRO3	0.000341919	0	GAS6_TYRO3	GAS6 - TYRO3	GAS	Secreted Signaling	PMID: 27801848
HE	Kidney	GAS6	TYRO3	0.00057041	0	GAS6_TYRO3	GAS6 - TYRO3	GAS	Secreted Signaling	PMID: 27801848
Kidney	Kidney	GAS6	TYRO3	0.000292963	0	GAS6_TYRO3	GAS6 - TYRO3	GAS	Secreted Signaling	PMID: 27801848
Endo	Macro	GRN	SORT1	0.0012497	0	GRN_SORT1	GRN - SORT1	GRN	Secreted Signaling	PMID: 29555433
Fibro	Macro	GRN	SORT1	0.00075304	0	GRN_SORT1	GRN - SORT1	GRN	Secreted Signaling	PMID: 29555433
Macro	Macro	GRN	SORT1	0.0033203	0	GRN_SORT1	GRN - SORT1	GRN	Secreted Signaling	PMID: 29555433
Lymph	Macro	GRN	SORT1	0.0012908	0	GRN_SORT1	GRN - SORT1	GRN	Secreted Signaling	PMID: 29555433
Peri	Macro	GRN	SORT1	0.00113033	0	GRN_SORT1	GRN - SORT1	GRN	Secreted Signaling	PMID: 29555433
Gran	Macro	GRN	SORT1	0.00343149	0	GRN_SORT1	GRN - SORT1	GRN	Secreted Signaling	PMID: 29555433
HPSC	Macro	GRN	SORT1	0.000619761	0	GRN_SORT1	GRN - SORT1	GRN	Secreted Signaling	PMID: 29555433
HE	Macro	GRN	SORT1	0.00227769	0	GRN_SORT1	GRN - SORT1	GRN	Secreted Signaling	PMID: 29555433
Kidney	Macro	GRN	SORT1	0.000879855	0	GRN_SORT1	GRN - SORT1	GRN	Secreted Signaling	PMID: 29555433
Liver	Macro	GRN	SORT1	0.000312343	0	GRN_SORT1	GRN - SORT1	GRN	Secreted Signaling	PMID: 29555433
Endo	Lymph	GRN	SORT1	0.00112261	0	GRN_SORT1	GRN - SORT1	GRN	Secreted Signaling	PMID: 29555433
Fibro	Lymph	GRN	SORT1	0.000676429	0	GRN_SORT1	GRN - SORT1	GRN	Secreted Signaling	PMID: 29555433
Macro	Lymph	GRN	SORT1	0.00298329	0	GRN_SORT1	GRN - SORT1	GRN	Secreted Signaling	PMID: 29555433
Lymph	Lymph	GRN	SORT1	0.00115955	0	GRN_SORT1	GRN - SORT1	GRN	Secreted Signaling	PMID: 29555433
Peri	Lymph	GRN	SORT1	0.00101537	0	GRN_SORT1	GRN - SORT1	GRN	Secreted Signaling	PMID: 29555433
Gran	Lymph	GRN	SORT1	0.00308323	0	GRN_SORT1	GRN - SORT1	GRN	Secreted Signaling	PMID: 29555433
HPSC	Lymph	GRN	SORT1	0.000556702	0	GRN_SORT1	GRN - SORT1	GRN	Secreted Signaling	PMID: 29555433
HE	Lymph	GRN	SORT1	0.00204629	0	GRN_SORT1	GRN - SORT1	GRN	Secreted Signaling	PMID: 29555433
Kidney	Lymph	GRN	SORT1	0.000790353	0	GRN_SORT1	GRN - SORT1	GRN	Secreted Signaling	PMID: 29555433
Liver	Lymph	GRN	SORT1	0.000280554	0	GRN_SORT1	GRN - SORT1	GRN	Secreted Signaling	PMID: 29555433
Endo	Peri	GRN	SORT1	0.00155825	0	GRN_SORT1	GRN - SORT1	GRN	Secreted Signaling	PMID: 29555433
Fibro	Peri	GRN	SORT1	0.000939084	0	GRN_SORT1	GRN - SORT1	GRN	Secreted Signaling	PMID: 29555433
Macro	Peri	GRN	SORT1	0.00413798	0	GRN_SORT1	GRN - SORT1	GRN	Secreted Signaling	PMID: 29555433
Lymph	Peri	GRN	SORT1	0.00160949	0	GRN_SORT1	GRN - SORT1	GRN	Secreted Signaling	PMID: 29555433
Peri	Peri	GRN	SORT1	0.00140945	0	GRN_SORT1	GRN - SORT1	GRN	Secreted Signaling	PMID: 29555433
Gran	Peri	GRN	SORT1	0.00427644	0	GRN_SORT1	GRN - SORT1	GRN	Secreted Signaling	PMID: 29555433
HPSC	Peri	GRN	SORT1	0.000772903	0	GRN_SORT1	GRN - SORT1	GRN	Secreted Signaling	PMID: 29555433
HE	Peri	GRN	SORT1	0.00283934	0	GRN_SORT1	GRN - SORT1	GRN	Secreted Signaling	PMID: 29555433
Kidney	Peri	GRN	SORT1	0.0010972	0	GRN_SORT1	GRN - SORT1	GRN	Secreted Signaling	PMID: 29555433
Liver	Peri	GRN	SORT1	0.000389552	0	GRN_SORT1	GRN - SORT1	GRN	Secreted Signaling	PMID: 29555433
Endo	HE	GRN	SORT1	0.00161551	0	GRN_SORT1	GRN - SORT1	GRN	Secreted Signaling	PMID: 29555433
Fibro	HE	GRN	SORT1	0.000973612	0	GRN_SORT1	GRN - SORT1	GRN	Secreted Signaling	PMID: 29555433
Macro	HE	GRN	SORT1	0.00428961	0	GRN_SORT1	GRN - SORT1	GRN	Secreted Signaling	PMID: 29555433
Lymph	HE	GRN	SORT1	0.00166863	0	GRN_SORT1	GRN - SORT1	GRN	Secreted Signaling	PMID: 29555433
Peri	HE	GRN	SORT1	0.00146125	0	GRN_SORT1	GRN - SORT1	GRN	Secreted Signaling	PMID: 29555433
Gran	HE	GRN	SORT1	0.00443313	0	GRN_SORT1	GRN - SORT1	GRN	Secreted Signaling	PMID: 29555433
HPSC	HE	GRN	SORT1	0.000801325	0	GRN_SORT1	GRN - SORT1	GRN	Secreted Signaling	PMID: 29555433
HE	HE	GRN	SORT1	0.00294353	0	GRN_SORT1	GRN - SORT1	GRN	Secreted Signaling	PMID: 29555433
Kidney	HE	GRN	SORT1	0.00113753	0	GRN_SORT1	GRN - SORT1	GRN	Secreted Signaling	PMID: 29555433
Liver	HE	GRN	SORT1	0.000403883	0	GRN_SORT1	GRN - SORT1	GRN	Secreted Signaling	PMID: 29555433
Endo	Kidney	GRN	SORT1	0.00157732	0	GRN_SORT1	GRN - SORT1	GRN	Secreted Signaling	PMID: 29555433
Fibro	Kidney	GRN	SORT1	0.000950581	0	GRN_SORT1	GRN - SORT1	GRN	Secreted Signaling	PMID: 29555433
Macro	Kidney	GRN	SORT1	0.00418847	0	GRN_SORT1	GRN - SORT1	GRN	Secreted Signaling	PMID: 29555433
Lymph	Kidney	GRN	SORT1	0.00162918	0	GRN_SORT1	GRN - SORT1	GRN	Secreted Signaling	PMID: 29555433
Peri	Kidney	GRN	SORT1	0.0014267	0	GRN_SORT1	GRN - SORT1	GRN	Secreted Signaling	PMID: 29555433
Gran	Kidney	GRN	SORT1	0.00432861	0	GRN_SORT1	GRN - SORT1	GRN	Secreted Signaling	PMID: 29555433
HPSC	Kidney	GRN	SORT1	0.000782367	0	GRN_SORT1	GRN - SORT1	GRN	Secreted Signaling	PMID: 29555433
HE	Kidney	GRN	SORT1	0.00287404	0	GRN_SORT1	GRN - SORT1	GRN	Secreted Signaling	PMID: 29555433
Kidney	Kidney	GRN	SORT1	0.00111063	0	GRN_SORT1	GRN - SORT1	GRN	Secreted Signaling	PMID: 29555433
Liver	Kidney	GRN	SORT1	0.000394324	0	GRN_SORT1	GRN - SORT1	GRN	Secreted Signaling	PMID: 29555433
Lymph	Macro	LGALS9	PTPRC	0.00186917	0	LGALS9_CD45	LGALS9 - CD45	GALECTIN	Secreted Signaling	PMID: 30120235
HPSC	Macro	LGALS9	PTPRC	0.00199662	0	LGALS9_CD45	LGALS9 - CD45	GALECTIN	Secreted Signaling	PMID: 30120235
Lymph	Lymph	LGALS9	PTPRC	0.00180528	0	LGALS9_CD45	LGALS9 - CD45	GALECTIN	Secreted Signaling	PMID: 30120235
HPSC	Lymph	LGALS9	PTPRC	0.00192838	0	LGALS9_CD45	LGALS9 - CD45	GALECTIN	Secreted Signaling	PMID: 30120235
Lymph	Gran	LGALS9	PTPRC	0.00267735	0	LGALS9_CD45	LGALS9 - CD45	GALECTIN	Secreted Signaling	PMID: 30120235
HPSC	Gran	LGALS9	PTPRC	0.00285975	0	LGALS9_CD45	LGALS9 - CD45	GALECTIN	Secreted Signaling	PMID: 30120235
Lymph	HPSC	LGALS9	PTPRC	0.000750502	0	LGALS9_CD45	LGALS9 - CD45	GALECTIN	Secreted Signaling	PMID: 30120235
HPSC	HPSC	LGALS9	PTPRC	0.000801736	0	LGALS9_CD45	LGALS9 - CD45	GALECTIN	Secreted Signaling	PMID: 30120235
Endo	Fibro	PROS1	AXL	0.000486332	0	PROS1_AXL	PROS1 - AXL	PROS	Secreted Signaling	PMID: 29531161
HE	Fibro	PROS1	AXL	0.000649195	0	PROS1_AXL	PROS1 - AXL	PROS	Secreted Signaling	PMID: 29531161
Kidney	Fibro	PROS1	AXL	0.000227267	0	PROS1_AXL	PROS1 - AXL	PROS	Secreted Signaling	PMID: 29531161
MK	Fibro	PROS1	AXL	0.000331919	0	PROS1_AXL	PROS1 - AXL	PROS	Secreted Signaling	PMID: 29531161
Endo	Macro	PROS1	AXL	0.0014429	0	PROS1_AXL	PROS1 - AXL	PROS	Secreted Signaling	PMID: 29531161
HE	Macro	PROS1	AXL	0.00192548	0	PROS1_AXL	PROS1 - AXL	PROS	Secreted Signaling	PMID: 29531161
Kidney	Macro	PROS1	AXL	0.000674622	0	PROS1_AXL	PROS1 - AXL	PROS	Secreted Signaling	PMID: 29531161
MK	Macro	PROS1	AXL	0.000985069	0	PROS1_AXL	PROS1 - AXL	PROS	Secreted Signaling	PMID: 29531161
Endo	Peri	PROS1	AXL	0.00154897	0	PROS1_AXL	PROS1 - AXL	PROS	Secreted Signaling	PMID: 29531161
HE	Peri	PROS1	AXL	0.00206696	0	PROS1_AXL	PROS1 - AXL	PROS	Secreted Signaling	PMID: 29531161
Kidney	Peri	PROS1	AXL	0.000724259	0	PROS1_AXL	PROS1 - AXL	PROS	Secreted Signaling	PMID: 29531161
MK	Peri	PROS1	AXL	0.00105752	0	PROS1_AXL	PROS1 - AXL	PROS	Secreted Signaling	PMID: 29531161
Endo	Kidney	PROS1	AXL	0.000392731	0	PROS1_AXL	PROS1 - AXL	PROS	Secreted Signaling	PMID: 29531161
HE	Kidney	PROS1	AXL	0.000524265	0	PROS1_AXL	PROS1 - AXL	PROS	Secreted Signaling	PMID: 29531161
Kidney	Kidney	PROS1	AXL	0.000183517	0	PROS1_AXL	PROS1 - AXL	PROS	Secreted Signaling	PMID: 29531161
MK	Kidney	PROS1	AXL	0.000268029	0	PROS1_AXL	PROS1 - AXL	PROS	Secreted Signaling	PMID: 29531161
Endo	Fibro	PROS1	TYRO3	0.000366258	0	PROS1_TYRO3	PROS1 - TYRO3	PROS	Secreted Signaling	PMID: 30501104
HE	Fibro	PROS1	TYRO3	0.00048893	0	PROS1_TYRO3	PROS1 - TYRO3	PROS	Secreted Signaling	PMID: 30501104
Kidney	Fibro	PROS1	TYRO3	0.000171144	0	PROS1_TYRO3	PROS1 - TYRO3	PROS	Secreted Signaling	PMID: 30501104
MK	Fibro	PROS1	TYRO3	0.00024996	0	PROS1_TYRO3	PROS1 - TYRO3	PROS	Secreted Signaling	PMID: 30501104
Endo	Kidney	PROS1	TYRO3	0.000524313	0	PROS1_TYRO3	PROS1 - TYRO3	PROS	Secreted Signaling	PMID: 30501104
HE	Kidney	PROS1	TYRO3	0.000699886	0	PROS1_TYRO3	PROS1 - TYRO3	PROS	Secreted Signaling	PMID: 30501104
Kidney	Kidney	PROS1	TYRO3	0.000245021	0	PROS1_TYRO3	PROS1 - TYRO3	PROS	Secreted Signaling	PMID: 30501104
MK	Kidney	PROS1	TYRO3	0.000357845	0	PROS1_TYRO3	PROS1 - TYRO3	PROS	Secreted Signaling	PMID: 30501104
Fibro	Macro	RARRES2	CMKLR1	0.0010705	0	RARRES2_CMKLR1	RARRES2 - CMKLR1	CHEMERIN	Secreted Signaling	PMID: 24671882
Peri	Macro	RARRES2	CMKLR1	0.00029671	0	RARRES2_CMKLR1	RARRES2 - CMKLR1	CHEMERIN	Secreted Signaling	PMID: 24671882
Kidney	Macro	RARRES2	CMKLR1	0.000354699	0	RARRES2_CMKLR1	RARRES2 - CMKLR1	CHEMERIN	Secreted Signaling	PMID: 24671882
Liver	Macro	RARRES2	CMKLR1	0.000929785	0	RARRES2_CMKLR1	RARRES2 - CMKLR1	CHEMERIN	Secreted Signaling	PMID: 24671882
Lymph	Macro	LGALS9	HAVCR2	0.000941136	0	LGALS9_HAVCR2	LGALS9 - HAVCR2	GALECTIN	Secreted Signaling	PMID: 27192565
HPSC	Macro	LGALS9	HAVCR2	0.00100537	0	LGALS9_HAVCR2	LGALS9 - HAVCR2	GALECTIN	Secreted Signaling	PMID: 27192565
Lymph	Lymph	LGALS9	HAVCR2	0.000245964	0	LGALS9_HAVCR2	LGALS9 - HAVCR2	GALECTIN	Secreted Signaling	PMID: 27192565
HPSC	Lymph	LGALS9	HAVCR2	0.000262764	0	LGALS9_HAVCR2	LGALS9 - HAVCR2	GALECTIN	Secreted Signaling	PMID: 27192565
Lymph	Lymph	LGALS9	CD44	0.0019791	0	LGALS9_CD44	LGALS9 - CD44	GALECTIN	Secreted Signaling	PMID: 25065622
HPSC	Lymph	LGALS9	CD44	0.00211402	0	LGALS9_CD44	LGALS9 - CD44	GALECTIN	Secreted Signaling	PMID: 25065622
Lymph	Gran	LGALS9	CD44	0.00272476	0	LGALS9_CD44	LGALS9 - CD44	GALECTIN	Secreted Signaling	PMID: 25065622
HPSC	Gran	LGALS9	CD44	0.00291037	0	LGALS9_CD44	LGALS9 - CD44	GALECTIN	Secreted Signaling	PMID: 25065622
Lymph	HPSC	LGALS9	CD44	0.00221666	0	LGALS9_CD44	LGALS9 - CD44	GALECTIN	Secreted Signaling	PMID: 25065622
HPSC	HPSC	LGALS9	CD44	0.00236774	0	LGALS9_CD44	LGALS9 - CD44	GALECTIN	Secreted Signaling	PMID: 25065622
Endo	Endo	KLK6	F2R	0.00275513	0	KLK6_F2R	KLK6 - F2R	KLK	Secreted Signaling	PMID: 35102281
Peri	Endo	KLK6	F2R	0.00111865	0	KLK6_F2R	KLK6 - F2R	KLK	Secreted Signaling	PMID: 35102281
Endo	Fibro	KLK6	F2R	0.000591632	0	KLK6_F2R	KLK6 - F2R	KLK	Secreted Signaling	PMID: 35102281
Peri	Fibro	KLK6	F2R	0.000239909	0.01	KLK6_F2R	KLK6 - F2R	KLK	Secreted Signaling	PMID: 35102281
Endo	Peri	KLK6	F2R	0.00258634	0	KLK6_F2R	KLK6 - F2R	KLK	Secreted Signaling	PMID: 35102281
Peri	Peri	KLK6	F2R	0.00105001	0	KLK6_F2R	KLK6 - F2R	KLK	Secreted Signaling	PMID: 35102281
Endo	HPSC	KLK6	F2R	0.000630515	0	KLK6_F2R	KLK6 - F2R	KLK	Secreted Signaling	PMID: 35102281
Peri	HPSC	KLK6	F2R	0.000255682	0.01	KLK6_F2R	KLK6 - F2R	KLK	Secreted Signaling	PMID: 35102281
Endo	HE	KLK6	F2R	0.00641159	0	KLK6_F2R	KLK6 - F2R	KLK	Secreted Signaling	PMID: 35102281
Peri	HE	KLK6	F2R	0.00260895	0	KLK6_F2R	KLK6 - F2R	KLK	Secreted Signaling	PMID: 35102281
Endo	Kidney	KLK6	F2R	0.000609284	0	KLK6_F2R	KLK6 - F2R	KLK	Secreted Signaling	PMID: 35102281
Peri	Kidney	KLK6	F2R	0.000247069	0.01	KLK6_F2R	KLK6 - F2R	KLK	Secreted Signaling	PMID: 35102281
Endo	MK	KLK6	F2R	0.00556846	0	KLK6_F2R	KLK6 - F2R	KLK	Secreted Signaling	PMID: 35102281
Peri	MK	KLK6	F2R	0.00226473	0	KLK6_F2R	KLK6 - F2R	KLK	Secreted Signaling	PMID: 35102281
Endo	Peri	PTPRS	NTRK3	0.000258097	0	PTPRS_NTRK3	PTPRS - NTRK3	PTPR	Secreted Signaling	PMID:21262467;PMID:25385546;
Fibro	Peri	PTPRS	NTRK3	0.00220836	0	PTPRS_NTRK3	PTPRS - NTRK3	PTPR	Secreted Signaling	PMID:21262467;PMID:25385546;
Peri	Peri	PTPRS	NTRK3	0.00186425	0	PTPRS_NTRK3	PTPRS - NTRK3	PTPR	Secreted Signaling	PMID:21262467;PMID:25385546;
HE	Peri	PTPRS	NTRK3	0.000448015	0	PTPRS_NTRK3	PTPRS - NTRK3	PTPR	Secreted Signaling	PMID:21262467;PMID:25385546;
Kidney	Peri	PTPRS	NTRK3	0.00155409	0	PTPRS_NTRK3	PTPRS - NTRK3	PTPR	Secreted Signaling	PMID:21262467;PMID:25385546;
Peri	Endo	SLITRK4	PTPRS	0.000153215	0	SLITRK4_PTPRS	SLITRK4 - PTPRS	SLITRK	Secreted Signaling	PMID: 30648269;PMID: 30822649
Peri	Fibro	SLITRK4	PTPRS	0.001312	0	SLITRK4_PTPRS	SLITRK4 - PTPRS	SLITRK	Secreted Signaling	PMID: 30648269;PMID: 30822649
Peri	Peri	SLITRK4	PTPRS	0.00110741	0	SLITRK4_PTPRS	SLITRK4 - PTPRS	SLITRK	Secreted Signaling	PMID: 30648269;PMID: 30822649
Peri	HE	SLITRK4	PTPRS	0.000265978	0	SLITRK4_PTPRS	SLITRK4 - PTPRS	SLITRK	Secreted Signaling	PMID: 30648269;PMID: 30822649
Peri	Kidney	SLITRK4	PTPRS	0.000923048	0	SLITRK4_PTPRS	SLITRK4 - PTPRS	SLITRK	Secreted Signaling	PMID: 30648269;PMID: 30822649
Stromal	Endo	IGFBP3	TMEM219	0.00976934	0	IGFBP3_TMEM219	IGFBP3 - TMEM219	IGFBP	Secreted Signaling	PMID:20353938
Fibro	Endo	IGFBP3	TMEM219	0.00724011	0	IGFBP3_TMEM219	IGFBP3 - TMEM219	IGFBP	Secreted Signaling	PMID:20353938
Peri	Endo	IGFBP3	TMEM219	0.00249507	0	IGFBP3_TMEM219	IGFBP3 - TMEM219	IGFBP	Secreted Signaling	PMID:20353938
HE	Endo	IGFBP3	TMEM219	0.0074913	0	IGFBP3_TMEM219	IGFBP3 - TMEM219	IGFBP	Secreted Signaling	PMID:20353938
Kidney	Endo	IGFBP3	TMEM219	0.00289368	0	IGFBP3_TMEM219	IGFBP3 - TMEM219	IGFBP	Secreted Signaling	PMID:20353938
Stromal	Fibro	IGFBP3	TMEM219	0.0079458	0	IGFBP3_TMEM219	IGFBP3 - TMEM219	IGFBP	Secreted Signaling	PMID:20353938
Fibro	Fibro	IGFBP3	TMEM219	0.00588586	0	IGFBP3_TMEM219	IGFBP3 - TMEM219	IGFBP	Secreted Signaling	PMID:20353938
Peri	Fibro	IGFBP3	TMEM219	0.00202656	0.01	IGFBP3_TMEM219	IGFBP3 - TMEM219	IGFBP	Secreted Signaling	PMID:20353938
HE	Fibro	IGFBP3	TMEM219	0.00609036	0	IGFBP3_TMEM219	IGFBP3 - TMEM219	IGFBP	Secreted Signaling	PMID:20353938
Kidney	Fibro	IGFBP3	TMEM219	0.0023505	0	IGFBP3_TMEM219	IGFBP3 - TMEM219	IGFBP	Secreted Signaling	PMID:20353938
Stromal	Macro	IGFBP3	TMEM219	0.0118961	0	IGFBP3_TMEM219	IGFBP3 - TMEM219	IGFBP	Secreted Signaling	PMID:20353938
Fibro	Macro	IGFBP3	TMEM219	0.00882119	0	IGFBP3_TMEM219	IGFBP3 - TMEM219	IGFBP	Secreted Signaling	PMID:20353938
Peri	Macro	IGFBP3	TMEM219	0.00304312	0	IGFBP3_TMEM219	IGFBP3 - TMEM219	IGFBP	Secreted Signaling	PMID:20353938
HE	Macro	IGFBP3	TMEM219	0.00912673	0	IGFBP3_TMEM219	IGFBP3 - TMEM219	IGFBP	Secreted Signaling	PMID:20353938
Kidney	Macro	IGFBP3	TMEM219	0.00352898	0	IGFBP3_TMEM219	IGFBP3 - TMEM219	IGFBP	Secreted Signaling	PMID:20353938
Stromal	Lymph	IGFBP3	TMEM219	0.00770141	0	IGFBP3_TMEM219	IGFBP3 - TMEM219	IGFBP	Secreted Signaling	PMID:20353938
Fibro	Lymph	IGFBP3	TMEM219	0.00570446	0	IGFBP3_TMEM219	IGFBP3 - TMEM219	IGFBP	Secreted Signaling	PMID:20353938
Peri	Lymph	IGFBP3	TMEM219	0.00196387	0.01	IGFBP3_TMEM219	IGFBP3 - TMEM219	IGFBP	Secreted Signaling	PMID:20353938
HE	Lymph	IGFBP3	TMEM219	0.0059027	0	IGFBP3_TMEM219	IGFBP3 - TMEM219	IGFBP	Secreted Signaling	PMID:20353938
Kidney	Lymph	IGFBP3	TMEM219	0.00227781	0.01	IGFBP3_TMEM219	IGFBP3 - TMEM219	IGFBP	Secreted Signaling	PMID:20353938
Stromal	Peri	IGFBP3	TMEM219	0.00882665	0	IGFBP3_TMEM219	IGFBP3 - TMEM219	IGFBP	Secreted Signaling	PMID:20353938
Fibro	Peri	IGFBP3	TMEM219	0.00653986	0	IGFBP3_TMEM219	IGFBP3 - TMEM219	IGFBP	Secreted Signaling	PMID:20353938
Peri	Peri	IGFBP3	TMEM219	0.00225271	0	IGFBP3_TMEM219	IGFBP3 - TMEM219	IGFBP	Secreted Signaling	PMID:20353938
HE	Peri	IGFBP3	TMEM219	0.00676692	0	IGFBP3_TMEM219	IGFBP3 - TMEM219	IGFBP	Secreted Signaling	PMID:20353938
Kidney	Peri	IGFBP3	TMEM219	0.00261271	0	IGFBP3_TMEM219	IGFBP3 - TMEM219	IGFBP	Secreted Signaling	PMID:20353938
Stromal	Gran	IGFBP3	TMEM219	0.00444225	0	IGFBP3_TMEM219	IGFBP3 - TMEM219	IGFBP	Secreted Signaling	PMID:20353938
Fibro	Gran	IGFBP3	TMEM219	0.00328759	0	IGFBP3_TMEM219	IGFBP3 - TMEM219	IGFBP	Secreted Signaling	PMID:20353938
HE	Gran	IGFBP3	TMEM219	0.00340213	0	IGFBP3_TMEM219	IGFBP3 - TMEM219	IGFBP	Secreted Signaling	PMID:20353938
Stromal	HPSC	IGFBP3	TMEM219	0.00849916	0	IGFBP3_TMEM219	IGFBP3 - TMEM219	IGFBP	Secreted Signaling	PMID:20353938
Fibro	HPSC	IGFBP3	TMEM219	0.00629668	0	IGFBP3_TMEM219	IGFBP3 - TMEM219	IGFBP	Secreted Signaling	PMID:20353938
Peri	HPSC	IGFBP3	TMEM219	0.0021686	0.01	IGFBP3_TMEM219	IGFBP3 - TMEM219	IGFBP	Secreted Signaling	PMID:20353938
HE	HPSC	IGFBP3	TMEM219	0.00651536	0	IGFBP3_TMEM219	IGFBP3 - TMEM219	IGFBP	Secreted Signaling	PMID:20353938
Kidney	HPSC	IGFBP3	TMEM219	0.00251519	0.01	IGFBP3_TMEM219	IGFBP3 - TMEM219	IGFBP	Secreted Signaling	PMID:20353938
Stromal	HE	IGFBP3	TMEM219	0.0123229	0	IGFBP3_TMEM219	IGFBP3 - TMEM219	IGFBP	Secreted Signaling	PMID:20353938
Fibro	HE	IGFBP3	TMEM219	0.00913869	0	IGFBP3_TMEM219	IGFBP3 - TMEM219	IGFBP	Secreted Signaling	PMID:20353938
Peri	HE	IGFBP3	TMEM219	0.00315331	0	IGFBP3_TMEM219	IGFBP3 - TMEM219	IGFBP	Secreted Signaling	PMID:20353938
HE	HE	IGFBP3	TMEM219	0.00945513	0	IGFBP3_TMEM219	IGFBP3 - TMEM219	IGFBP	Secreted Signaling	PMID:20353938
Kidney	HE	IGFBP3	TMEM219	0.0036567	0	IGFBP3_TMEM219	IGFBP3 - TMEM219	IGFBP	Secreted Signaling	PMID:20353938
Stromal	ERY	IGFBP3	TMEM219	0.0024314	0	IGFBP3_TMEM219	IGFBP3 - TMEM219	IGFBP	Secreted Signaling	PMID:20353938
Fibro	ERY	IGFBP3	TMEM219	0.00179847	0	IGFBP3_TMEM219	IGFBP3 - TMEM219	IGFBP	Secreted Signaling	PMID:20353938
Stromal	Kidney	IGFBP3	TMEM219	0.0096241	0	IGFBP3_TMEM219	IGFBP3 - TMEM219	IGFBP	Secreted Signaling	PMID:20353938
Fibro	Kidney	IGFBP3	TMEM219	0.0071322	0	IGFBP3_TMEM219	IGFBP3 - TMEM219	IGFBP	Secreted Signaling	PMID:20353938
Peri	Kidney	IGFBP3	TMEM219	0.00245771	0	IGFBP3_TMEM219	IGFBP3 - TMEM219	IGFBP	Secreted Signaling	PMID:20353938
HE	Kidney	IGFBP3	TMEM219	0.00737968	0	IGFBP3_TMEM219	IGFBP3 - TMEM219	IGFBP	Secreted Signaling	PMID:20353938
Kidney	Kidney	IGFBP3	TMEM219	0.00285037	0	IGFBP3_TMEM219	IGFBP3 - TMEM219	IGFBP	Secreted Signaling	PMID:20353938
Stromal	MK	IGFBP3	TMEM219	0.00910704	0	IGFBP3_TMEM219	IGFBP3 - TMEM219	IGFBP	Secreted Signaling	PMID:20353938
Fibro	MK	IGFBP3	TMEM219	0.0067481	0	IGFBP3_TMEM219	IGFBP3 - TMEM219	IGFBP	Secreted Signaling	PMID:20353938
Peri	MK	IGFBP3	TMEM219	0.00232476	0.01	IGFBP3_TMEM219	IGFBP3 - TMEM219	IGFBP	Secreted Signaling	PMID:20353938
HE	MK	IGFBP3	TMEM219	0.00698235	0	IGFBP3_TMEM219	IGFBP3 - TMEM219	IGFBP	Secreted Signaling	PMID:20353938
Kidney	MK	IGFBP3	TMEM219	0.00269624	0	IGFBP3_TMEM219	IGFBP3 - TMEM219	IGFBP	Secreted Signaling	PMID:20353938
Stromal	Liver	IGFBP3	TMEM219	0.00387059	0	IGFBP3_TMEM219	IGFBP3 - TMEM219	IGFBP	Secreted Signaling	PMID:20353938
Fibro	Liver	IGFBP3	TMEM219	0.00286409	0	IGFBP3_TMEM219	IGFBP3 - TMEM219	IGFBP	Secreted Signaling	PMID:20353938
HE	Liver	IGFBP3	TMEM219	0.00296391	0.01	IGFBP3_TMEM219	IGFBP3 - TMEM219	IGFBP	Secreted Signaling	PMID:20353938
Lymph	Stromal	LGALS9	P4HB	0.000788127	0	LGALS9_P4HB	LGALS9 - P4HB	GALECTIN	Secreted Signaling	PMID:21670307;uniprot
HPSC	Stromal	LGALS9	P4HB	0.000841928	0	LGALS9_P4HB	LGALS9 - P4HB	GALECTIN	Secreted Signaling	PMID:21670307;uniprot
Lymph	Endo	LGALS9	P4HB	0.0032628	0	LGALS9_P4HB	LGALS9 - P4HB	GALECTIN	Secreted Signaling	PMID:21670307;uniprot
HPSC	Endo	LGALS9	P4HB	0.00348494	0	LGALS9_P4HB	LGALS9 - P4HB	GALECTIN	Secreted Signaling	PMID:21670307;uniprot
Lymph	Fibro	LGALS9	P4HB	0.00252002	0	LGALS9_P4HB	LGALS9 - P4HB	GALECTIN	Secreted Signaling	PMID:21670307;uniprot
HPSC	Fibro	LGALS9	P4HB	0.00269172	0	LGALS9_P4HB	LGALS9 - P4HB	GALECTIN	Secreted Signaling	PMID:21670307;uniprot
Lymph	Macro	LGALS9	P4HB	0.00221134	0	LGALS9_P4HB	LGALS9 - P4HB	GALECTIN	Secreted Signaling	PMID:21670307;uniprot
HPSC	Macro	LGALS9	P4HB	0.00236206	0	LGALS9_P4HB	LGALS9 - P4HB	GALECTIN	Secreted Signaling	PMID:21670307;uniprot
Lymph	Lymph	LGALS9	P4HB	0.002619	0	LGALS9_P4HB	LGALS9 - P4HB	GALECTIN	Secreted Signaling	PMID:21670307;uniprot
HPSC	Lymph	LGALS9	P4HB	0.00279743	0	LGALS9_P4HB	LGALS9 - P4HB	GALECTIN	Secreted Signaling	PMID:21670307;uniprot
Lymph	Peri	LGALS9	P4HB	0.00317798	0	LGALS9_P4HB	LGALS9 - P4HB	GALECTIN	Secreted Signaling	PMID:21670307;uniprot
HPSC	Peri	LGALS9	P4HB	0.00339437	0	LGALS9_P4HB	LGALS9 - P4HB	GALECTIN	Secreted Signaling	PMID:21670307;uniprot
Lymph	Gran	LGALS9	P4HB	0.000756129	0	LGALS9_P4HB	LGALS9 - P4HB	GALECTIN	Secreted Signaling	PMID:21670307;uniprot
HPSC	Gran	LGALS9	P4HB	0.000807747	0	LGALS9_P4HB	LGALS9 - P4HB	GALECTIN	Secreted Signaling	PMID:21670307;uniprot
Lymph	HPSC	LGALS9	P4HB	0.00238785	0	LGALS9_P4HB	LGALS9 - P4HB	GALECTIN	Secreted Signaling	PMID:21670307;uniprot
HPSC	HPSC	LGALS9	P4HB	0.00255057	0	LGALS9_P4HB	LGALS9 - P4HB	GALECTIN	Secreted Signaling	PMID:21670307;uniprot
Lymph	HE	LGALS9	P4HB	0.00343619	0	LGALS9_P4HB	LGALS9 - P4HB	GALECTIN	Secreted Signaling	PMID:21670307;uniprot
HPSC	HE	LGALS9	P4HB	0.0036701	0	LGALS9_P4HB	LGALS9 - P4HB	GALECTIN	Secreted Signaling	PMID:21670307;uniprot
Lymph	ERY	LGALS9	P4HB	0.000384809	0	LGALS9_P4HB	LGALS9 - P4HB	GALECTIN	Secreted Signaling	PMID:21670307;uniprot
HPSC	ERY	LGALS9	P4HB	0.000411088	0	LGALS9_P4HB	LGALS9 - P4HB	GALECTIN	Secreted Signaling	PMID:21670307;uniprot
Lymph	Kidney	LGALS9	P4HB	0.00289217	0	LGALS9_P4HB	LGALS9 - P4HB	GALECTIN	Secreted Signaling	PMID:21670307;uniprot
HPSC	Kidney	LGALS9	P4HB	0.00308915	0	LGALS9_P4HB	LGALS9 - P4HB	GALECTIN	Secreted Signaling	PMID:21670307;uniprot
Lymph	MK	LGALS9	P4HB	0.00290873	0	LGALS9_P4HB	LGALS9 - P4HB	GALECTIN	Secreted Signaling	PMID:21670307;uniprot
HPSC	MK	LGALS9	P4HB	0.00310684	0	LGALS9_P4HB	LGALS9 - P4HB	GALECTIN	Secreted Signaling	PMID:21670307;uniprot
Lymph	Liver	LGALS9	P4HB	0.00321661	0	LGALS9_P4HB	LGALS9 - P4HB	GALECTIN	Secreted Signaling	PMID:21670307;uniprot
HPSC	Liver	LGALS9	P4HB	0.00343562	0	LGALS9_P4HB	LGALS9 - P4HB	GALECTIN	Secreted Signaling	PMID:21670307;uniprot
Endo	Macro	NTS	SORT1	0.000175263	0	NTS_SORT1	NTS - SORT1	NTS	Secreted Signaling	PMID: 34038712
Endo	Lymph	NTS	SORT1	0.000157424	0	NTS_SORT1	NTS - SORT1	NTS	Secreted Signaling	PMID: 34038712
Endo	Peri	NTS	SORT1	0.000218595	0	NTS_SORT1	NTS - SORT1	NTS	Secreted Signaling	PMID: 34038712
Endo	HE	NTS	SORT1	0.000226638	0	NTS_SORT1	NTS - SORT1	NTS	Secreted Signaling	PMID: 34038712
Endo	Kidney	NTS	SORT1	0.000221273	0	NTS_SORT1	NTS - SORT1	NTS	Secreted Signaling	PMID: 34038712
Stromal	Endo	PPIA	BSG	0.0707466	0	PPIA_BSG	PPIA - BSG	CypA	Secreted Signaling	PMID: 36012604
Endo	Endo	PPIA	BSG	0.0839701	0	PPIA_BSG	PPIA - BSG	CypA	Secreted Signaling	PMID: 36012604
Fibro	Endo	PPIA	BSG	0.0819673	0	PPIA_BSG	PPIA - BSG	CypA	Secreted Signaling	PMID: 36012604
Macro	Endo	PPIA	BSG	0.086543	0	PPIA_BSG	PPIA - BSG	CypA	Secreted Signaling	PMID: 36012604
Lymph	Endo	PPIA	BSG	0.0956034	0	PPIA_BSG	PPIA - BSG	CypA	Secreted Signaling	PMID: 36012604
Peri	Endo	PPIA	BSG	0.085492	0	PPIA_BSG	PPIA - BSG	CypA	Secreted Signaling	PMID: 36012604
Gran	Endo	PPIA	BSG	0.066787	0	PPIA_BSG	PPIA - BSG	CypA	Secreted Signaling	PMID: 36012604
HPSC	Endo	PPIA	BSG	0.0863016	0	PPIA_BSG	PPIA - BSG	CypA	Secreted Signaling	PMID: 36012604
HE	Endo	PPIA	BSG	0.0717408	0	PPIA_BSG	PPIA - BSG	CypA	Secreted Signaling	PMID: 36012604
Kidney	Endo	PPIA	BSG	0.0747631	0	PPIA_BSG	PPIA - BSG	CypA	Secreted Signaling	PMID: 36012604
MK	Endo	PPIA	BSG	0.0927456	0	PPIA_BSG	PPIA - BSG	CypA	Secreted Signaling	PMID: 36012604
Liver	Endo	PPIA	BSG	0.0742634	0	PPIA_BSG	PPIA - BSG	CypA	Secreted Signaling	PMID: 36012604
Stromal	Fibro	PPIA	BSG	0.0708673	0.02	PPIA_BSG	PPIA - BSG	CypA	Secreted Signaling	PMID: 36012604
Endo	Fibro	PPIA	BSG	0.0841114	0	PPIA_BSG	PPIA - BSG	CypA	Secreted Signaling	PMID: 36012604
Fibro	Fibro	PPIA	BSG	0.0821055	0	PPIA_BSG	PPIA - BSG	CypA	Secreted Signaling	PMID: 36012604
Macro	Fibro	PPIA	BSG	0.0866882	0	PPIA_BSG	PPIA - BSG	CypA	Secreted Signaling	PMID: 36012604
Lymph	Fibro	PPIA	BSG	0.0957622	0	PPIA_BSG	PPIA - BSG	CypA	Secreted Signaling	PMID: 36012604
Peri	Fibro	PPIA	BSG	0.0856356	0	PPIA_BSG	PPIA - BSG	CypA	Secreted Signaling	PMID: 36012604
HPSC	Fibro	PPIA	BSG	0.0864464	0	PPIA_BSG	PPIA - BSG	CypA	Secreted Signaling	PMID: 36012604
HE	Fibro	PPIA	BSG	0.0718631	0.01	PPIA_BSG	PPIA - BSG	CypA	Secreted Signaling	PMID: 36012604
Kidney	Fibro	PPIA	BSG	0.0748902	0	PPIA_BSG	PPIA - BSG	CypA	Secreted Signaling	PMID: 36012604
MK	Fibro	PPIA	BSG	0.0929001	0	PPIA_BSG	PPIA - BSG	CypA	Secreted Signaling	PMID: 36012604
Liver	Fibro	PPIA	BSG	0.0743897	0	PPIA_BSG	PPIA - BSG	CypA	Secreted Signaling	PMID: 36012604
Stromal	Peri	PPIA	BSG	0.0736275	0.03	PPIA_BSG	PPIA - BSG	CypA	Secreted Signaling	PMID: 36012604
Endo	Peri	PPIA	BSG	0.087339	0	PPIA_BSG	PPIA - BSG	CypA	Secreted Signaling	PMID: 36012604
Fibro	Peri	PPIA	BSG	0.0852633	0	PPIA_BSG	PPIA - BSG	CypA	Secreted Signaling	PMID: 36012604
Macro	Peri	PPIA	BSG	0.090005	0	PPIA_BSG	PPIA - BSG	CypA	Secreted Signaling	PMID: 36012604
Lymph	Peri	PPIA	BSG	0.0993883	0	PPIA_BSG	PPIA - BSG	CypA	Secreted Signaling	PMID: 36012604
Peri	Peri	PPIA	BSG	0.088916	0	PPIA_BSG	PPIA - BSG	CypA	Secreted Signaling	PMID: 36012604
HPSC	Peri	PPIA	BSG	0.0897548	0	PPIA_BSG	PPIA - BSG	CypA	Secreted Signaling	PMID: 36012604
HE	Peri	PPIA	BSG	0.074659	0.02	PPIA_BSG	PPIA - BSG	CypA	Secreted Signaling	PMID: 36012604
Kidney	Peri	PPIA	BSG	0.077794	0	PPIA_BSG	PPIA - BSG	CypA	Secreted Signaling	PMID: 36012604
MK	Peri	PPIA	BSG	0.0964295	0	PPIA_BSG	PPIA - BSG	CypA	Secreted Signaling	PMID: 36012604
Liver	Peri	PPIA	BSG	0.0772757	0	PPIA_BSG	PPIA - BSG	CypA	Secreted Signaling	PMID: 36012604
Lymph	HPSC	PPIA	BSG	0.0794543	0	PPIA_BSG	PPIA - BSG	CypA	Secreted Signaling	PMID: 36012604
MK	HPSC	PPIA	BSG	0.0770381	0.03	PPIA_BSG	PPIA - BSG	CypA	Secreted Signaling	PMID: 36012604
Lymph	HE	PPIA	BSG	0.0812969	0	PPIA_BSG	PPIA - BSG	CypA	Secreted Signaling	PMID: 36012604
MK	HE	PPIA	BSG	0.0788294	0.01	PPIA_BSG	PPIA - BSG	CypA	Secreted Signaling	PMID: 36012604
Stromal	Kidney	PPIA	BSG	0.0767647	0.02	PPIA_BSG	PPIA - BSG	CypA	Secreted Signaling	PMID: 36012604
Endo	Kidney	PPIA	BSG	0.0910029	0	PPIA_BSG	PPIA - BSG	CypA	Secreted Signaling	PMID: 36012604
Fibro	Kidney	PPIA	BSG	0.0888487	0	PPIA_BSG	PPIA - BSG	CypA	Secreted Signaling	PMID: 36012604
Macro	Kidney	PPIA	BSG	0.0937693	0	PPIA_BSG	PPIA - BSG	CypA	Secreted Signaling	PMID: 36012604
Lymph	Kidney	PPIA	BSG	0.1035	0	PPIA_BSG	PPIA - BSG	CypA	Secreted Signaling	PMID: 36012604
Peri	Kidney	PPIA	BSG	0.0926394	0	PPIA_BSG	PPIA - BSG	CypA	Secreted Signaling	PMID: 36012604
HPSC	Kidney	PPIA	BSG	0.0935097	0	PPIA_BSG	PPIA - BSG	CypA	Secreted Signaling	PMID: 36012604
HE	Kidney	PPIA	BSG	0.0778364	0.01	PPIA_BSG	PPIA - BSG	CypA	Secreted Signaling	PMID: 36012604
Kidney	Kidney	PPIA	BSG	0.0810931	0	PPIA_BSG	PPIA - BSG	CypA	Secreted Signaling	PMID: 36012604
MK	Kidney	PPIA	BSG	0.100433	0	PPIA_BSG	PPIA - BSG	CypA	Secreted Signaling	PMID: 36012604
Liver	Kidney	PPIA	BSG	0.0805548	0	PPIA_BSG	PPIA - BSG	CypA	Secreted Signaling	PMID: 36012604
Lymph	Liver	PPIA	BSG	0.0843677	0	PPIA_BSG	PPIA - BSG	CypA	Secreted Signaling	PMID: 36012604
MK	Liver	PPIA	BSG	0.0818154	0	PPIA_BSG	PPIA - BSG	CypA	Secreted Signaling	PMID: 36012604
Liver	Fibro	RBP4	STRA6	0.00963589	0	RBP4_STRA6	RBP4 - STRA6	RBP4	Secreted Signaling	uniprot
Liver	Peri	RBP4	STRA6	0.0107833	0	RBP4_STRA6	RBP4 - STRA6	RBP4	Secreted Signaling	uniprot
Liver	ERY	RBP4	STRA6	0.00477834	0	RBP4_STRA6	RBP4 - STRA6	RBP4	Secreted Signaling	uniprot
Endo	Endo	SLIT2	ROBO1	0.00403492	0	SLIT2_ROBO1	SLIT2 - ROBO1	SLIT	Secreted Signaling	PMID:10102268
Fibro	Endo	SLIT2	ROBO1	0.0122299	0	SLIT2_ROBO1	SLIT2 - ROBO1	SLIT	Secreted Signaling	PMID:10102268
Peri	Endo	SLIT2	ROBO1	0.004976	0	SLIT2_ROBO1	SLIT2 - ROBO1	SLIT	Secreted Signaling	PMID:10102268
Kidney	Endo	SLIT2	ROBO1	0.012128	0	SLIT2_ROBO1	SLIT2 - ROBO1	SLIT	Secreted Signaling	PMID:10102268
Endo	Fibro	SLIT2	ROBO1	0.00706215	0	SLIT2_ROBO1	SLIT2 - ROBO1	SLIT	Secreted Signaling	PMID:10102268
Fibro	Fibro	SLIT2	ROBO1	0.0212741	0	SLIT2_ROBO1	SLIT2 - ROBO1	SLIT	Secreted Signaling	PMID:10102268
Peri	Fibro	SLIT2	ROBO1	0.00870311	0	SLIT2_ROBO1	SLIT2 - ROBO1	SLIT	Secreted Signaling	PMID:10102268
HE	Fibro	SLIT2	ROBO1	0.00514499	0	SLIT2_ROBO1	SLIT2 - ROBO1	SLIT	Secreted Signaling	PMID:10102268
Kidney	Fibro	SLIT2	ROBO1	0.0210985	0	SLIT2_ROBO1	SLIT2 - ROBO1	SLIT	Secreted Signaling	PMID:10102268
Endo	Peri	SLIT2	ROBO1	0.00975604	0	SLIT2_ROBO1	SLIT2 - ROBO1	SLIT	Secreted Signaling	PMID:10102268
Fibro	Peri	SLIT2	ROBO1	0.0292297	0	SLIT2_ROBO1	SLIT2 - ROBO1	SLIT	Secreted Signaling	PMID:10102268
Peri	Peri	SLIT2	ROBO1	0.0120154	0	SLIT2_ROBO1	SLIT2 - ROBO1	SLIT	Secreted Signaling	PMID:10102268
HE	Peri	SLIT2	ROBO1	0.00711281	0	SLIT2_ROBO1	SLIT2 - ROBO1	SLIT	Secreted Signaling	PMID:10102268
Kidney	Peri	SLIT2	ROBO1	0.0289903	0	SLIT2_ROBO1	SLIT2 - ROBO1	SLIT	Secreted Signaling	PMID:10102268
Endo	HE	SLIT2	ROBO1	0.00338572	0	SLIT2_ROBO1	SLIT2 - ROBO1	SLIT	Secreted Signaling	PMID:10102268
Fibro	HE	SLIT2	ROBO1	0.0102758	0	SLIT2_ROBO1	SLIT2 - ROBO1	SLIT	Secreted Signaling	PMID:10102268
Peri	HE	SLIT2	ROBO1	0.00417602	0	SLIT2_ROBO1	SLIT2 - ROBO1	SLIT	Secreted Signaling	PMID:10102268
Kidney	HE	SLIT2	ROBO1	0.01019	0	SLIT2_ROBO1	SLIT2 - ROBO1	SLIT	Secreted Signaling	PMID:10102268
Endo	Kidney	SLIT2	ROBO1	0.00291304	0.02	SLIT2_ROBO1	SLIT2 - ROBO1	SLIT	Secreted Signaling	PMID:10102268
Fibro	Kidney	SLIT2	ROBO1	0.00884973	0	SLIT2_ROBO1	SLIT2 - ROBO1	SLIT	Secreted Signaling	PMID:10102268
Peri	Kidney	SLIT2	ROBO1	0.00359341	0	SLIT2_ROBO1	SLIT2 - ROBO1	SLIT	Secreted Signaling	PMID:10102268
Kidney	Kidney	SLIT2	ROBO1	0.00877573	0	SLIT2_ROBO1	SLIT2 - ROBO1	SLIT	Secreted Signaling	PMID:10102268
Fibro	Liver	SLIT2	ROBO1	0.00436535	0	SLIT2_ROBO1	SLIT2 - ROBO1	SLIT	Secreted Signaling	PMID:10102268
Kidney	Liver	SLIT2	ROBO1	0.00432869	0.01	SLIT2_ROBO1	SLIT2 - ROBO1	SLIT	Secreted Signaling	PMID:10102268
Endo	Stromal	SLIT2	ROBO2	0.00322654	0	SLIT2_ROBO2	SLIT2 - ROBO2	SLIT	Secreted Signaling	PMID:10102268
Fibro	Stromal	SLIT2	ROBO2	0.00979584	0	SLIT2_ROBO2	SLIT2 - ROBO2	SLIT	Secreted Signaling	PMID:10102268
Peri	Stromal	SLIT2	ROBO2	0.00397983	0	SLIT2_ROBO2	SLIT2 - ROBO2	SLIT	Secreted Signaling	PMID:10102268
HE	Stromal	SLIT2	ROBO2	0.00234817	0	SLIT2_ROBO2	SLIT2 - ROBO2	SLIT	Secreted Signaling	PMID:10102268
Kidney	Stromal	SLIT2	ROBO2	0.00971401	0	SLIT2_ROBO2	SLIT2 - ROBO2	SLIT	Secreted Signaling	PMID:10102268
Endo	Fibro	SLIT2	ROBO2	0.00642496	0	SLIT2_ROBO2	SLIT2 - ROBO2	SLIT	Secreted Signaling	PMID:10102268
Fibro	Fibro	SLIT2	ROBO2	0.0193797	0	SLIT2_ROBO2	SLIT2 - ROBO2	SLIT	Secreted Signaling	PMID:10102268
Peri	Fibro	SLIT2	ROBO2	0.00791905	0	SLIT2_ROBO2	SLIT2 - ROBO2	SLIT	Secreted Signaling	PMID:10102268
HE	Fibro	SLIT2	ROBO2	0.00467996	0	SLIT2_ROBO2	SLIT2 - ROBO2	SLIT	Secreted Signaling	PMID:10102268
Kidney	Fibro	SLIT2	ROBO2	0.0192194	0	SLIT2_ROBO2	SLIT2 - ROBO2	SLIT	Secreted Signaling	PMID:10102268
Endo	Peri	SLIT2	ROBO2	0.0122644	0	SLIT2_ROBO2	SLIT2 - ROBO2	SLIT	Secreted Signaling	PMID:10102268
Fibro	Peri	SLIT2	ROBO2	0.0365601	0	SLIT2_ROBO2	SLIT2 - ROBO2	SLIT	Secreted Signaling	PMID:10102268
Peri	Peri	SLIT2	ROBO2	0.0150958	0	SLIT2_ROBO2	SLIT2 - ROBO2	SLIT	Secreted Signaling	PMID:10102268
HE	Peri	SLIT2	ROBO2	0.00894774	0	SLIT2_ROBO2	SLIT2 - ROBO2	SLIT	Secreted Signaling	PMID:10102268
Kidney	Peri	SLIT2	ROBO2	0.0362629	0	SLIT2_ROBO2	SLIT2 - ROBO2	SLIT	Secreted Signaling	PMID:10102268
Endo	Kidney	SLIT2	ROBO2	0.00514497	0	SLIT2_ROBO2	SLIT2 - ROBO2	SLIT	Secreted Signaling	PMID:10102268
Fibro	Kidney	SLIT2	ROBO2	0.0155593	0	SLIT2_ROBO2	SLIT2 - ROBO2	SLIT	Secreted Signaling	PMID:10102268
Peri	Kidney	SLIT2	ROBO2	0.00634331	0	SLIT2_ROBO2	SLIT2 - ROBO2	SLIT	Secreted Signaling	PMID:10102268
HE	Kidney	SLIT2	ROBO2	0.00374631	0	SLIT2_ROBO2	SLIT2 - ROBO2	SLIT	Secreted Signaling	PMID:10102268
Kidney	Kidney	SLIT2	ROBO2	0.0154301	0	SLIT2_ROBO2	SLIT2 - ROBO2	SLIT	Secreted Signaling	PMID:10102268
Endo	Liver	SLIT2	ROBO2	0.00191633	0	SLIT2_ROBO2	SLIT2 - ROBO2	SLIT	Secreted Signaling	PMID:10102268
Fibro	Liver	SLIT2	ROBO2	0.00583364	0	SLIT2_ROBO2	SLIT2 - ROBO2	SLIT	Secreted Signaling	PMID:10102268
Peri	Liver	SLIT2	ROBO2	0.00236446	0	SLIT2_ROBO2	SLIT2 - ROBO2	SLIT	Secreted Signaling	PMID:10102268
Kidney	Liver	SLIT2	ROBO2	0.00578472	0	SLIT2_ROBO2	SLIT2 - ROBO2	SLIT	Secreted Signaling	PMID:10102268
Endo	Macro	PROS1	MERTK	0.000679649	0	PROS1_MERTK	PROS1 - MERTK	PROS	Secreted Signaling	PMID: 34631419
HE	Macro	PROS1	MERTK	0.000907191	0	PROS1_MERTK	PROS1 - MERTK	PROS	Secreted Signaling	PMID: 34631419
Kidney	Macro	PROS1	MERTK	0.000317638	0	PROS1_MERTK	PROS1 - MERTK	PROS	Secreted Signaling	PMID: 34631419
MK	Macro	PROS1	MERTK	0.000463885	0	PROS1_MERTK	PROS1 - MERTK	PROS	Secreted Signaling	PMID: 34631419
Endo	HE	PROS1	MERTK	0.000411758	0	PROS1_MERTK	PROS1 - MERTK	PROS	Secreted Signaling	PMID: 34631419
HE	HE	PROS1	MERTK	0.000549661	0	PROS1_MERTK	PROS1 - MERTK	PROS	Secreted Signaling	PMID: 34631419
Kidney	HE	PROS1	MERTK	0.00019241	0	PROS1_MERTK	PROS1 - MERTK	PROS	Secreted Signaling	PMID: 34631419
MK	HE	PROS1	MERTK	0.000281016	0	PROS1_MERTK	PROS1 - MERTK	PROS	Secreted Signaling	PMID: 34631419
Endo	Kidney	PROS1	MERTK	0.000316337	0	PROS1_MERTK	PROS1 - MERTK	PROS	Secreted Signaling	PMID: 34631419
HE	Kidney	PROS1	MERTK	0.000422296	0	PROS1_MERTK	PROS1 - MERTK	PROS	Secreted Signaling	PMID: 34631419
Kidney	Kidney	PROS1	MERTK	0.000147814	0	PROS1_MERTK	PROS1 - MERTK	PROS	Secreted Signaling	PMID: 34631419
MK	Kidney	PROS1	MERTK	0.000215887	0	PROS1_MERTK	PROS1 - MERTK	PROS	Secreted Signaling	PMID: 34631419
Macro	Macro	PLAU	PLAUR	0.00141866	0	PLAU_PLAUR	PLAU - PLAUR	PLAU	Secreted Signaling	uniprot
Macro	Lymph	PLAU	PLAUR	0.000384624	0	PLAU_PLAUR	PLAU - PLAUR	PLAU	Secreted Signaling	uniprot
Macro	Gran	PLAU	PLAUR	0.00499029	0	PLAU_PLAUR	PLAU - PLAUR	PLAU	Secreted Signaling	uniprot
Stromal	Endo	COL1A1	ITGA1_ITGB1	0.00678278	0	COL1A1_ITGA1_ITGB1	COL1A1 - (ITGA1+ITGB1)	COLLAGEN	ECM-Receptor	KEGG: hsa04512
Fibro	Endo	COL1A1	ITGA1_ITGB1	0.0190226	0	COL1A1_ITGA1_ITGB1	COL1A1 - (ITGA1+ITGB1)	COLLAGEN	ECM-Receptor	KEGG: hsa04512
Peri	Endo	COL1A1	ITGA1_ITGB1	0.0229704	0	COL1A1_ITGA1_ITGB1	COL1A1 - (ITGA1+ITGB1)	COLLAGEN	ECM-Receptor	KEGG: hsa04512
Stromal	Fibro	COL1A1	ITGA1_ITGB1	0.00390238	0	COL1A1_ITGA1_ITGB1	COL1A1 - (ITGA1+ITGB1)	COLLAGEN	ECM-Receptor	KEGG: hsa04512
Fibro	Fibro	COL1A1	ITGA1_ITGB1	0.011002	0	COL1A1_ITGA1_ITGB1	COL1A1 - (ITGA1+ITGB1)	COLLAGEN	ECM-Receptor	KEGG: hsa04512
Peri	Fibro	COL1A1	ITGA1_ITGB1	0.0133078	0	COL1A1_ITGA1_ITGB1	COL1A1 - (ITGA1+ITGB1)	COLLAGEN	ECM-Receptor	KEGG: hsa04512
Stromal	Peri	COL1A1	ITGA1_ITGB1	0.0149734	0	COL1A1_ITGA1_ITGB1	COL1A1 - (ITGA1+ITGB1)	COLLAGEN	ECM-Receptor	KEGG: hsa04512
Fibro	Peri	COL1A1	ITGA1_ITGB1	0.0413779	0	COL1A1_ITGA1_ITGB1	COL1A1 - (ITGA1+ITGB1)	COLLAGEN	ECM-Receptor	KEGG: hsa04512
Peri	Peri	COL1A1	ITGA1_ITGB1	0.0497299	0	COL1A1_ITGA1_ITGB1	COL1A1 - (ITGA1+ITGB1)	COLLAGEN	ECM-Receptor	KEGG: hsa04512
Kidney	Peri	COL1A1	ITGA1_ITGB1	0.00246457	0	COL1A1_ITGA1_ITGB1	COL1A1 - (ITGA1+ITGB1)	COLLAGEN	ECM-Receptor	KEGG: hsa04512
Stromal	HE	COL1A1	ITGA1_ITGB1	0.00621871	0	COL1A1_ITGA1_ITGB1	COL1A1 - (ITGA1+ITGB1)	COLLAGEN	ECM-Receptor	KEGG: hsa04512
Fibro	HE	COL1A1	ITGA1_ITGB1	0.0174586	0	COL1A1_ITGA1_ITGB1	COL1A1 - (ITGA1+ITGB1)	COLLAGEN	ECM-Receptor	KEGG: hsa04512
Peri	HE	COL1A1	ITGA1_ITGB1	0.0210888	0	COL1A1_ITGA1_ITGB1	COL1A1 - (ITGA1+ITGB1)	COLLAGEN	ECM-Receptor	KEGG: hsa04512
Stromal	Endo	COL1A2	ITGA1_ITGB1	0.00510003	0	COL1A2_ITGA1_ITGB1	COL1A2 - (ITGA1+ITGB1)	COLLAGEN	ECM-Receptor	KEGG: hsa04512
Fibro	Endo	COL1A2	ITGA1_ITGB1	0.0196444	0	COL1A2_ITGA1_ITGB1	COL1A2 - (ITGA1+ITGB1)	COLLAGEN	ECM-Receptor	KEGG: hsa04512
Peri	Endo	COL1A2	ITGA1_ITGB1	0.0221979	0	COL1A2_ITGA1_ITGB1	COL1A2 - (ITGA1+ITGB1)	COLLAGEN	ECM-Receptor	KEGG: hsa04512
HE	Endo	COL1A2	ITGA1_ITGB1	0.00253836	0	COL1A2_ITGA1_ITGB1	COL1A2 - (ITGA1+ITGB1)	COLLAGEN	ECM-Receptor	KEGG: hsa04512
Kidney	Endo	COL1A2	ITGA1_ITGB1	0.00346112	0	COL1A2_ITGA1_ITGB1	COL1A2 - (ITGA1+ITGB1)	COLLAGEN	ECM-Receptor	KEGG: hsa04512
Stromal	Fibro	COL1A2	ITGA1_ITGB1	0.00293212	0	COL1A2_ITGA1_ITGB1	COL1A2 - (ITGA1+ITGB1)	COLLAGEN	ECM-Receptor	KEGG: hsa04512
Fibro	Fibro	COL1A2	ITGA1_ITGB1	0.0113646	0	COL1A2_ITGA1_ITGB1	COL1A2 - (ITGA1+ITGB1)	COLLAGEN	ECM-Receptor	KEGG: hsa04512
Peri	Fibro	COL1A2	ITGA1_ITGB1	0.012856	0	COL1A2_ITGA1_ITGB1	COL1A2 - (ITGA1+ITGB1)	COLLAGEN	ECM-Receptor	KEGG: hsa04512
Stromal	Peri	COL1A2	ITGA1_ITGB1	0.0112817	0	COL1A2_ITGA1_ITGB1	COL1A2 - (ITGA1+ITGB1)	COLLAGEN	ECM-Receptor	KEGG: hsa04512
Endo	Peri	COL1A2	ITGA1_ITGB1	0.00339117	0	COL1A2_ITGA1_ITGB1	COL1A2 - (ITGA1+ITGB1)	COLLAGEN	ECM-Receptor	KEGG: hsa04512
Fibro	Peri	COL1A2	ITGA1_ITGB1	0.0426985	0	COL1A2_ITGA1_ITGB1	COL1A2 - (ITGA1+ITGB1)	COLLAGEN	ECM-Receptor	KEGG: hsa04512
Peri	Peri	COL1A2	ITGA1_ITGB1	0.0481018	0	COL1A2_ITGA1_ITGB1	COL1A2 - (ITGA1+ITGB1)	COLLAGEN	ECM-Receptor	KEGG: hsa04512
HE	Peri	COL1A2	ITGA1_ITGB1	0.00563265	0	COL1A2_ITGA1_ITGB1	COL1A2 - (ITGA1+ITGB1)	COLLAGEN	ECM-Receptor	KEGG: hsa04512
Kidney	Peri	COL1A2	ITGA1_ITGB1	0.00767161	0	COL1A2_ITGA1_ITGB1	COL1A2 - (ITGA1+ITGB1)	COLLAGEN	ECM-Receptor	KEGG: hsa04512
Stromal	HE	COL1A2	ITGA1_ITGB1	0.00467524	0	COL1A2_ITGA1_ITGB1	COL1A2 - (ITGA1+ITGB1)	COLLAGEN	ECM-Receptor	KEGG: hsa04512
Fibro	HE	COL1A2	ITGA1_ITGB1	0.0180301	0	COL1A2_ITGA1_ITGB1	COL1A2 - (ITGA1+ITGB1)	COLLAGEN	ECM-Receptor	KEGG: hsa04512
Peri	HE	COL1A2	ITGA1_ITGB1	0.0203782	0	COL1A2_ITGA1_ITGB1	COL1A2 - (ITGA1+ITGB1)	COLLAGEN	ECM-Receptor	KEGG: hsa04512
Kidney	HE	COL1A2	ITGA1_ITGB1	0.0031724	0	COL1A2_ITGA1_ITGB1	COL1A2 - (ITGA1+ITGB1)	COLLAGEN	ECM-Receptor	KEGG: hsa04512
Fibro	Endo	COL2A1	ITGA1_ITGB1	0.00758004	0	COL2A1_ITGA1_ITGB1	COL2A1 - (ITGA1+ITGB1)	COLLAGEN	ECM-Receptor	KEGG: hsa04512
Kidney	Endo	COL2A1	ITGA1_ITGB1	0.00753588	0	COL2A1_ITGA1_ITGB1	COL2A1 - (ITGA1+ITGB1)	COLLAGEN	ECM-Receptor	KEGG: hsa04512
Fibro	Fibro	COL2A1	ITGA1_ITGB1	0.00436256	0	COL2A1_ITGA1_ITGB1	COL2A1 - (ITGA1+ITGB1)	COLLAGEN	ECM-Receptor	KEGG: hsa04512
Kidney	Fibro	COL2A1	ITGA1_ITGB1	0.00433706	0	COL2A1_ITGA1_ITGB1	COL2A1 - (ITGA1+ITGB1)	COLLAGEN	ECM-Receptor	KEGG: hsa04512
Fibro	Peri	COL2A1	ITGA1_ITGB1	0.0167172	0	COL2A1_ITGA1_ITGB1	COL2A1 - (ITGA1+ITGB1)	COLLAGEN	ECM-Receptor	KEGG: hsa04512
Kidney	Peri	COL2A1	ITGA1_ITGB1	0.0166207	0	COL2A1_ITGA1_ITGB1	COL2A1 - (ITGA1+ITGB1)	COLLAGEN	ECM-Receptor	KEGG: hsa04512
Fibro	HE	COL2A1	ITGA1_ITGB1	0.00695014	0	COL2A1_ITGA1_ITGB1	COL2A1 - (ITGA1+ITGB1)	COLLAGEN	ECM-Receptor	KEGG: hsa04512
Kidney	HE	COL2A1	ITGA1_ITGB1	0.00690962	0	COL2A1_ITGA1_ITGB1	COL2A1 - (ITGA1+ITGB1)	COLLAGEN	ECM-Receptor	KEGG: hsa04512
Endo	Endo	COL4A1	ITGA1_ITGB1	0.0127676	0	COL4A1_ITGA1_ITGB1	COL4A1 - (ITGA1+ITGB1)	COLLAGEN	ECM-Receptor	KEGG: hsa04512
Fibro	Endo	COL4A1	ITGA1_ITGB1	0.00187878	0	COL4A1_ITGA1_ITGB1	COL4A1 - (ITGA1+ITGB1)	COLLAGEN	ECM-Receptor	KEGG: hsa04512
Peri	Endo	COL4A1	ITGA1_ITGB1	0.0164984	0	COL4A1_ITGA1_ITGB1	COL4A1 - (ITGA1+ITGB1)	COLLAGEN	ECM-Receptor	KEGG: hsa04512
HE	Endo	COL4A1	ITGA1_ITGB1	0.0175113	0	COL4A1_ITGA1_ITGB1	COL4A1 - (ITGA1+ITGB1)	COLLAGEN	ECM-Receptor	KEGG: hsa04512
Kidney	Endo	COL4A1	ITGA1_ITGB1	0.00191959	0	COL4A1_ITGA1_ITGB1	COL4A1 - (ITGA1+ITGB1)	COLLAGEN	ECM-Receptor	KEGG: hsa04512
Endo	Fibro	COL4A1	ITGA1_ITGB1	0.00736451	0	COL4A1_ITGA1_ITGB1	COL4A1 - (ITGA1+ITGB1)	COLLAGEN	ECM-Receptor	KEGG: hsa04512
Peri	Fibro	COL4A1	ITGA1_ITGB1	0.00953169	0	COL4A1_ITGA1_ITGB1	COL4A1 - (ITGA1+ITGB1)	COLLAGEN	ECM-Receptor	KEGG: hsa04512
HE	Fibro	COL4A1	ITGA1_ITGB1	0.0101213	0	COL4A1_ITGA1_ITGB1	COL4A1 - (ITGA1+ITGB1)	COLLAGEN	ECM-Receptor	KEGG: hsa04512
Endo	Peri	COL4A1	ITGA1_ITGB1	0.0279817	0	COL4A1_ITGA1_ITGB1	COL4A1 - (ITGA1+ITGB1)	COLLAGEN	ECM-Receptor	KEGG: hsa04512
Fibro	Peri	COL4A1	ITGA1_ITGB1	0.00417239	0	COL4A1_ITGA1_ITGB1	COL4A1 - (ITGA1+ITGB1)	COLLAGEN	ECM-Receptor	KEGG: hsa04512
Peri	Peri	COL4A1	ITGA1_ITGB1	0.0359959	0	COL4A1_ITGA1_ITGB1	COL4A1 - (ITGA1+ITGB1)	COLLAGEN	ECM-Receptor	KEGG: hsa04512
HE	Peri	COL4A1	ITGA1_ITGB1	0.0381594	0	COL4A1_ITGA1_ITGB1	COL4A1 - (ITGA1+ITGB1)	COLLAGEN	ECM-Receptor	KEGG: hsa04512
Kidney	Peri	COL4A1	ITGA1_ITGB1	0.00426281	0	COL4A1_ITGA1_ITGB1	COL4A1 - (ITGA1+ITGB1)	COLLAGEN	ECM-Receptor	KEGG: hsa04512
Endo	HE	COL4A1	ITGA1_ITGB1	0.0117117	0	COL4A1_ITGA1_ITGB1	COL4A1 - (ITGA1+ITGB1)	COLLAGEN	ECM-Receptor	KEGG: hsa04512
Peri	HE	COL4A1	ITGA1_ITGB1	0.0151386	0	COL4A1_ITGA1_ITGB1	COL4A1 - (ITGA1+ITGB1)	COLLAGEN	ECM-Receptor	KEGG: hsa04512
HE	HE	COL4A1	ITGA1_ITGB1	0.0160694	0	COL4A1_ITGA1_ITGB1	COL4A1 - (ITGA1+ITGB1)	COLLAGEN	ECM-Receptor	KEGG: hsa04512
Endo	Endo	COL4A2	ITGA1_ITGB1	0.0168992	0	COL4A2_ITGA1_ITGB1	COL4A2 - (ITGA1+ITGB1)	COLLAGEN	ECM-Receptor	KEGG: hsa04512
Fibro	Endo	COL4A2	ITGA1_ITGB1	0.00732954	0	COL4A2_ITGA1_ITGB1	COL4A2 - (ITGA1+ITGB1)	COLLAGEN	ECM-Receptor	KEGG: hsa04512
Peri	Endo	COL4A2	ITGA1_ITGB1	0.0215181	0	COL4A2_ITGA1_ITGB1	COL4A2 - (ITGA1+ITGB1)	COLLAGEN	ECM-Receptor	KEGG: hsa04512
HE	Endo	COL4A2	ITGA1_ITGB1	0.0191908	0	COL4A2_ITGA1_ITGB1	COL4A2 - (ITGA1+ITGB1)	COLLAGEN	ECM-Receptor	KEGG: hsa04512
Kidney	Endo	COL4A2	ITGA1_ITGB1	0.00729165	0	COL4A2_ITGA1_ITGB1	COL4A2 - (ITGA1+ITGB1)	COLLAGEN	ECM-Receptor	KEGG: hsa04512
Endo	Fibro	COL4A2	ITGA1_ITGB1	0.00976497	0	COL4A2_ITGA1_ITGB1	COL4A2 - (ITGA1+ITGB1)	COLLAGEN	ECM-Receptor	KEGG: hsa04512
Fibro	Fibro	COL4A2	ITGA1_ITGB1	0.00421793	0	COL4A2_ITGA1_ITGB1	COL4A2 - (ITGA1+ITGB1)	COLLAGEN	ECM-Receptor	KEGG: hsa04512
Peri	Fibro	COL4A2	ITGA1_ITGB1	0.0124586	0	COL4A2_ITGA1_ITGB1	COL4A2 - (ITGA1+ITGB1)	COLLAGEN	ECM-Receptor	KEGG: hsa04512
HE	Fibro	COL4A2	ITGA1_ITGB1	0.0111	0	COL4A2_ITGA1_ITGB1	COL4A2 - (ITGA1+ITGB1)	COLLAGEN	ECM-Receptor	KEGG: hsa04512
Kidney	Fibro	COL4A2	ITGA1_ITGB1	0.00419606	0.02	COL4A2_ITGA1_ITGB1	COL4A2 - (ITGA1+ITGB1)	COLLAGEN	ECM-Receptor	KEGG: hsa04512
Endo	Peri	COL4A2	ITGA1_ITGB1	0.0368528	0	COL4A2_ITGA1_ITGB1	COL4A2 - (ITGA1+ITGB1)	COLLAGEN	ECM-Receptor	KEGG: hsa04512
Fibro	Peri	COL4A2	ITGA1_ITGB1	0.0161697	0	COL4A2_ITGA1_ITGB1	COL4A2 - (ITGA1+ITGB1)	COLLAGEN	ECM-Receptor	KEGG: hsa04512
Peri	Peri	COL4A2	ITGA1_ITGB1	0.0466665	0	COL4A2_ITGA1_ITGB1	COL4A2 - (ITGA1+ITGB1)	COLLAGEN	ECM-Receptor	KEGG: hsa04512
HE	Peri	COL4A2	ITGA1_ITGB1	0.0417353	0	COL4A2_ITGA1_ITGB1	COL4A2 - (ITGA1+ITGB1)	COLLAGEN	ECM-Receptor	KEGG: hsa04512
Kidney	Peri	COL4A2	ITGA1_ITGB1	0.0160868	0	COL4A2_ITGA1_ITGB1	COL4A2 - (ITGA1+ITGB1)	COLLAGEN	ECM-Receptor	KEGG: hsa04512
Endo	HE	COL4A2	ITGA1_ITGB1	0.015507	0	COL4A2_ITGA1_ITGB1	COL4A2 - (ITGA1+ITGB1)	COLLAGEN	ECM-Receptor	KEGG: hsa04512
Fibro	HE	COL4A2	ITGA1_ITGB1	0.00672031	0	COL4A2_ITGA1_ITGB1	COL4A2 - (ITGA1+ITGB1)	COLLAGEN	ECM-Receptor	KEGG: hsa04512
Peri	HE	COL4A2	ITGA1_ITGB1	0.019753	0	COL4A2_ITGA1_ITGB1	COL4A2 - (ITGA1+ITGB1)	COLLAGEN	ECM-Receptor	KEGG: hsa04512
HE	HE	COL4A2	ITGA1_ITGB1	0.0176132	0	COL4A2_ITGA1_ITGB1	COL4A2 - (ITGA1+ITGB1)	COLLAGEN	ECM-Receptor	KEGG: hsa04512
Kidney	HE	COL4A2	ITGA1_ITGB1	0.00668555	0	COL4A2_ITGA1_ITGB1	COL4A2 - (ITGA1+ITGB1)	COLLAGEN	ECM-Receptor	KEGG: hsa04512
Endo	Endo	COL4A5	ITGA1_ITGB1	0.00221243	0	COL4A5_ITGA1_ITGB1	COL4A5 - (ITGA1+ITGB1)	COLLAGEN	ECM-Receptor	KEGG: hsa04512
Fibro	Endo	COL4A5	ITGA1_ITGB1	0.00542267	0	COL4A5_ITGA1_ITGB1	COL4A5 - (ITGA1+ITGB1)	COLLAGEN	ECM-Receptor	KEGG: hsa04512
Peri	Endo	COL4A5	ITGA1_ITGB1	0.00220826	0	COL4A5_ITGA1_ITGB1	COL4A5 - (ITGA1+ITGB1)	COLLAGEN	ECM-Receptor	KEGG: hsa04512
HE	Endo	COL4A5	ITGA1_ITGB1	0.00162229	0	COL4A5_ITGA1_ITGB1	COL4A5 - (ITGA1+ITGB1)	COLLAGEN	ECM-Receptor	KEGG: hsa04512
Kidney	Endo	COL4A5	ITGA1_ITGB1	0.00544245	0	COL4A5_ITGA1_ITGB1	COL4A5 - (ITGA1+ITGB1)	COLLAGEN	ECM-Receptor	KEGG: hsa04512
Endo	Fibro	COL4A5	ITGA1_ITGB1	0.00127041	0	COL4A5_ITGA1_ITGB1	COL4A5 - (ITGA1+ITGB1)	COLLAGEN	ECM-Receptor	KEGG: hsa04512
Fibro	Fibro	COL4A5	ITGA1_ITGB1	0.00311805	0	COL4A5_ITGA1_ITGB1	COL4A5 - (ITGA1+ITGB1)	COLLAGEN	ECM-Receptor	KEGG: hsa04512
Peri	Fibro	COL4A5	ITGA1_ITGB1	0.00126801	0	COL4A5_ITGA1_ITGB1	COL4A5 - (ITGA1+ITGB1)	COLLAGEN	ECM-Receptor	KEGG: hsa04512
Kidney	Fibro	COL4A5	ITGA1_ITGB1	0.00312944	0	COL4A5_ITGA1_ITGB1	COL4A5 - (ITGA1+ITGB1)	COLLAGEN	ECM-Receptor	KEGG: hsa04512
Endo	Peri	COL4A5	ITGA1_ITGB1	0.00491137	0	COL4A5_ITGA1_ITGB1	COL4A5 - (ITGA1+ITGB1)	COLLAGEN	ECM-Receptor	KEGG: hsa04512
Fibro	Peri	COL4A5	ITGA1_ITGB1	0.0119907	0	COL4A5_ITGA1_ITGB1	COL4A5 - (ITGA1+ITGB1)	COLLAGEN	ECM-Receptor	KEGG: hsa04512
Peri	Peri	COL4A5	ITGA1_ITGB1	0.00490214	0	COL4A5_ITGA1_ITGB1	COL4A5 - (ITGA1+ITGB1)	COLLAGEN	ECM-Receptor	KEGG: hsa04512
HPSC	Peri	COL4A5	ITGA1_ITGB1	0.00175677	0	COL4A5_ITGA1_ITGB1	COL4A5 - (ITGA1+ITGB1)	COLLAGEN	ECM-Receptor	KEGG: hsa04512
HE	Peri	COL4A5	ITGA1_ITGB1	0.00360391	0	COL4A5_ITGA1_ITGB1	COL4A5 - (ITGA1+ITGB1)	COLLAGEN	ECM-Receptor	KEGG: hsa04512
Kidney	Peri	COL4A5	ITGA1_ITGB1	0.0120341	0	COL4A5_ITGA1_ITGB1	COL4A5 - (ITGA1+ITGB1)	COLLAGEN	ECM-Receptor	KEGG: hsa04512
Endo	HE	COL4A5	ITGA1_ITGB1	0.00202767	0	COL4A5_ITGA1_ITGB1	COL4A5 - (ITGA1+ITGB1)	COLLAGEN	ECM-Receptor	KEGG: hsa04512
Fibro	HE	COL4A5	ITGA1_ITGB1	0.00497115	0	COL4A5_ITGA1_ITGB1	COL4A5 - (ITGA1+ITGB1)	COLLAGEN	ECM-Receptor	KEGG: hsa04512
Peri	HE	COL4A5	ITGA1_ITGB1	0.00202384	0	COL4A5_ITGA1_ITGB1	COL4A5 - (ITGA1+ITGB1)	COLLAGEN	ECM-Receptor	KEGG: hsa04512
HE	HE	COL4A5	ITGA1_ITGB1	0.00148673	0	COL4A5_ITGA1_ITGB1	COL4A5 - (ITGA1+ITGB1)	COLLAGEN	ECM-Receptor	KEGG: hsa04512
Kidney	HE	COL4A5	ITGA1_ITGB1	0.00498928	0	COL4A5_ITGA1_ITGB1	COL4A5 - (ITGA1+ITGB1)	COLLAGEN	ECM-Receptor	KEGG: hsa04512
Kidney	Endo	COL4A6	ITGA1_ITGB1	0.000178951	0	COL4A6_ITGA1_ITGB1	COL4A6 - (ITGA1+ITGB1)	COLLAGEN	ECM-Receptor	KEGG: hsa04512
Kidney	Fibro	COL4A6	ITGA1_ITGB1	0.000102667	0	COL4A6_ITGA1_ITGB1	COL4A6 - (ITGA1+ITGB1)	COLLAGEN	ECM-Receptor	KEGG: hsa04512
Kidney	Peri	COL4A6	ITGA1_ITGB1	0.000398242	0	COL4A6_ITGA1_ITGB1	COL4A6 - (ITGA1+ITGB1)	COLLAGEN	ECM-Receptor	KEGG: hsa04512
Kidney	HE	COL4A6	ITGA1_ITGB1	0.000163978	0	COL4A6_ITGA1_ITGB1	COL4A6 - (ITGA1+ITGB1)	COLLAGEN	ECM-Receptor	KEGG: hsa04512
Fibro	Endo	COL6A1	ITGA1_ITGB1	0.00634581	0	COL6A1_ITGA1_ITGB1	COL6A1 - (ITGA1+ITGB1)	COLLAGEN	ECM-Receptor	KEGG: hsa04512
Peri	Endo	COL6A1	ITGA1_ITGB1	0.0045113	0	COL6A1_ITGA1_ITGB1	COL6A1 - (ITGA1+ITGB1)	COLLAGEN	ECM-Receptor	KEGG: hsa04512
Kidney	Endo	COL6A1	ITGA1_ITGB1	0.00192341	0	COL6A1_ITGA1_ITGB1	COL6A1 - (ITGA1+ITGB1)	COLLAGEN	ECM-Receptor	KEGG: hsa04512
Fibro	Fibro	COL6A1	ITGA1_ITGB1	0.00365029	0	COL6A1_ITGA1_ITGB1	COL6A1 - (ITGA1+ITGB1)	COLLAGEN	ECM-Receptor	KEGG: hsa04512
Peri	Fibro	COL6A1	ITGA1_ITGB1	0.00259299	0	COL6A1_ITGA1_ITGB1	COL6A1 - (ITGA1+ITGB1)	COLLAGEN	ECM-Receptor	KEGG: hsa04512
Kidney	Fibro	COL6A1	ITGA1_ITGB1	0.00110431	0	COL6A1_ITGA1_ITGB1	COL6A1 - (ITGA1+ITGB1)	COLLAGEN	ECM-Receptor	KEGG: hsa04512
Fibro	Peri	COL6A1	ITGA1_ITGB1	0.0140162	0	COL6A1_ITGA1_ITGB1	COL6A1 - (ITGA1+ITGB1)	COLLAGEN	ECM-Receptor	KEGG: hsa04512
Peri	Peri	COL6A1	ITGA1_ITGB1	0.00998655	0	COL6A1_ITGA1_ITGB1	COL6A1 - (ITGA1+ITGB1)	COLLAGEN	ECM-Receptor	KEGG: hsa04512
Kidney	Peri	COL6A1	ITGA1_ITGB1	0.00427128	0	COL6A1_ITGA1_ITGB1	COL6A1 - (ITGA1+ITGB1)	COLLAGEN	ECM-Receptor	KEGG: hsa04512
Fibro	HE	COL6A1	ITGA1_ITGB1	0.00581787	0	COL6A1_ITGA1_ITGB1	COL6A1 - (ITGA1+ITGB1)	COLLAGEN	ECM-Receptor	KEGG: hsa04512
Peri	HE	COL6A1	ITGA1_ITGB1	0.00413534	0	COL6A1_ITGA1_ITGB1	COL6A1 - (ITGA1+ITGB1)	COLLAGEN	ECM-Receptor	KEGG: hsa04512
Kidney	HE	COL6A1	ITGA1_ITGB1	0.00176274	0	COL6A1_ITGA1_ITGB1	COL6A1 - (ITGA1+ITGB1)	COLLAGEN	ECM-Receptor	KEGG: hsa04512
Endo	Endo	COL6A2	ITGA1_ITGB1	0.0129402	0	COL6A2_ITGA1_ITGB1	COL6A2 - (ITGA1+ITGB1)	COLLAGEN	ECM-Receptor	KEGG: hsa04512
Fibro	Endo	COL6A2	ITGA1_ITGB1	0.0100133	0	COL6A2_ITGA1_ITGB1	COL6A2 - (ITGA1+ITGB1)	COLLAGEN	ECM-Receptor	KEGG: hsa04512
Peri	Endo	COL6A2	ITGA1_ITGB1	0.0111166	0	COL6A2_ITGA1_ITGB1	COL6A2 - (ITGA1+ITGB1)	COLLAGEN	ECM-Receptor	KEGG: hsa04512
HE	Endo	COL6A2	ITGA1_ITGB1	0.0184569	0	COL6A2_ITGA1_ITGB1	COL6A2 - (ITGA1+ITGB1)	COLLAGEN	ECM-Receptor	KEGG: hsa04512
Endo	Fibro	COL6A2	ITGA1_ITGB1	0.0074646	0	COL6A2_ITGA1_ITGB1	COL6A2 - (ITGA1+ITGB1)	COLLAGEN	ECM-Receptor	KEGG: hsa04512
Fibro	Fibro	COL6A2	ITGA1_ITGB1	0.00576897	0	COL6A2_ITGA1_ITGB1	COL6A2 - (ITGA1+ITGB1)	COLLAGEN	ECM-Receptor	KEGG: hsa04512
Peri	Fibro	COL6A2	ITGA1_ITGB1	0.00640767	0	COL6A2_ITGA1_ITGB1	COL6A2 - (ITGA1+ITGB1)	COLLAGEN	ECM-Receptor	KEGG: hsa04512
HE	Fibro	COL6A2	ITGA1_ITGB1	0.0106722	0	COL6A2_ITGA1_ITGB1	COL6A2 - (ITGA1+ITGB1)	COLLAGEN	ECM-Receptor	KEGG: hsa04512
Endo	Peri	COL6A2	ITGA1_ITGB1	0.028354	0	COL6A2_ITGA1_ITGB1	COL6A2 - (ITGA1+ITGB1)	COLLAGEN	ECM-Receptor	KEGG: hsa04512
Fibro	Peri	COL6A2	ITGA1_ITGB1	0.0220185	0	COL6A2_ITGA1_ITGB1	COL6A2 - (ITGA1+ITGB1)	COLLAGEN	ECM-Receptor	KEGG: hsa04512
Peri	Peri	COL6A2	ITGA1_ITGB1	0.024412	0	COL6A2_ITGA1_ITGB1	COL6A2 - (ITGA1+ITGB1)	COLLAGEN	ECM-Receptor	KEGG: hsa04512
HE	Peri	COL6A2	ITGA1_ITGB1	0.0401745	0	COL6A2_ITGA1_ITGB1	COL6A2 - (ITGA1+ITGB1)	COLLAGEN	ECM-Receptor	KEGG: hsa04512
Endo	HE	COL6A2	ITGA1_ITGB1	0.0118702	0	COL6A2_ITGA1_ITGB1	COL6A2 - (ITGA1+ITGB1)	COLLAGEN	ECM-Receptor	KEGG: hsa04512
Fibro	HE	COL6A2	ITGA1_ITGB1	0.00918305	0	COL6A2_ITGA1_ITGB1	COL6A2 - (ITGA1+ITGB1)	COLLAGEN	ECM-Receptor	KEGG: hsa04512
Peri	HE	COL6A2	ITGA1_ITGB1	0.0101959	0	COL6A2_ITGA1_ITGB1	COL6A2 - (ITGA1+ITGB1)	COLLAGEN	ECM-Receptor	KEGG: hsa04512
HE	HE	COL6A2	ITGA1_ITGB1	0.0169385	0	COL6A2_ITGA1_ITGB1	COL6A2 - (ITGA1+ITGB1)	COLLAGEN	ECM-Receptor	KEGG: hsa04512
Fibro	Endo	COL6A3	ITGA1_ITGB1	0.00209927	0	COL6A3_ITGA1_ITGB1	COL6A3 - (ITGA1+ITGB1)	COLLAGEN	ECM-Receptor	KEGG: hsa04512
Peri	Endo	COL6A3	ITGA1_ITGB1	0.00194681	0	COL6A3_ITGA1_ITGB1	COL6A3 - (ITGA1+ITGB1)	COLLAGEN	ECM-Receptor	KEGG: hsa04512
Fibro	Fibro	COL6A3	ITGA1_ITGB1	0.00120537	0	COL6A3_ITGA1_ITGB1	COL6A3 - (ITGA1+ITGB1)	COLLAGEN	ECM-Receptor	KEGG: hsa04512
Peri	Fibro	COL6A3	ITGA1_ITGB1	0.00111776	0	COL6A3_ITGA1_ITGB1	COL6A3 - (ITGA1+ITGB1)	COLLAGEN	ECM-Receptor	KEGG: hsa04512
Fibro	Peri	COL6A3	ITGA1_ITGB1	0.0046608	0	COL6A3_ITGA1_ITGB1	COL6A3 - (ITGA1+ITGB1)	COLLAGEN	ECM-Receptor	KEGG: hsa04512
Peri	Peri	COL6A3	ITGA1_ITGB1	0.00432312	0	COL6A3_ITGA1_ITGB1	COL6A3 - (ITGA1+ITGB1)	COLLAGEN	ECM-Receptor	KEGG: hsa04512
Fibro	HE	COL6A3	ITGA1_ITGB1	0.00192393	0	COL6A3_ITGA1_ITGB1	COL6A3 - (ITGA1+ITGB1)	COLLAGEN	ECM-Receptor	KEGG: hsa04512
Peri	HE	COL6A3	ITGA1_ITGB1	0.00178419	0	COL6A3_ITGA1_ITGB1	COL6A3 - (ITGA1+ITGB1)	COLLAGEN	ECM-Receptor	KEGG: hsa04512
Endo	Lymph	FN1	ITGA4_ITGB1	0.0056517	0	FN1_ITGA4_ITGB1	FN1 - (ITGA4+ITGB1)	FN1	ECM-Receptor	KEGG: hsa04512
Fibro	Lymph	FN1	ITGA4_ITGB1	0.00353225	0	FN1_ITGA4_ITGB1	FN1 - (ITGA4+ITGB1)	FN1	ECM-Receptor	KEGG: hsa04512
Peri	Lymph	FN1	ITGA4_ITGB1	0.0044737	0	FN1_ITGA4_ITGB1	FN1 - (ITGA4+ITGB1)	FN1	ECM-Receptor	KEGG: hsa04512
HE	Lymph	FN1	ITGA4_ITGB1	0.0141256	0	FN1_ITGA4_ITGB1	FN1 - (ITGA4+ITGB1)	FN1	ECM-Receptor	KEGG: hsa04512
Kidney	Lymph	FN1	ITGA4_ITGB1	0.00215759	0	FN1_ITGA4_ITGB1	FN1 - (ITGA4+ITGB1)	FN1	ECM-Receptor	KEGG: hsa04512
Liver	Lymph	FN1	ITGA4_ITGB1	0.00395504	0	FN1_ITGA4_ITGB1	FN1 - (ITGA4+ITGB1)	FN1	ECM-Receptor	KEGG: hsa04512
Endo	Peri	FN1	ITGA4_ITGB1	0.0126197	0	FN1_ITGA4_ITGB1	FN1 - (ITGA4+ITGB1)	FN1	ECM-Receptor	KEGG: hsa04512
Fibro	Peri	FN1	ITGA4_ITGB1	0.00790798	0	FN1_ITGA4_ITGB1	FN1 - (ITGA4+ITGB1)	FN1	ECM-Receptor	KEGG: hsa04512
Peri	Peri	FN1	ITGA4_ITGB1	0.010004	0	FN1_ITGA4_ITGB1	FN1 - (ITGA4+ITGB1)	FN1	ECM-Receptor	KEGG: hsa04512
HE	Peri	FN1	ITGA4_ITGB1	0.0312133	0	FN1_ITGA4_ITGB1	FN1 - (ITGA4+ITGB1)	FN1	ECM-Receptor	KEGG: hsa04512
Kidney	Peri	FN1	ITGA4_ITGB1	0.00483868	0	FN1_ITGA4_ITGB1	FN1 - (ITGA4+ITGB1)	FN1	ECM-Receptor	KEGG: hsa04512
Liver	Peri	FN1	ITGA4_ITGB1	0.00884987	0	FN1_ITGA4_ITGB1	FN1 - (ITGA4+ITGB1)	FN1	ECM-Receptor	KEGG: hsa04512
Endo	HPSC	FN1	ITGA4_ITGB1	0.0129692	0	FN1_ITGA4_ITGB1	FN1 - (ITGA4+ITGB1)	FN1	ECM-Receptor	KEGG: hsa04512
Fibro	HPSC	FN1	ITGA4_ITGB1	0.00812804	0	FN1_ITGA4_ITGB1	FN1 - (ITGA4+ITGB1)	FN1	ECM-Receptor	KEGG: hsa04512
Peri	HPSC	FN1	ITGA4_ITGB1	0.0102818	0	FN1_ITGA4_ITGB1	FN1 - (ITGA4+ITGB1)	FN1	ECM-Receptor	KEGG: hsa04512
HE	HPSC	FN1	ITGA4_ITGB1	0.0320609	0	FN1_ITGA4_ITGB1	FN1 - (ITGA4+ITGB1)	FN1	ECM-Receptor	KEGG: hsa04512
Kidney	HPSC	FN1	ITGA4_ITGB1	0.00497375	0	FN1_ITGA4_ITGB1	FN1 - (ITGA4+ITGB1)	FN1	ECM-Receptor	KEGG: hsa04512
Liver	HPSC	FN1	ITGA4_ITGB1	0.0090959	0	FN1_ITGA4_ITGB1	FN1 - (ITGA4+ITGB1)	FN1	ECM-Receptor	KEGG: hsa04512
Endo	Endo	FN1	ITGA5_ITGB1	0.0232688	0	FN1_ITGA5_ITGB1	FN1 - (ITGA5+ITGB1)	FN1	ECM-Receptor	KEGG: hsa04512
Fibro	Endo	FN1	ITGA5_ITGB1	0.01464	0	FN1_ITGA5_ITGB1	FN1 - (ITGA5+ITGB1)	FN1	ECM-Receptor	KEGG: hsa04512
Peri	Endo	FN1	ITGA5_ITGB1	0.0184871	0	FN1_ITGA5_ITGB1	FN1 - (ITGA5+ITGB1)	FN1	ECM-Receptor	KEGG: hsa04512
HE	Endo	FN1	ITGA5_ITGB1	0.0566521	0	FN1_ITGA5_ITGB1	FN1 - (ITGA5+ITGB1)	FN1	ECM-Receptor	KEGG: hsa04512
Kidney	Endo	FN1	ITGA5_ITGB1	0.00898148	0	FN1_ITGA5_ITGB1	FN1 - (ITGA5+ITGB1)	FN1	ECM-Receptor	KEGG: hsa04512
Liver	Endo	FN1	ITGA5_ITGB1	0.0163705	0	FN1_ITGA5_ITGB1	FN1 - (ITGA5+ITGB1)	FN1	ECM-Receptor	KEGG: hsa04512
Endo	Fibro	FN1	ITGA5_ITGB1	0.00753645	0	FN1_ITGA5_ITGB1	FN1 - (ITGA5+ITGB1)	FN1	ECM-Receptor	KEGG: hsa04512
Fibro	Fibro	FN1	ITGA5_ITGB1	0.00471354	0	FN1_ITGA5_ITGB1	FN1 - (ITGA5+ITGB1)	FN1	ECM-Receptor	KEGG: hsa04512
Peri	Fibro	FN1	ITGA5_ITGB1	0.00596796	0	FN1_ITGA5_ITGB1	FN1 - (ITGA5+ITGB1)	FN1	ECM-Receptor	KEGG: hsa04512
HE	Fibro	FN1	ITGA5_ITGB1	0.0187829	0	FN1_ITGA5_ITGB1	FN1 - (ITGA5+ITGB1)	FN1	ECM-Receptor	KEGG: hsa04512
Endo	Peri	FN1	ITGA5_ITGB1	0.0121024	0	FN1_ITGA5_ITGB1	FN1 - (ITGA5+ITGB1)	FN1	ECM-Receptor	KEGG: hsa04512
Fibro	Peri	FN1	ITGA5_ITGB1	0.00758233	0	FN1_ITGA5_ITGB1	FN1 - (ITGA5+ITGB1)	FN1	ECM-Receptor	KEGG: hsa04512
Peri	Peri	FN1	ITGA5_ITGB1	0.00959286	0	FN1_ITGA5_ITGB1	FN1 - (ITGA5+ITGB1)	FN1	ECM-Receptor	KEGG: hsa04512
HE	Peri	FN1	ITGA5_ITGB1	0.0299569	0	FN1_ITGA5_ITGB1	FN1 - (ITGA5+ITGB1)	FN1	ECM-Receptor	KEGG: hsa04512
Liver	Peri	FN1	ITGA5_ITGB1	0.00848576	0	FN1_ITGA5_ITGB1	FN1 - (ITGA5+ITGB1)	FN1	ECM-Receptor	KEGG: hsa04512
Endo	HPSC	FN1	ITGA5_ITGB1	0.0053971	0	FN1_ITGA5_ITGB1	FN1 - (ITGA5+ITGB1)	FN1	ECM-Receptor	KEGG: hsa04512
HE	HPSC	FN1	ITGA5_ITGB1	0.0134945	0	FN1_ITGA5_ITGB1	FN1 - (ITGA5+ITGB1)	FN1	ECM-Receptor	KEGG: hsa04512
Endo	HE	FN1	ITGA5_ITGB1	0.036475	0	FN1_ITGA5_ITGB1	FN1 - (ITGA5+ITGB1)	FN1	ECM-Receptor	KEGG: hsa04512
Fibro	HE	FN1	ITGA5_ITGB1	0.0230646	0	FN1_ITGA5_ITGB1	FN1 - (ITGA5+ITGB1)	FN1	ECM-Receptor	KEGG: hsa04512
Peri	HE	FN1	ITGA5_ITGB1	0.0290602	0	FN1_ITGA5_ITGB1	FN1 - (ITGA5+ITGB1)	FN1	ECM-Receptor	KEGG: hsa04512
HE	HE	FN1	ITGA5_ITGB1	0.0871151	0	FN1_ITGA5_ITGB1	FN1 - (ITGA5+ITGB1)	FN1	ECM-Receptor	KEGG: hsa04512
Kidney	HE	FN1	ITGA5_ITGB1	0.0141968	0	FN1_ITGA5_ITGB1	FN1 - (ITGA5+ITGB1)	FN1	ECM-Receptor	KEGG: hsa04512
Liver	HE	FN1	ITGA5_ITGB1	0.0257649	0	FN1_ITGA5_ITGB1	FN1 - (ITGA5+ITGB1)	FN1	ECM-Receptor	KEGG: hsa04512
Endo	Endo	FN1	ITGA8_ITGB1	0.0191813	0	FN1_ITGA8_ITGB1	FN1 - (ITGA8+ITGB1)	FN1	ECM-Receptor	KEGG: hsa04512
Fibro	Endo	FN1	ITGA8_ITGB1	0.0120496	0	FN1_ITGA8_ITGB1	FN1 - (ITGA8+ITGB1)	FN1	ECM-Receptor	KEGG: hsa04512
Peri	Endo	FN1	ITGA8_ITGB1	0.0152265	0	FN1_ITGA8_ITGB1	FN1 - (ITGA8+ITGB1)	FN1	ECM-Receptor	KEGG: hsa04512
HE	Endo	FN1	ITGA8_ITGB1	0.0469824	0	FN1_ITGA8_ITGB1	FN1 - (ITGA8+ITGB1)	FN1	ECM-Receptor	KEGG: hsa04512
Kidney	Endo	FN1	ITGA8_ITGB1	0.00738477	0	FN1_ITGA8_ITGB1	FN1 - (ITGA8+ITGB1)	FN1	ECM-Receptor	KEGG: hsa04512
Liver	Endo	FN1	ITGA8_ITGB1	0.0134781	0	FN1_ITGA8_ITGB1	FN1 - (ITGA8+ITGB1)	FN1	ECM-Receptor	KEGG: hsa04512
Endo	Fibro	FN1	ITGA8_ITGB1	0.010712	0	FN1_ITGA8_ITGB1	FN1 - (ITGA8+ITGB1)	FN1	ECM-Receptor	KEGG: hsa04512
Fibro	Fibro	FN1	ITGA8_ITGB1	0.00670769	0	FN1_ITGA8_ITGB1	FN1 - (ITGA8+ITGB1)	FN1	ECM-Receptor	KEGG: hsa04512
Peri	Fibro	FN1	ITGA8_ITGB1	0.00848828	0	FN1_ITGA8_ITGB1	FN1 - (ITGA8+ITGB1)	FN1	ECM-Receptor	KEGG: hsa04512
HE	Fibro	FN1	ITGA8_ITGB1	0.0265704	0	FN1_ITGA8_ITGB1	FN1 - (ITGA8+ITGB1)	FN1	ECM-Receptor	KEGG: hsa04512
Liver	Fibro	FN1	ITGA8_ITGB1	0.0075077	0	FN1_ITGA8_ITGB1	FN1 - (ITGA8+ITGB1)	FN1	ECM-Receptor	KEGG: hsa04512
Endo	Peri	FN1	ITGA8_ITGB1	0.0151149	0	FN1_ITGA8_ITGB1	FN1 - (ITGA8+ITGB1)	FN1	ECM-Receptor	KEGG: hsa04512
Fibro	Peri	FN1	ITGA8_ITGB1	0.00948047	0	FN1_ITGA8_ITGB1	FN1 - (ITGA8+ITGB1)	FN1	ECM-Receptor	KEGG: hsa04512
Peri	Peri	FN1	ITGA8_ITGB1	0.0119882	0	FN1_ITGA8_ITGB1	FN1 - (ITGA8+ITGB1)	FN1	ECM-Receptor	KEGG: hsa04512
HE	Peri	FN1	ITGA8_ITGB1	0.037246	0	FN1_ITGA8_ITGB1	FN1 - (ITGA8+ITGB1)	FN1	ECM-Receptor	KEGG: hsa04512
Kidney	Peri	FN1	ITGA8_ITGB1	0.00580441	0	FN1_ITGA8_ITGB1	FN1 - (ITGA8+ITGB1)	FN1	ECM-Receptor	KEGG: hsa04512
Liver	Peri	FN1	ITGA8_ITGB1	0.0106077	0	FN1_ITGA8_ITGB1	FN1 - (ITGA8+ITGB1)	FN1	ECM-Receptor	KEGG: hsa04512
Fibro	Endo	LAMA1	ITGA1_ITGB1	0.000826196	0	LAMA1_ITGA1_ITGB1	LAMA1 - (ITGA1+ITGB1)	LAMININ	ECM-Receptor	KEGG: hsa04512
Kidney	Endo	LAMA1	ITGA1_ITGB1	0.00964956	0	LAMA1_ITGA1_ITGB1	LAMA1 - (ITGA1+ITGB1)	LAMININ	ECM-Receptor	KEGG: hsa04512
Fibro	Fibro	LAMA1	ITGA1_ITGB1	0.000474132	0	LAMA1_ITGA1_ITGB1	LAMA1 - (ITGA1+ITGB1)	LAMININ	ECM-Receptor	KEGG: hsa04512
Kidney	Fibro	LAMA1	ITGA1_ITGB1	0.00555855	0	LAMA1_ITGA1_ITGB1	LAMA1 - (ITGA1+ITGB1)	LAMININ	ECM-Receptor	KEGG: hsa04512
Fibro	Peri	LAMA1	ITGA1_ITGB1	0.00183718	0	LAMA1_ITGA1_ITGB1	LAMA1 - (ITGA1+ITGB1)	LAMININ	ECM-Receptor	KEGG: hsa04512
Kidney	Peri	LAMA1	ITGA1_ITGB1	0.021228	0	LAMA1_ITGA1_ITGB1	LAMA1 - (ITGA1+ITGB1)	LAMININ	ECM-Receptor	KEGG: hsa04512
Fibro	HE	LAMA1	ITGA1_ITGB1	0.00075711	0	LAMA1_ITGA1_ITGB1	LAMA1 - (ITGA1+ITGB1)	LAMININ	ECM-Receptor	KEGG: hsa04512
Kidney	HE	LAMA1	ITGA1_ITGB1	0.00884921	0	LAMA1_ITGA1_ITGB1	LAMA1 - (ITGA1+ITGB1)	LAMININ	ECM-Receptor	KEGG: hsa04512
Endo	Endo	LAMA4	ITGA1_ITGB1	0.00784542	0	LAMA4_ITGA1_ITGB1	LAMA4 - (ITGA1+ITGB1)	LAMININ	ECM-Receptor	KEGG: hsa04512
Peri	Endo	LAMA4	ITGA1_ITGB1	0.0012094	0	LAMA4_ITGA1_ITGB1	LAMA4 - (ITGA1+ITGB1)	LAMININ	ECM-Receptor	KEGG: hsa04512
HE	Endo	LAMA4	ITGA1_ITGB1	0.0102627	0	LAMA4_ITGA1_ITGB1	LAMA4 - (ITGA1+ITGB1)	LAMININ	ECM-Receptor	KEGG: hsa04512
Endo	Fibro	LAMA4	ITGA1_ITGB1	0.0045158	0	LAMA4_ITGA1_ITGB1	LAMA4 - (ITGA1+ITGB1)	LAMININ	ECM-Receptor	KEGG: hsa04512
HE	Fibro	LAMA4	ITGA1_ITGB1	0.00591332	0	LAMA4_ITGA1_ITGB1	LAMA4 - (ITGA1+ITGB1)	LAMININ	ECM-Receptor	KEGG: hsa04512
Endo	Peri	LAMA4	ITGA1_ITGB1	0.0172969	0	LAMA4_ITGA1_ITGB1	LAMA4 - (ITGA1+ITGB1)	LAMININ	ECM-Receptor	KEGG: hsa04512
Peri	Peri	LAMA4	ITGA1_ITGB1	0.00268805	0	LAMA4_ITGA1_ITGB1	LAMA4 - (ITGA1+ITGB1)	LAMININ	ECM-Receptor	KEGG: hsa04512
HE	Peri	LAMA4	ITGA1_ITGB1	0.0225602	0	LAMA4_ITGA1_ITGB1	LAMA4 - (ITGA1+ITGB1)	LAMININ	ECM-Receptor	KEGG: hsa04512
Endo	HE	LAMA4	ITGA1_ITGB1	0.00719362	0	LAMA4_ITGA1_ITGB1	LAMA4 - (ITGA1+ITGB1)	LAMININ	ECM-Receptor	KEGG: hsa04512
Peri	HE	LAMA4	ITGA1_ITGB1	0.00110831	0.01	LAMA4_ITGA1_ITGB1	LAMA4 - (ITGA1+ITGB1)	LAMININ	ECM-Receptor	KEGG: hsa04512
HE	HE	LAMA4	ITGA1_ITGB1	0.00941201	0	LAMA4_ITGA1_ITGB1	LAMA4 - (ITGA1+ITGB1)	LAMININ	ECM-Receptor	KEGG: hsa04512
HE	Endo	LAMA5	ITGA1_ITGB1	0.00137284	0	LAMA5_ITGA1_ITGB1	LAMA5 - (ITGA1+ITGB1)	LAMININ	ECM-Receptor	KEGG: hsa04512
Kidney	Endo	LAMA5	ITGA1_ITGB1	0.00163882	0	LAMA5_ITGA1_ITGB1	LAMA5 - (ITGA1+ITGB1)	LAMININ	ECM-Receptor	KEGG: hsa04512
HE	Fibro	LAMA5	ITGA1_ITGB1	0.000788018	0	LAMA5_ITGA1_ITGB1	LAMA5 - (ITGA1+ITGB1)	LAMININ	ECM-Receptor	KEGG: hsa04512
Kidney	Fibro	LAMA5	ITGA1_ITGB1	0.000940805	0	LAMA5_ITGA1_ITGB1	LAMA5 - (ITGA1+ITGB1)	LAMININ	ECM-Receptor	KEGG: hsa04512
HE	Peri	LAMA5	ITGA1_ITGB1	0.00305068	0	LAMA5_ITGA1_ITGB1	LAMA5 - (ITGA1+ITGB1)	LAMININ	ECM-Receptor	KEGG: hsa04512
Kidney	Peri	LAMA5	ITGA1_ITGB1	0.00364057	0	LAMA5_ITGA1_ITGB1	LAMA5 - (ITGA1+ITGB1)	LAMININ	ECM-Receptor	KEGG: hsa04512
HE	HE	LAMA5	ITGA1_ITGB1	0.0012581	0	LAMA5_ITGA1_ITGB1	LAMA5 - (ITGA1+ITGB1)	LAMININ	ECM-Receptor	KEGG: hsa04512
Kidney	HE	LAMA5	ITGA1_ITGB1	0.00150189	0	LAMA5_ITGA1_ITGB1	LAMA5 - (ITGA1+ITGB1)	LAMININ	ECM-Receptor	KEGG: hsa04512
Endo	Endo	LAMB1	ITGA1_ITGB1	0.0086243	0	LAMB1_ITGA1_ITGB1	LAMB1 - (ITGA1+ITGB1)	LAMININ	ECM-Receptor	KEGG: hsa04512
Fibro	Endo	LAMB1	ITGA1_ITGB1	0.00574964	0	LAMB1_ITGA1_ITGB1	LAMB1 - (ITGA1+ITGB1)	LAMININ	ECM-Receptor	KEGG: hsa04512
Peri	Endo	LAMB1	ITGA1_ITGB1	0.00212646	0	LAMB1_ITGA1_ITGB1	LAMB1 - (ITGA1+ITGB1)	LAMININ	ECM-Receptor	KEGG: hsa04512
HE	Endo	LAMB1	ITGA1_ITGB1	0.016927	0	LAMB1_ITGA1_ITGB1	LAMB1 - (ITGA1+ITGB1)	LAMININ	ECM-Receptor	KEGG: hsa04512
Kidney	Endo	LAMB1	ITGA1_ITGB1	0.00761519	0	LAMB1_ITGA1_ITGB1	LAMB1 - (ITGA1+ITGB1)	LAMININ	ECM-Receptor	KEGG: hsa04512
Endo	Fibro	LAMB1	ITGA1_ITGB1	0.00496578	0	LAMB1_ITGA1_ITGB1	LAMB1 - (ITGA1+ITGB1)	LAMININ	ECM-Receptor	KEGG: hsa04512
Fibro	Fibro	LAMB1	ITGA1_ITGB1	0.00330651	0	LAMB1_ITGA1_ITGB1	LAMB1 - (ITGA1+ITGB1)	LAMININ	ECM-Receptor	KEGG: hsa04512
HE	Fibro	LAMB1	ITGA1_ITGB1	0.00978112	0	LAMB1_ITGA1_ITGB1	LAMB1 - (ITGA1+ITGB1)	LAMININ	ECM-Receptor	KEGG: hsa04512
Kidney	Fibro	LAMB1	ITGA1_ITGB1	0.00438285	0	LAMB1_ITGA1_ITGB1	LAMB1 - (ITGA1+ITGB1)	LAMININ	ECM-Receptor	KEGG: hsa04512
Endo	Peri	LAMB1	ITGA1_ITGB1	0.0189961	0	LAMB1_ITGA1_ITGB1	LAMB1 - (ITGA1+ITGB1)	LAMININ	ECM-Receptor	KEGG: hsa04512
Fibro	Peri	LAMB1	ITGA1_ITGB1	0.0127086	0	LAMB1_ITGA1_ITGB1	LAMB1 - (ITGA1+ITGB1)	LAMININ	ECM-Receptor	KEGG: hsa04512
Peri	Peri	LAMB1	ITGA1_ITGB1	0.00472101	0	LAMB1_ITGA1_ITGB1	LAMB1 - (ITGA1+ITGB1)	LAMININ	ECM-Receptor	KEGG: hsa04512
HE	Peri	LAMB1	ITGA1_ITGB1	0.0369121	0	LAMB1_ITGA1_ITGB1	LAMB1 - (ITGA1+ITGB1)	LAMININ	ECM-Receptor	KEGG: hsa04512
Kidney	Peri	LAMB1	ITGA1_ITGB1	0.016794	0	LAMB1_ITGA1_ITGB1	LAMB1 - (ITGA1+ITGB1)	LAMININ	ECM-Receptor	KEGG: hsa04512
Liver	Peri	LAMB1	ITGA1_ITGB1	0.00221647	0.03	LAMB1_ITGA1_ITGB1	LAMB1 - (ITGA1+ITGB1)	LAMININ	ECM-Receptor	KEGG: hsa04512
Endo	HE	LAMB1	ITGA1_ITGB1	0.0079083	0	LAMB1_ITGA1_ITGB1	LAMB1 - (ITGA1+ITGB1)	LAMININ	ECM-Receptor	KEGG: hsa04512
Fibro	HE	LAMB1	ITGA1_ITGB1	0.00527104	0	LAMB1_ITGA1_ITGB1	LAMB1 - (ITGA1+ITGB1)	LAMININ	ECM-Receptor	KEGG: hsa04512
Peri	HE	LAMB1	ITGA1_ITGB1	0.00194886	0	LAMB1_ITGA1_ITGB1	LAMB1 - (ITGA1+ITGB1)	LAMININ	ECM-Receptor	KEGG: hsa04512
HE	HE	LAMB1	ITGA1_ITGB1	0.0155325	0	LAMB1_ITGA1_ITGB1	LAMB1 - (ITGA1+ITGB1)	LAMININ	ECM-Receptor	KEGG: hsa04512
Kidney	HE	LAMB1	ITGA1_ITGB1	0.00698239	0	LAMB1_ITGA1_ITGB1	LAMB1 - (ITGA1+ITGB1)	LAMININ	ECM-Receptor	KEGG: hsa04512
Peri	Endo	LAMB2	ITGA1_ITGB1	0.00157465	0	LAMB2_ITGA1_ITGB1	LAMB2 - (ITGA1+ITGB1)	LAMININ	ECM-Receptor	KEGG: hsa04512
HE	Endo	LAMB2	ITGA1_ITGB1	0.0013585	0	LAMB2_ITGA1_ITGB1	LAMB2 - (ITGA1+ITGB1)	LAMININ	ECM-Receptor	KEGG: hsa04512
Peri	Fibro	LAMB2	ITGA1_ITGB1	0.000903939	0	LAMB2_ITGA1_ITGB1	LAMB2 - (ITGA1+ITGB1)	LAMININ	ECM-Receptor	KEGG: hsa04512
HE	Fibro	LAMB2	ITGA1_ITGB1	0.000779786	0	LAMB2_ITGA1_ITGB1	LAMB2 - (ITGA1+ITGB1)	LAMININ	ECM-Receptor	KEGG: hsa04512
Peri	Peri	LAMB2	ITGA1_ITGB1	0.00349829	0	LAMB2_ITGA1_ITGB1	LAMB2 - (ITGA1+ITGB1)	LAMININ	ECM-Receptor	KEGG: hsa04512
HE	Peri	LAMB2	ITGA1_ITGB1	0.00301889	0	LAMB2_ITGA1_ITGB1	LAMB2 - (ITGA1+ITGB1)	LAMININ	ECM-Receptor	KEGG: hsa04512
Peri	HE	LAMB2	ITGA1_ITGB1	0.00144307	0	LAMB2_ITGA1_ITGB1	LAMB2 - (ITGA1+ITGB1)	LAMININ	ECM-Receptor	KEGG: hsa04512
HE	HE	LAMB2	ITGA1_ITGB1	0.00124496	0	LAMB2_ITGA1_ITGB1	LAMB2 - (ITGA1+ITGB1)	LAMININ	ECM-Receptor	KEGG: hsa04512
Endo	Endo	LAMC1	ITGA1_ITGB1	0.00652132	0	LAMC1_ITGA1_ITGB1	LAMC1 - (ITGA1+ITGB1)	LAMININ	ECM-Receptor	KEGG: hsa04512
Fibro	Endo	LAMC1	ITGA1_ITGB1	0.00165791	0	LAMC1_ITGA1_ITGB1	LAMC1 - (ITGA1+ITGB1)	LAMININ	ECM-Receptor	KEGG: hsa04512
Peri	Endo	LAMC1	ITGA1_ITGB1	0.00538403	0	LAMC1_ITGA1_ITGB1	LAMC1 - (ITGA1+ITGB1)	LAMININ	ECM-Receptor	KEGG: hsa04512
HPSC	Endo	LAMC1	ITGA1_ITGB1	0.00108507	0.01	LAMC1_ITGA1_ITGB1	LAMC1 - (ITGA1+ITGB1)	LAMININ	ECM-Receptor	KEGG: hsa04512
HE	Endo	LAMC1	ITGA1_ITGB1	0.00778501	0	LAMC1_ITGA1_ITGB1	LAMC1 - (ITGA1+ITGB1)	LAMININ	ECM-Receptor	KEGG: hsa04512
Kidney	Endo	LAMC1	ITGA1_ITGB1	0.0040708	0	LAMC1_ITGA1_ITGB1	LAMC1 - (ITGA1+ITGB1)	LAMININ	ECM-Receptor	KEGG: hsa04512
Endo	Fibro	LAMC1	ITGA1_ITGB1	0.00375153	0	LAMC1_ITGA1_ITGB1	LAMC1 - (ITGA1+ITGB1)	LAMININ	ECM-Receptor	KEGG: hsa04512
Peri	Fibro	LAMC1	ITGA1_ITGB1	0.00309577	0	LAMC1_ITGA1_ITGB1	LAMC1 - (ITGA1+ITGB1)	LAMININ	ECM-Receptor	KEGG: hsa04512
HE	Fibro	LAMC1	ITGA1_ITGB1	0.00448091	0	LAMC1_ITGA1_ITGB1	LAMC1 - (ITGA1+ITGB1)	LAMININ	ECM-Receptor	KEGG: hsa04512
Kidney	Fibro	LAMC1	ITGA1_ITGB1	0.00233936	0	LAMC1_ITGA1_ITGB1	LAMC1 - (ITGA1+ITGB1)	LAMININ	ECM-Receptor	KEGG: hsa04512
Endo	Peri	LAMC1	ITGA1_ITGB1	0.0144008	0	LAMC1_ITGA1_ITGB1	LAMC1 - (ITGA1+ITGB1)	LAMININ	ECM-Receptor	KEGG: hsa04512
Fibro	Peri	LAMC1	ITGA1_ITGB1	0.00368289	0	LAMC1_ITGA1_ITGB1	LAMC1 - (ITGA1+ITGB1)	LAMININ	ECM-Receptor	KEGG: hsa04512
Peri	Peri	LAMC1	ITGA1_ITGB1	0.0119058	0	LAMC1_ITGA1_ITGB1	LAMC1 - (ITGA1+ITGB1)	LAMININ	ECM-Receptor	KEGG: hsa04512
HPSC	Peri	LAMC1	ITGA1_ITGB1	0.00241206	0	LAMC1_ITGA1_ITGB1	LAMC1 - (ITGA1+ITGB1)	LAMININ	ECM-Receptor	KEGG: hsa04512
HE	Peri	LAMC1	ITGA1_ITGB1	0.017165	0	LAMC1_ITGA1_ITGB1	LAMC1 - (ITGA1+ITGB1)	LAMININ	ECM-Receptor	KEGG: hsa04512
Kidney	Peri	LAMC1	ITGA1_ITGB1	0.00901627	0	LAMC1_ITGA1_ITGB1	LAMC1 - (ITGA1+ITGB1)	LAMININ	ECM-Receptor	KEGG: hsa04512
Endo	HE	LAMC1	ITGA1_ITGB1	0.00597886	0	LAMC1_ITGA1_ITGB1	LAMC1 - (ITGA1+ITGB1)	LAMININ	ECM-Receptor	KEGG: hsa04512
Fibro	HE	LAMC1	ITGA1_ITGB1	0.00151938	0	LAMC1_ITGA1_ITGB1	LAMC1 - (ITGA1+ITGB1)	LAMININ	ECM-Receptor	KEGG: hsa04512
Peri	HE	LAMC1	ITGA1_ITGB1	0.00493571	0	LAMC1_ITGA1_ITGB1	LAMC1 - (ITGA1+ITGB1)	LAMININ	ECM-Receptor	KEGG: hsa04512
HE	HE	LAMC1	ITGA1_ITGB1	0.00713819	0	LAMC1_ITGA1_ITGB1	LAMC1 - (ITGA1+ITGB1)	LAMININ	ECM-Receptor	KEGG: hsa04512
Kidney	HE	LAMC1	ITGA1_ITGB1	0.00373142	0	LAMC1_ITGA1_ITGB1	LAMC1 - (ITGA1+ITGB1)	LAMININ	ECM-Receptor	KEGG: hsa04512
Fibro	Endo	LAMA1	ITGA6_ITGB1	0.000710794	0	LAMA1_ITGA6_ITGB1	LAMA1 - (ITGA6+ITGB1)	LAMININ	ECM-Receptor	KEGG: hsa04512
Kidney	Endo	LAMA1	ITGA6_ITGB1	0.00831198	0	LAMA1_ITGA6_ITGB1	LAMA1 - (ITGA6+ITGB1)	LAMININ	ECM-Receptor	KEGG: hsa04512
Fibro	Kidney	LAMA1	ITGA6_ITGB1	0.000612679	0	LAMA1_ITGA6_ITGB1	LAMA1 - (ITGA6+ITGB1)	LAMININ	ECM-Receptor	KEGG: hsa04512
Kidney	Kidney	LAMA1	ITGA6_ITGB1	0.00717215	0	LAMA1_ITGA6_ITGB1	LAMA1 - (ITGA6+ITGB1)	LAMININ	ECM-Receptor	KEGG: hsa04512
Fibro	MK	LAMA1	ITGA6_ITGB1	0.000709119	0	LAMA1_ITGA6_ITGB1	LAMA1 - (ITGA6+ITGB1)	LAMININ	ECM-Receptor	KEGG: hsa04512
Kidney	MK	LAMA1	ITGA6_ITGB1	0.00829254	0	LAMA1_ITGA6_ITGB1	LAMA1 - (ITGA6+ITGB1)	LAMININ	ECM-Receptor	KEGG: hsa04512
Endo	Endo	LAMA4	ITGA6_ITGB1	0.00675622	0	LAMA4_ITGA6_ITGB1	LAMA4 - (ITGA6+ITGB1)	LAMININ	ECM-Receptor	KEGG: hsa04512
Peri	Endo	LAMA4	ITGA6_ITGB1	0.00104053	0	LAMA4_ITGA6_ITGB1	LAMA4 - (ITGA6+ITGB1)	LAMININ	ECM-Receptor	KEGG: hsa04512
HE	Endo	LAMA4	ITGA6_ITGB1	0.00884091	0	LAMA4_ITGA6_ITGB1	LAMA4 - (ITGA6+ITGB1)	LAMININ	ECM-Receptor	KEGG: hsa04512
Endo	Kidney	LAMA4	ITGA6_ITGB1	0.00582848	0	LAMA4_ITGA6_ITGB1	LAMA4 - (ITGA6+ITGB1)	LAMININ	ECM-Receptor	KEGG: hsa04512
Peri	Kidney	LAMA4	ITGA6_ITGB1	0.000896942	0	LAMA4_ITGA6_ITGB1	LAMA4 - (ITGA6+ITGB1)	LAMININ	ECM-Receptor	KEGG: hsa04512
HE	Kidney	LAMA4	ITGA6_ITGB1	0.00762912	0	LAMA4_ITGA6_ITGB1	LAMA4 - (ITGA6+ITGB1)	LAMININ	ECM-Receptor	KEGG: hsa04512
Endo	MK	LAMA4	ITGA6_ITGB1	0.00674039	0	LAMA4_ITGA6_ITGB1	LAMA4 - (ITGA6+ITGB1)	LAMININ	ECM-Receptor	KEGG: hsa04512
Peri	MK	LAMA4	ITGA6_ITGB1	0.00103808	0	LAMA4_ITGA6_ITGB1	LAMA4 - (ITGA6+ITGB1)	LAMININ	ECM-Receptor	KEGG: hsa04512
HE	MK	LAMA4	ITGA6_ITGB1	0.00882025	0	LAMA4_ITGA6_ITGB1	LAMA4 - (ITGA6+ITGB1)	LAMININ	ECM-Receptor	KEGG: hsa04512
HE	Endo	LAMA5	ITGA6_ITGB1	0.00118117	0	LAMA5_ITGA6_ITGB1	LAMA5 - (ITGA6+ITGB1)	LAMININ	ECM-Receptor	KEGG: hsa04512
Kidney	Endo	LAMA5	ITGA6_ITGB1	0.00141008	0	LAMA5_ITGA6_ITGB1	LAMA5 - (ITGA6+ITGB1)	LAMININ	ECM-Receptor	KEGG: hsa04512
HE	Kidney	LAMA5	ITGA6_ITGB1	0.00101819	0	LAMA5_ITGA6_ITGB1	LAMA5 - (ITGA6+ITGB1)	LAMININ	ECM-Receptor	KEGG: hsa04512
Kidney	Kidney	LAMA5	ITGA6_ITGB1	0.00121555	0	LAMA5_ITGA6_ITGB1	LAMA5 - (ITGA6+ITGB1)	LAMININ	ECM-Receptor	KEGG: hsa04512
HE	MK	LAMA5	ITGA6_ITGB1	0.00117839	0	LAMA5_ITGA6_ITGB1	LAMA5 - (ITGA6+ITGB1)	LAMININ	ECM-Receptor	KEGG: hsa04512
Kidney	MK	LAMA5	ITGA6_ITGB1	0.00140676	0	LAMA5_ITGA6_ITGB1	LAMA5 - (ITGA6+ITGB1)	LAMININ	ECM-Receptor	KEGG: hsa04512
Endo	Endo	LAMB1	ITGA6_ITGB1	0.00742777	0	LAMB1_ITGA6_ITGB1	LAMB1 - (ITGA6+ITGB1)	LAMININ	ECM-Receptor	KEGG: hsa04512
Fibro	Endo	LAMB1	ITGA6_ITGB1	0.00494995	0	LAMB1_ITGA6_ITGB1	LAMB1 - (ITGA6+ITGB1)	LAMININ	ECM-Receptor	KEGG: hsa04512
Peri	Endo	LAMB1	ITGA6_ITGB1	0.00182977	0	LAMB1_ITGA6_ITGB1	LAMB1 - (ITGA6+ITGB1)	LAMININ	ECM-Receptor	KEGG: hsa04512
HE	Endo	LAMB1	ITGA6_ITGB1	0.0145955	0	LAMB1_ITGA6_ITGB1	LAMB1 - (ITGA6+ITGB1)	LAMININ	ECM-Receptor	KEGG: hsa04512
Kidney	Endo	LAMB1	ITGA6_ITGB1	0.00655774	0	LAMB1_ITGA6_ITGB1	LAMB1 - (ITGA6+ITGB1)	LAMININ	ECM-Receptor	KEGG: hsa04512
Liver	Endo	LAMB1	ITGA6_ITGB1	0.000857739	0	LAMB1_ITGA6_ITGB1	LAMB1 - (ITGA6+ITGB1)	LAMININ	ECM-Receptor	KEGG: hsa04512
Endo	Kidney	LAMB1	ITGA6_ITGB1	0.00640841	0	LAMB1_ITGA6_ITGB1	LAMB1 - (ITGA6+ITGB1)	LAMININ	ECM-Receptor	KEGG: hsa04512
Fibro	Kidney	LAMB1	ITGA6_ITGB1	0.00426918	0	LAMB1_ITGA6_ITGB1	LAMB1 - (ITGA6+ITGB1)	LAMININ	ECM-Receptor	KEGG: hsa04512
Peri	Kidney	LAMB1	ITGA6_ITGB1	0.00157744	0	LAMB1_ITGA6_ITGB1	LAMB1 - (ITGA6+ITGB1)	LAMININ	ECM-Receptor	KEGG: hsa04512
HE	Kidney	LAMB1	ITGA6_ITGB1	0.012605	0	LAMB1_ITGA6_ITGB1	LAMB1 - (ITGA6+ITGB1)	LAMININ	ECM-Receptor	KEGG: hsa04512
Kidney	Kidney	LAMB1	ITGA6_ITGB1	0.0056571	0	LAMB1_ITGA6_ITGB1	LAMB1 - (ITGA6+ITGB1)	LAMININ	ECM-Receptor	KEGG: hsa04512
Liver	Kidney	LAMB1	ITGA6_ITGB1	0.000739355	0	LAMB1_ITGA6_ITGB1	LAMB1 - (ITGA6+ITGB1)	LAMININ	ECM-Receptor	KEGG: hsa04512
Endo	MK	LAMB1	ITGA6_ITGB1	0.00741038	0	LAMB1_ITGA6_ITGB1	LAMB1 - (ITGA6+ITGB1)	LAMININ	ECM-Receptor	KEGG: hsa04512
Fibro	MK	LAMB1	ITGA6_ITGB1	0.00493833	0	LAMB1_ITGA6_ITGB1	LAMB1 - (ITGA6+ITGB1)	LAMININ	ECM-Receptor	KEGG: hsa04512
Peri	MK	LAMB1	ITGA6_ITGB1	0.00182546	0	LAMB1_ITGA6_ITGB1	LAMB1 - (ITGA6+ITGB1)	LAMININ	ECM-Receptor	KEGG: hsa04512
HE	MK	LAMB1	ITGA6_ITGB1	0.0145616	0	LAMB1_ITGA6_ITGB1	LAMB1 - (ITGA6+ITGB1)	LAMININ	ECM-Receptor	KEGG: hsa04512
Kidney	MK	LAMB1	ITGA6_ITGB1	0.00654237	0	LAMB1_ITGA6_ITGB1	LAMB1 - (ITGA6+ITGB1)	LAMININ	ECM-Receptor	KEGG: hsa04512
Liver	MK	LAMB1	ITGA6_ITGB1	0.000855718	0.01	LAMB1_ITGA6_ITGB1	LAMB1 - (ITGA6+ITGB1)	LAMININ	ECM-Receptor	KEGG: hsa04512
Peri	Endo	LAMB2	ITGA6_ITGB1	0.00135485	0	LAMB2_ITGA6_ITGB1	LAMB2 - (ITGA6+ITGB1)	LAMININ	ECM-Receptor	KEGG: hsa04512
HE	Endo	LAMB2	ITGA6_ITGB1	0.00116884	0	LAMB2_ITGA6_ITGB1	LAMB2 - (ITGA6+ITGB1)	LAMININ	ECM-Receptor	KEGG: hsa04512
Peri	Kidney	LAMB2	ITGA6_ITGB1	0.00116793	0	LAMB2_ITGA6_ITGB1	LAMB2 - (ITGA6+ITGB1)	LAMININ	ECM-Receptor	KEGG: hsa04512
HE	Kidney	LAMB2	ITGA6_ITGB1	0.00100756	0	LAMB2_ITGA6_ITGB1	LAMB2 - (ITGA6+ITGB1)	LAMININ	ECM-Receptor	KEGG: hsa04512
Peri	MK	LAMB2	ITGA6_ITGB1	0.00135166	0	LAMB2_ITGA6_ITGB1	LAMB2 - (ITGA6+ITGB1)	LAMININ	ECM-Receptor	KEGG: hsa04512
HE	MK	LAMB2	ITGA6_ITGB1	0.00116608	0	LAMB2_ITGA6_ITGB1	LAMB2 - (ITGA6+ITGB1)	LAMININ	ECM-Receptor	KEGG: hsa04512
Endo	Endo	LAMC1	ITGA6_ITGB1	0.0056149	0	LAMC1_ITGA6_ITGB1	LAMC1 - (ITGA6+ITGB1)	LAMININ	ECM-Receptor	KEGG: hsa04512
Fibro	Endo	LAMC1	ITGA6_ITGB1	0.0014265	0	LAMC1_ITGA6_ITGB1	LAMC1 - (ITGA6+ITGB1)	LAMININ	ECM-Receptor	KEGG: hsa04512
Peri	Endo	LAMC1	ITGA6_ITGB1	0.00463495	0	LAMC1_ITGA6_ITGB1	LAMC1 - (ITGA6+ITGB1)	LAMININ	ECM-Receptor	KEGG: hsa04512
HPSC	Endo	LAMC1	ITGA6_ITGB1	0.000933539	0	LAMC1_ITGA6_ITGB1	LAMC1 - (ITGA6+ITGB1)	LAMININ	ECM-Receptor	KEGG: hsa04512
HE	Endo	LAMC1	ITGA6_ITGB1	0.00670413	0	LAMC1_ITGA6_ITGB1	LAMC1 - (ITGA6+ITGB1)	LAMININ	ECM-Receptor	KEGG: hsa04512
Kidney	Endo	LAMC1	ITGA6_ITGB1	0.00350379	0	LAMC1_ITGA6_ITGB1	LAMC1 - (ITGA6+ITGB1)	LAMININ	ECM-Receptor	KEGG: hsa04512
Endo	Kidney	LAMC1	ITGA6_ITGB1	0.00484312	0	LAMC1_ITGA6_ITGB1	LAMC1 - (ITGA6+ITGB1)	LAMININ	ECM-Receptor	KEGG: hsa04512
Fibro	Kidney	LAMC1	ITGA6_ITGB1	0.00122972	0	LAMC1_ITGA6_ITGB1	LAMC1 - (ITGA6+ITGB1)	LAMININ	ECM-Receptor	KEGG: hsa04512
Peri	Kidney	LAMC1	ITGA6_ITGB1	0.00399733	0	LAMC1_ITGA6_ITGB1	LAMC1 - (ITGA6+ITGB1)	LAMININ	ECM-Receptor	KEGG: hsa04512
HPSC	Kidney	LAMC1	ITGA6_ITGB1	0.000804702	0	LAMC1_ITGA6_ITGB1	LAMC1 - (ITGA6+ITGB1)	LAMININ	ECM-Receptor	KEGG: hsa04512
HE	Kidney	LAMC1	ITGA6_ITGB1	0.00578351	0	LAMC1_ITGA6_ITGB1	LAMC1 - (ITGA6+ITGB1)	LAMININ	ECM-Receptor	KEGG: hsa04512
Kidney	Kidney	LAMC1	ITGA6_ITGB1	0.0030213	0	LAMC1_ITGA6_ITGB1	LAMC1 - (ITGA6+ITGB1)	LAMININ	ECM-Receptor	KEGG: hsa04512
Endo	MK	LAMC1	ITGA6_ITGB1	0.00560174	0	LAMC1_ITGA6_ITGB1	LAMC1 - (ITGA6+ITGB1)	LAMININ	ECM-Receptor	KEGG: hsa04512
Fibro	MK	LAMC1	ITGA6_ITGB1	0.00142314	0	LAMC1_ITGA6_ITGB1	LAMC1 - (ITGA6+ITGB1)	LAMININ	ECM-Receptor	KEGG: hsa04512
Peri	MK	LAMC1	ITGA6_ITGB1	0.00462407	0	LAMC1_ITGA6_ITGB1	LAMC1 - (ITGA6+ITGB1)	LAMININ	ECM-Receptor	KEGG: hsa04512
HPSC	MK	LAMC1	ITGA6_ITGB1	0.00093134	0	LAMC1_ITGA6_ITGB1	LAMC1 - (ITGA6+ITGB1)	LAMININ	ECM-Receptor	KEGG: hsa04512
HE	MK	LAMC1	ITGA6_ITGB1	0.00668843	0	LAMC1_ITGA6_ITGB1	LAMC1 - (ITGA6+ITGB1)	LAMININ	ECM-Receptor	KEGG: hsa04512
Kidney	MK	LAMC1	ITGA6_ITGB1	0.00349555	0	LAMC1_ITGA6_ITGB1	LAMC1 - (ITGA6+ITGB1)	LAMININ	ECM-Receptor	KEGG: hsa04512
Kidney	Endo	VTN	ITGA8_ITGB1	0.00425895	0	VTN_ITGA8_ITGB1	VTN - (ITGA8+ITGB1)	VTN	ECM-Receptor	KEGG: hsa04512
Liver	Endo	VTN	ITGA8_ITGB1	0.0334676	0	VTN_ITGA8_ITGB1	VTN - (ITGA8+ITGB1)	VTN	ECM-Receptor	KEGG: hsa04512
Kidney	Fibro	VTN	ITGA8_ITGB1	0.00236259	0	VTN_ITGA8_ITGB1	VTN - (ITGA8+ITGB1)	VTN	ECM-Receptor	KEGG: hsa04512
Liver	Fibro	VTN	ITGA8_ITGB1	0.0188113	0	VTN_ITGA8_ITGB1	VTN - (ITGA8+ITGB1)	VTN	ECM-Receptor	KEGG: hsa04512
Kidney	Peri	VTN	ITGA8_ITGB1	0.00334526	0	VTN_ITGA8_ITGB1	VTN - (ITGA8+ITGB1)	VTN	ECM-Receptor	KEGG: hsa04512
Liver	Peri	VTN	ITGA8_ITGB1	0.0264542	0	VTN_ITGA8_ITGB1	VTN - (ITGA8+ITGB1)	VTN	ECM-Receptor	KEGG: hsa04512
Kidney	Endo	Npnt complex 1	ITGA8_ITGB1	0.0079027	0	NPNT1_ITGA8_ITGB1	NPNT1 - (ITGA8+ITGB1)	NPNT	ECM-Receptor	KEGG: hsa04512
Kidney	Fibro	Npnt complex 1	ITGA8_ITGB1	0.00439106	0	NPNT1_ITGA8_ITGB1	NPNT1 - (ITGA8+ITGB1)	NPNT	ECM-Receptor	KEGG: hsa04512
Kidney	Peri	Npnt complex 1	ITGA8_ITGB1	0.00621219	0	NPNT1_ITGA8_ITGB1	NPNT1 - (ITGA8+ITGB1)	NPNT	ECM-Receptor	KEGG: hsa04512
Kidney	Endo	Npnt complex 2	ITGA8_ITGB1	0.0106817	0	NPNT2_ITGA8_ITGB1	NPNT2 - (ITGA8+ITGB1)	NPNT	ECM-Receptor	KEGG: hsa04512
Kidney	Fibro	Npnt complex 2	ITGA8_ITGB1	0.00594255	0	NPNT2_ITGA8_ITGB1	NPNT2 - (ITGA8+ITGB1)	NPNT	ECM-Receptor	KEGG: hsa04512
Kidney	Peri	Npnt complex 2	ITGA8_ITGB1	0.00840172	0	NPNT2_ITGA8_ITGB1	NPNT2 - (ITGA8+ITGB1)	NPNT	ECM-Receptor	KEGG: hsa04512
Stromal	Endo	COL1A1	ITGA9_ITGB1	0.0166699	0	COL1A1_ITGA9_ITGB1	COL1A1 - (ITGA9+ITGB1)	COLLAGEN	ECM-Receptor	KEGG: hsa04512
Fibro	Endo	COL1A1	ITGA9_ITGB1	0.0459265	0	COL1A1_ITGA9_ITGB1	COL1A1 - (ITGA9+ITGB1)	COLLAGEN	ECM-Receptor	KEGG: hsa04512
Peri	Endo	COL1A1	ITGA9_ITGB1	0.0551438	0	COL1A1_ITGA9_ITGB1	COL1A1 - (ITGA9+ITGB1)	COLLAGEN	ECM-Receptor	KEGG: hsa04512
Stromal	Fibro	COL1A1	ITGA9_ITGB1	0.00790347	0	COL1A1_ITGA9_ITGB1	COL1A1 - (ITGA9+ITGB1)	COLLAGEN	ECM-Receptor	KEGG: hsa04512
Fibro	Fibro	COL1A1	ITGA9_ITGB1	0.0221206	0	COL1A1_ITGA9_ITGB1	COL1A1 - (ITGA9+ITGB1)	COLLAGEN	ECM-Receptor	KEGG: hsa04512
Peri	Fibro	COL1A1	ITGA9_ITGB1	0.0266938	0	COL1A1_ITGA9_ITGB1	COL1A1 - (ITGA9+ITGB1)	COLLAGEN	ECM-Receptor	KEGG: hsa04512
Stromal	Macro	COL1A1	ITGA9_ITGB1	0.00368364	0	COL1A1_ITGA9_ITGB1	COL1A1 - (ITGA9+ITGB1)	COLLAGEN	ECM-Receptor	KEGG: hsa04512
Fibro	Macro	COL1A1	ITGA9_ITGB1	0.0103895	0	COL1A1_ITGA9_ITGB1	COL1A1 - (ITGA9+ITGB1)	COLLAGEN	ECM-Receptor	KEGG: hsa04512
Peri	Macro	COL1A1	ITGA9_ITGB1	0.0125686	0	COL1A1_ITGA9_ITGB1	COL1A1 - (ITGA9+ITGB1)	COLLAGEN	ECM-Receptor	KEGG: hsa04512
Stromal	Peri	COL1A1	ITGA9_ITGB1	0.0051637	0	COL1A1_ITGA9_ITGB1	COL1A1 - (ITGA9+ITGB1)	COLLAGEN	ECM-Receptor	KEGG: hsa04512
Fibro	Peri	COL1A1	ITGA9_ITGB1	0.0145246	0	COL1A1_ITGA9_ITGB1	COL1A1 - (ITGA9+ITGB1)	COLLAGEN	ECM-Receptor	KEGG: hsa04512
Peri	Peri	COL1A1	ITGA9_ITGB1	0.0175556	0	COL1A1_ITGA9_ITGB1	COL1A1 - (ITGA9+ITGB1)	COLLAGEN	ECM-Receptor	KEGG: hsa04512
Fibro	HPSC	COL1A1	ITGA9_ITGB1	0.00760573	0	COL1A1_ITGA9_ITGB1	COL1A1 - (ITGA9+ITGB1)	COLLAGEN	ECM-Receptor	KEGG: hsa04512
Peri	HPSC	COL1A1	ITGA9_ITGB1	0.0092064	0	COL1A1_ITGA9_ITGB1	COL1A1 - (ITGA9+ITGB1)	COLLAGEN	ECM-Receptor	KEGG: hsa04512
Stromal	HE	COL1A1	ITGA9_ITGB1	0.0151922	0	COL1A1_ITGA9_ITGB1	COL1A1 - (ITGA9+ITGB1)	COLLAGEN	ECM-Receptor	KEGG: hsa04512
Fibro	HE	COL1A1	ITGA9_ITGB1	0.041966	0	COL1A1_ITGA9_ITGB1	COL1A1 - (ITGA9+ITGB1)	COLLAGEN	ECM-Receptor	KEGG: hsa04512
Peri	HE	COL1A1	ITGA9_ITGB1	0.0504305	0	COL1A1_ITGA9_ITGB1	COL1A1 - (ITGA9+ITGB1)	COLLAGEN	ECM-Receptor	KEGG: hsa04512
Stromal	Kidney	COL1A1	ITGA9_ITGB1	0.00384642	0.04	COL1A1_ITGA9_ITGB1	COL1A1 - (ITGA9+ITGB1)	COLLAGEN	ECM-Receptor	KEGG: hsa04512
Fibro	Kidney	COL1A1	ITGA9_ITGB1	0.0108453	0	COL1A1_ITGA9_ITGB1	COL1A1 - (ITGA9+ITGB1)	COLLAGEN	ECM-Receptor	KEGG: hsa04512
Peri	Kidney	COL1A1	ITGA9_ITGB1	0.0131188	0	COL1A1_ITGA9_ITGB1	COL1A1 - (ITGA9+ITGB1)	COLLAGEN	ECM-Receptor	KEGG: hsa04512
Stromal	Endo	COL1A2	ITGA9_ITGB1	0.0125653	0	COL1A2_ITGA9_ITGB1	COL1A2 - (ITGA9+ITGB1)	COLLAGEN	ECM-Receptor	KEGG: hsa04512
Fibro	Endo	COL1A2	ITGA9_ITGB1	0.0473851	0	COL1A2_ITGA9_ITGB1	COL1A2 - (ITGA9+ITGB1)	COLLAGEN	ECM-Receptor	KEGG: hsa04512
Peri	Endo	COL1A2	ITGA9_ITGB1	0.0533484	0	COL1A2_ITGA9_ITGB1	COL1A2 - (ITGA9+ITGB1)	COLLAGEN	ECM-Receptor	KEGG: hsa04512
HE	Endo	COL1A2	ITGA9_ITGB1	0.00627757	0	COL1A2_ITGA9_ITGB1	COL1A2 - (ITGA9+ITGB1)	COLLAGEN	ECM-Receptor	KEGG: hsa04512
Kidney	Endo	COL1A2	ITGA9_ITGB1	0.00854797	0	COL1A2_ITGA9_ITGB1	COL1A2 - (ITGA9+ITGB1)	COLLAGEN	ECM-Receptor	KEGG: hsa04512
Stromal	Fibro	COL1A2	ITGA9_ITGB1	0.00594435	0	COL1A2_ITGA9_ITGB1	COL1A2 - (ITGA9+ITGB1)	COLLAGEN	ECM-Receptor	KEGG: hsa04512
Fibro	Fibro	COL1A2	ITGA9_ITGB1	0.0228412	0	COL1A2_ITGA9_ITGB1	COL1A2 - (ITGA9+ITGB1)	COLLAGEN	ECM-Receptor	KEGG: hsa04512
Peri	Fibro	COL1A2	ITGA9_ITGB1	0.0257994	0	COL1A2_ITGA9_ITGB1	COL1A2 - (ITGA9+ITGB1)	COLLAGEN	ECM-Receptor	KEGG: hsa04512
Fibro	Macro	COL1A2	ITGA9_ITGB1	0.0107321	0	COL1A2_ITGA9_ITGB1	COL1A2 - (ITGA9+ITGB1)	COLLAGEN	ECM-Receptor	KEGG: hsa04512
Peri	Macro	COL1A2	ITGA9_ITGB1	0.0121415	0	COL1A2_ITGA9_ITGB1	COL1A2 - (ITGA9+ITGB1)	COLLAGEN	ECM-Receptor	KEGG: hsa04512
Fibro	Peri	COL1A2	ITGA9_ITGB1	0.0150015	0	COL1A2_ITGA9_ITGB1	COL1A2 - (ITGA9+ITGB1)	COLLAGEN	ECM-Receptor	KEGG: hsa04512
Peri	Peri	COL1A2	ITGA9_ITGB1	0.016962	0	COL1A2_ITGA9_ITGB1	COL1A2 - (ITGA9+ITGB1)	COLLAGEN	ECM-Receptor	KEGG: hsa04512
Fibro	HPSC	COL1A2	ITGA9_ITGB1	0.0078573	0	COL1A2_ITGA9_ITGB1	COL1A2 - (ITGA9+ITGB1)	COLLAGEN	ECM-Receptor	KEGG: hsa04512
Peri	HPSC	COL1A2	ITGA9_ITGB1	0.00889258	0	COL1A2_ITGA9_ITGB1	COL1A2 - (ITGA9+ITGB1)	COLLAGEN	ECM-Receptor	KEGG: hsa04512
Stromal	HE	COL1A2	ITGA9_ITGB1	0.0114472	0	COL1A2_ITGA9_ITGB1	COL1A2 - (ITGA9+ITGB1)	COLLAGEN	ECM-Receptor	KEGG: hsa04512
Fibro	HE	COL1A2	ITGA9_ITGB1	0.0433045	0	COL1A2_ITGA9_ITGB1	COL1A2 - (ITGA9+ITGB1)	COLLAGEN	ECM-Receptor	KEGG: hsa04512
Peri	HE	COL1A2	ITGA9_ITGB1	0.0487806	0	COL1A2_ITGA9_ITGB1	COL1A2 - (ITGA9+ITGB1)	COLLAGEN	ECM-Receptor	KEGG: hsa04512
HE	HE	COL1A2	ITGA9_ITGB1	0.00571574	0	COL1A2_ITGA9_ITGB1	COL1A2 - (ITGA9+ITGB1)	COLLAGEN	ECM-Receptor	KEGG: hsa04512
Kidney	HE	COL1A2	ITGA9_ITGB1	0.00778454	0	COL1A2_ITGA9_ITGB1	COL1A2 - (ITGA9+ITGB1)	COLLAGEN	ECM-Receptor	KEGG: hsa04512
Fibro	Kidney	COL1A2	ITGA9_ITGB1	0.0112029	0	COL1A2_ITGA9_ITGB1	COL1A2 - (ITGA9+ITGB1)	COLLAGEN	ECM-Receptor	KEGG: hsa04512
Peri	Kidney	COL1A2	ITGA9_ITGB1	0.0126733	0	COL1A2_ITGA9_ITGB1	COL1A2 - (ITGA9+ITGB1)	COLLAGEN	ECM-Receptor	KEGG: hsa04512
Fibro	Endo	COL2A1	ITGA9_ITGB1	0.0186075	0	COL2A1_ITGA9_ITGB1	COL2A1 - (ITGA9+ITGB1)	COLLAGEN	ECM-Receptor	KEGG: hsa04512
Kidney	Endo	COL2A1	ITGA9_ITGB1	0.0185003	0	COL2A1_ITGA9_ITGB1	COL2A1 - (ITGA9+ITGB1)	COLLAGEN	ECM-Receptor	KEGG: hsa04512
Fibro	Fibro	COL2A1	ITGA9_ITGB1	0.00883129	0	COL2A1_ITGA9_ITGB1	COL2A1 - (ITGA9+ITGB1)	COLLAGEN	ECM-Receptor	KEGG: hsa04512
Kidney	Fibro	COL2A1	ITGA9_ITGB1	0.0087799	0	COL2A1_ITGA9_ITGB1	COL2A1 - (ITGA9+ITGB1)	COLLAGEN	ECM-Receptor	KEGG: hsa04512
Fibro	Macro	COL2A1	ITGA9_ITGB1	0.00411814	0	COL2A1_ITGA9_ITGB1	COL2A1 - (ITGA9+ITGB1)	COLLAGEN	ECM-Receptor	KEGG: hsa04512
Kidney	Macro	COL2A1	ITGA9_ITGB1	0.00409406	0	COL2A1_ITGA9_ITGB1	COL2A1 - (ITGA9+ITGB1)	COLLAGEN	ECM-Receptor	KEGG: hsa04512
Fibro	Peri	COL2A1	ITGA9_ITGB1	0.00577176	0	COL2A1_ITGA9_ITGB1	COL2A1 - (ITGA9+ITGB1)	COLLAGEN	ECM-Receptor	KEGG: hsa04512
Kidney	Peri	COL2A1	ITGA9_ITGB1	0.00573807	0	COL2A1_ITGA9_ITGB1	COL2A1 - (ITGA9+ITGB1)	COLLAGEN	ECM-Receptor	KEGG: hsa04512
Fibro	HPSC	COL2A1	ITGA9_ITGB1	0.00300962	0	COL2A1_ITGA9_ITGB1	COL2A1 - (ITGA9+ITGB1)	COLLAGEN	ECM-Receptor	KEGG: hsa04512
Kidney	HPSC	COL2A1	ITGA9_ITGB1	0.00299201	0	COL2A1_ITGA9_ITGB1	COL2A1 - (ITGA9+ITGB1)	COLLAGEN	ECM-Receptor	KEGG: hsa04512
Fibro	HE	COL2A1	ITGA9_ITGB1	0.016961	0	COL2A1_ITGA9_ITGB1	COL2A1 - (ITGA9+ITGB1)	COLLAGEN	ECM-Receptor	KEGG: hsa04512
Kidney	HE	COL2A1	ITGA9_ITGB1	0.0168631	0	COL2A1_ITGA9_ITGB1	COL2A1 - (ITGA9+ITGB1)	COLLAGEN	ECM-Receptor	KEGG: hsa04512
Fibro	Kidney	COL2A1	ITGA9_ITGB1	0.00430003	0	COL2A1_ITGA9_ITGB1	COL2A1 - (ITGA9+ITGB1)	COLLAGEN	ECM-Receptor	KEGG: hsa04512
Kidney	Kidney	COL2A1	ITGA9_ITGB1	0.0042749	0	COL2A1_ITGA9_ITGB1	COL2A1 - (ITGA9+ITGB1)	COLLAGEN	ECM-Receptor	KEGG: hsa04512
Endo	Endo	COL4A1	ITGA9_ITGB1	0.0311054	0	COL4A1_ITGA9_ITGB1	COL4A1 - (ITGA9+ITGB1)	COLLAGEN	ECM-Receptor	KEGG: hsa04512
Fibro	Endo	COL4A1	ITGA9_ITGB1	0.0046509	0	COL4A1_ITGA9_ITGB1	COL4A1 - (ITGA9+ITGB1)	COLLAGEN	ECM-Receptor	KEGG: hsa04512
Peri	Endo	COL4A1	ITGA9_ITGB1	0.0399776	0	COL4A1_ITGA9_ITGB1	COL4A1 - (ITGA9+ITGB1)	COLLAGEN	ECM-Receptor	KEGG: hsa04512
HE	Endo	COL4A1	ITGA9_ITGB1	0.0423699	0	COL4A1_ITGA9_ITGB1	COL4A1 - (ITGA9+ITGB1)	COLLAGEN	ECM-Receptor	KEGG: hsa04512
Kidney	Endo	COL4A1	ITGA9_ITGB1	0.00475164	0	COL4A1_ITGA9_ITGB1	COL4A1 - (ITGA9+ITGB1)	COLLAGEN	ECM-Receptor	KEGG: hsa04512
Endo	Fibro	COL4A1	ITGA9_ITGB1	0.0148623	0	COL4A1_ITGA9_ITGB1	COL4A1 - (ITGA9+ITGB1)	COLLAGEN	ECM-Receptor	KEGG: hsa04512
Peri	Fibro	COL4A1	ITGA9_ITGB1	0.0191933	0	COL4A1_ITGA9_ITGB1	COL4A1 - (ITGA9+ITGB1)	COLLAGEN	ECM-Receptor	KEGG: hsa04512
HE	Fibro	COL4A1	ITGA9_ITGB1	0.0203682	0	COL4A1_ITGA9_ITGB1	COL4A1 - (ITGA9+ITGB1)	COLLAGEN	ECM-Receptor	KEGG: hsa04512
Endo	Macro	COL4A1	ITGA9_ITGB1	0.00695307	0	COL4A1_ITGA9_ITGB1	COL4A1 - (ITGA9+ITGB1)	COLLAGEN	ECM-Receptor	KEGG: hsa04512
Peri	Macro	COL4A1	ITGA9_ITGB1	0.00900028	0	COL4A1_ITGA9_ITGB1	COL4A1 - (ITGA9+ITGB1)	COLLAGEN	ECM-Receptor	KEGG: hsa04512
HE	Macro	COL4A1	ITGA9_ITGB1	0.00955732	0	COL4A1_ITGA9_ITGB1	COL4A1 - (ITGA9+ITGB1)	COLLAGEN	ECM-Receptor	KEGG: hsa04512
Endo	Peri	COL4A1	ITGA9_ITGB1	0.00973392	0	COL4A1_ITGA9_ITGB1	COL4A1 - (ITGA9+ITGB1)	COLLAGEN	ECM-Receptor	KEGG: hsa04512
Peri	Peri	COL4A1	ITGA9_ITGB1	0.0125895	0	COL4A1_ITGA9_ITGB1	COL4A1 - (ITGA9+ITGB1)	COLLAGEN	ECM-Receptor	KEGG: hsa04512
HE	Peri	COL4A1	ITGA9_ITGB1	0.0133657	0	COL4A1_ITGA9_ITGB1	COL4A1 - (ITGA9+ITGB1)	COLLAGEN	ECM-Receptor	KEGG: hsa04512
Endo	HPSC	COL4A1	ITGA9_ITGB1	0.00508535	0	COL4A1_ITGA9_ITGB1	COL4A1 - (ITGA9+ITGB1)	COLLAGEN	ECM-Receptor	KEGG: hsa04512
Peri	HPSC	COL4A1	ITGA9_ITGB1	0.00658629	0	COL4A1_ITGA9_ITGB1	COL4A1 - (ITGA9+ITGB1)	COLLAGEN	ECM-Receptor	KEGG: hsa04512
HE	HPSC	COL4A1	ITGA9_ITGB1	0.00699498	0	COL4A1_ITGA9_ITGB1	COL4A1 - (ITGA9+ITGB1)	COLLAGEN	ECM-Receptor	KEGG: hsa04512
Endo	HE	COL4A1	ITGA9_ITGB1	0.028385	0	COL4A1_ITGA9_ITGB1	COL4A1 - (ITGA9+ITGB1)	COLLAGEN	ECM-Receptor	KEGG: hsa04512
Fibro	HE	COL4A1	ITGA9_ITGB1	0.00423403	0	COL4A1_ITGA9_ITGB1	COL4A1 - (ITGA9+ITGB1)	COLLAGEN	ECM-Receptor	KEGG: hsa04512
Peri	HE	COL4A1	ITGA9_ITGB1	0.0365105	0	COL4A1_ITGA9_ITGB1	COL4A1 - (ITGA9+ITGB1)	COLLAGEN	ECM-Receptor	KEGG: hsa04512
HE	HE	COL4A1	ITGA9_ITGB1	0.0387037	0	COL4A1_ITGA9_ITGB1	COL4A1 - (ITGA9+ITGB1)	COLLAGEN	ECM-Receptor	KEGG: hsa04512
Kidney	HE	COL4A1	ITGA9_ITGB1	0.00432578	0	COL4A1_ITGA9_ITGB1	COL4A1 - (ITGA9+ITGB1)	COLLAGEN	ECM-Receptor	KEGG: hsa04512
Endo	Kidney	COL4A1	ITGA9_ITGB1	0.00725927	0	COL4A1_ITGA9_ITGB1	COL4A1 - (ITGA9+ITGB1)	COLLAGEN	ECM-Receptor	KEGG: hsa04512
Peri	Kidney	COL4A1	ITGA9_ITGB1	0.00939578	0	COL4A1_ITGA9_ITGB1	COL4A1 - (ITGA9+ITGB1)	COLLAGEN	ECM-Receptor	KEGG: hsa04512
HE	Kidney	COL4A1	ITGA9_ITGB1	0.00997705	0	COL4A1_ITGA9_ITGB1	COL4A1 - (ITGA9+ITGB1)	COLLAGEN	ECM-Receptor	KEGG: hsa04512
Endo	Endo	COL4A2	ITGA9_ITGB1	0.0409252	0	COL4A2_ITGA9_ITGB1	COL4A2 - (ITGA9+ITGB1)	COLLAGEN	ECM-Receptor	KEGG: hsa04512
Fibro	Endo	COL4A2	ITGA9_ITGB1	0.0179992	0	COL4A2_ITGA9_ITGB1	COL4A2 - (ITGA9+ITGB1)	COLLAGEN	ECM-Receptor	KEGG: hsa04512
Peri	Endo	COL4A2	ITGA9_ITGB1	0.0517651	0	COL4A2_ITGA9_ITGB1	COL4A2 - (ITGA9+ITGB1)	COLLAGEN	ECM-Receptor	KEGG: hsa04512
HE	Endo	COL4A2	ITGA9_ITGB1	0.0463213	0	COL4A2_ITGA9_ITGB1	COL4A2 - (ITGA9+ITGB1)	COLLAGEN	ECM-Receptor	KEGG: hsa04512
Kidney	Endo	COL4A2	ITGA9_ITGB1	0.0179071	0	COL4A2_ITGA9_ITGB1	COL4A2 - (ITGA9+ITGB1)	COLLAGEN	ECM-Receptor	KEGG: hsa04512
Endo	Fibro	COL4A2	ITGA9_ITGB1	0.0196583	0	COL4A2_ITGA9_ITGB1	COL4A2 - (ITGA9+ITGB1)	COLLAGEN	ECM-Receptor	KEGG: hsa04512
Fibro	Fibro	COL4A2	ITGA9_ITGB1	0.00853979	0	COL4A2_ITGA9_ITGB1	COL4A2 - (ITGA9+ITGB1)	COLLAGEN	ECM-Receptor	KEGG: hsa04512
Peri	Fibro	COL4A2	ITGA9_ITGB1	0.0250122	0	COL4A2_ITGA9_ITGB1	COL4A2 - (ITGA9+ITGB1)	COLLAGEN	ECM-Receptor	KEGG: hsa04512
HE	Fibro	COL4A2	ITGA9_ITGB1	0.0223156	0	COL4A2_ITGA9_ITGB1	COL4A2 - (ITGA9+ITGB1)	COLLAGEN	ECM-Receptor	KEGG: hsa04512
Kidney	Fibro	COL4A2	ITGA9_ITGB1	0.00849569	0.01	COL4A2_ITGA9_ITGB1	COL4A2 - (ITGA9+ITGB1)	COLLAGEN	ECM-Receptor	KEGG: hsa04512
Endo	Macro	COL4A2	ITGA9_ITGB1	0.00922068	0	COL4A2_ITGA9_ITGB1	COL4A2 - (ITGA9+ITGB1)	COLLAGEN	ECM-Receptor	KEGG: hsa04512
Peri	Macro	COL4A2	ITGA9_ITGB1	0.011766	0	COL4A2_ITGA9_ITGB1	COL4A2 - (ITGA9+ITGB1)	COLLAGEN	ECM-Receptor	KEGG: hsa04512
HE	Macro	COL4A2	ITGA9_ITGB1	0.0104821	0	COL4A2_ITGA9_ITGB1	COL4A2 - (ITGA9+ITGB1)	COLLAGEN	ECM-Receptor	KEGG: hsa04512
Endo	Peri	COL4A2	ITGA9_ITGB1	0.0128967	0	COL4A2_ITGA9_ITGB1	COL4A2 - (ITGA9+ITGB1)	COLLAGEN	ECM-Receptor	KEGG: hsa04512
Peri	Peri	COL4A2	ITGA9_ITGB1	0.0164399	0	COL4A2_ITGA9_ITGB1	COL4A2 - (ITGA9+ITGB1)	COLLAGEN	ECM-Receptor	KEGG: hsa04512
HE	Peri	COL4A2	ITGA9_ITGB1	0.0146536	0	COL4A2_ITGA9_ITGB1	COL4A2 - (ITGA9+ITGB1)	COLLAGEN	ECM-Receptor	KEGG: hsa04512
Peri	HPSC	COL4A2	ITGA9_ITGB1	0.00861665	0.02	COL4A2_ITGA9_ITGB1	COL4A2 - (ITGA9+ITGB1)	COLLAGEN	ECM-Receptor	KEGG: hsa04512
Endo	HE	COL4A2	ITGA9_ITGB1	0.0373791	0	COL4A2_ITGA9_ITGB1	COL4A2 - (ITGA9+ITGB1)	COLLAGEN	ECM-Receptor	KEGG: hsa04512
Fibro	HE	COL4A2	ITGA9_ITGB1	0.0164056	0	COL4A2_ITGA9_ITGB1	COL4A2 - (ITGA9+ITGB1)	COLLAGEN	ECM-Receptor	KEGG: hsa04512
Peri	HE	COL4A2	ITGA9_ITGB1	0.0473261	0	COL4A2_ITGA9_ITGB1	COL4A2 - (ITGA9+ITGB1)	COLLAGEN	ECM-Receptor	KEGG: hsa04512
HE	HE	COL4A2	ITGA9_ITGB1	0.0423283	0	COL4A2_ITGA9_ITGB1	COL4A2 - (ITGA9+ITGB1)	COLLAGEN	ECM-Receptor	KEGG: hsa04512
Kidney	HE	COL4A2	ITGA9_ITGB1	0.0163216	0	COL4A2_ITGA9_ITGB1	COL4A2 - (ITGA9+ITGB1)	COLLAGEN	ECM-Receptor	KEGG: hsa04512
Endo	Kidney	COL4A2	ITGA9_ITGB1	0.00962577	0	COL4A2_ITGA9_ITGB1	COL4A2 - (ITGA9+ITGB1)	COLLAGEN	ECM-Receptor	KEGG: hsa04512
Peri	Kidney	COL4A2	ITGA9_ITGB1	0.0122815	0	COL4A2_ITGA9_ITGB1	COL4A2 - (ITGA9+ITGB1)	COLLAGEN	ECM-Receptor	KEGG: hsa04512
HE	Kidney	COL4A2	ITGA9_ITGB1	0.010942	0	COL4A2_ITGA9_ITGB1	COL4A2 - (ITGA9+ITGB1)	COLLAGEN	ECM-Receptor	KEGG: hsa04512
Endo	Endo	COL4A5	ITGA9_ITGB1	0.00547416	0	COL4A5_ITGA9_ITGB1	COL4A5 - (ITGA9+ITGB1)	COLLAGEN	ECM-Receptor	KEGG: hsa04512
Fibro	Endo	COL4A5	ITGA9_ITGB1	0.0133538	0	COL4A5_ITGA9_ITGB1	COL4A5 - (ITGA9+ITGB1)	COLLAGEN	ECM-Receptor	KEGG: hsa04512
Peri	Endo	COL4A5	ITGA9_ITGB1	0.00546388	0	COL4A5_ITGA9_ITGB1	COL4A5 - (ITGA9+ITGB1)	COLLAGEN	ECM-Receptor	KEGG: hsa04512
HPSC	Endo	COL4A5	ITGA9_ITGB1	0.00195879	0	COL4A5_ITGA9_ITGB1	COL4A5 - (ITGA9+ITGB1)	COLLAGEN	ECM-Receptor	KEGG: hsa04512
HE	Endo	COL4A5	ITGA9_ITGB1	0.00401748	0	COL4A5_ITGA9_ITGB1	COL4A5 - (ITGA9+ITGB1)	COLLAGEN	ECM-Receptor	KEGG: hsa04512
Kidney	Endo	COL4A5	ITGA9_ITGB1	0.0134021	0	COL4A5_ITGA9_ITGB1	COL4A5 - (ITGA9+ITGB1)	COLLAGEN	ECM-Receptor	KEGG: hsa04512
Endo	Fibro	COL4A5	ITGA9_ITGB1	0.00257994	0	COL4A5_ITGA9_ITGB1	COL4A5 - (ITGA9+ITGB1)	COLLAGEN	ECM-Receptor	KEGG: hsa04512
Fibro	Fibro	COL4A5	ITGA9_ITGB1	0.00632007	0	COL4A5_ITGA9_ITGB1	COL4A5 - (ITGA9+ITGB1)	COLLAGEN	ECM-Receptor	KEGG: hsa04512
Peri	Fibro	COL4A5	ITGA9_ITGB1	0.00257508	0	COL4A5_ITGA9_ITGB1	COL4A5 - (ITGA9+ITGB1)	COLLAGEN	ECM-Receptor	KEGG: hsa04512
HE	Fibro	COL4A5	ITGA9_ITGB1	0.00189195	0.01	COL4A5_ITGA9_ITGB1	COL4A5 - (ITGA9+ITGB1)	COLLAGEN	ECM-Receptor	KEGG: hsa04512
Kidney	Fibro	COL4A5	ITGA9_ITGB1	0.00634309	0	COL4A5_ITGA9_ITGB1	COL4A5 - (ITGA9+ITGB1)	COLLAGEN	ECM-Receptor	KEGG: hsa04512
Fibro	Macro	COL4A5	ITGA9_ITGB1	0.00294315	0	COL4A5_ITGA9_ITGB1	COL4A5 - (ITGA9+ITGB1)	COLLAGEN	ECM-Receptor	KEGG: hsa04512
Kidney	Macro	COL4A5	ITGA9_ITGB1	0.0029539	0	COL4A5_ITGA9_ITGB1	COL4A5 - (ITGA9+ITGB1)	COLLAGEN	ECM-Receptor	KEGG: hsa04512
Endo	Peri	COL4A5	ITGA9_ITGB1	0.00168247	0.03	COL4A5_ITGA9_ITGB1	COL4A5 - (ITGA9+ITGB1)	COLLAGEN	ECM-Receptor	KEGG: hsa04512
Fibro	Peri	COL4A5	ITGA9_ITGB1	0.00412691	0	COL4A5_ITGA9_ITGB1	COL4A5 - (ITGA9+ITGB1)	COLLAGEN	ECM-Receptor	KEGG: hsa04512
Kidney	Peri	COL4A5	ITGA9_ITGB1	0.00414197	0	COL4A5_ITGA9_ITGB1	COL4A5 - (ITGA9+ITGB1)	COLLAGEN	ECM-Receptor	KEGG: hsa04512
Fibro	HPSC	COL4A5	ITGA9_ITGB1	0.00215023	0	COL4A5_ITGA9_ITGB1	COL4A5 - (ITGA9+ITGB1)	COLLAGEN	ECM-Receptor	KEGG: hsa04512
Kidney	HPSC	COL4A5	ITGA9_ITGB1	0.0021581	0.01	COL4A5_ITGA9_ITGB1	COL4A5 - (ITGA9+ITGB1)	COLLAGEN	ECM-Receptor	KEGG: hsa04512
Endo	HE	COL4A5	ITGA9_ITGB1	0.00498387	0	COL4A5_ITGA9_ITGB1	COL4A5 - (ITGA9+ITGB1)	COLLAGEN	ECM-Receptor	KEGG: hsa04512
Fibro	HE	COL4A5	ITGA9_ITGB1	0.0121664	0	COL4A5_ITGA9_ITGB1	COL4A5 - (ITGA9+ITGB1)	COLLAGEN	ECM-Receptor	KEGG: hsa04512
Peri	HE	COL4A5	ITGA9_ITGB1	0.00497451	0	COL4A5_ITGA9_ITGB1	COL4A5 - (ITGA9+ITGB1)	COLLAGEN	ECM-Receptor	KEGG: hsa04512
HE	HE	COL4A5	ITGA9_ITGB1	0.00365718	0	COL4A5_ITGA9_ITGB1	COL4A5 - (ITGA9+ITGB1)	COLLAGEN	ECM-Receptor	KEGG: hsa04512
Kidney	HE	COL4A5	ITGA9_ITGB1	0.0122105	0	COL4A5_ITGA9_ITGB1	COL4A5 - (ITGA9+ITGB1)	COLLAGEN	ECM-Receptor	KEGG: hsa04512
Fibro	Kidney	COL4A5	ITGA9_ITGB1	0.0030733	0	COL4A5_ITGA9_ITGB1	COL4A5 - (ITGA9+ITGB1)	COLLAGEN	ECM-Receptor	KEGG: hsa04512
Kidney	Kidney	COL4A5	ITGA9_ITGB1	0.00308453	0	COL4A5_ITGA9_ITGB1	COL4A5 - (ITGA9+ITGB1)	COLLAGEN	ECM-Receptor	KEGG: hsa04512
Kidney	Endo	COL4A6	ITGA9_ITGB1	0.000444107	0	COL4A6_ITGA9_ITGB1	COL4A6 - (ITGA9+ITGB1)	COLLAGEN	ECM-Receptor	KEGG: hsa04512
Kidney	Fibro	COL4A6	ITGA9_ITGB1	0.000208747	0	COL4A6_ITGA9_ITGB1	COL4A6 - (ITGA9+ITGB1)	COLLAGEN	ECM-Receptor	KEGG: hsa04512
Kidney	Macro	COL4A6	ITGA9_ITGB1	9.68916e-05	0	COL4A6_ITGA9_ITGB1	COL4A6 - (ITGA9+ITGB1)	COLLAGEN	ECM-Receptor	KEGG: hsa04512
Kidney	Peri	COL4A6	ITGA9_ITGB1	0.000136018	0	COL4A6_ITGA9_ITGB1	COL4A6 - (ITGA9+ITGB1)	COLLAGEN	ECM-Receptor	KEGG: hsa04512
Kidney	HPSC	COL4A6	ITGA9_ITGB1	7.07336e-05	0	COL4A6_ITGA9_ITGB1	COL4A6 - (ITGA9+ITGB1)	COLLAGEN	ECM-Receptor	KEGG: hsa04512
Kidney	HE	COL4A6	ITGA9_ITGB1	0.000404148	0	COL4A6_ITGA9_ITGB1	COL4A6 - (ITGA9+ITGB1)	COLLAGEN	ECM-Receptor	KEGG: hsa04512
Kidney	Kidney	COL4A6	ITGA9_ITGB1	0.000101189	0	COL4A6_ITGA9_ITGB1	COL4A6 - (ITGA9+ITGB1)	COLLAGEN	ECM-Receptor	KEGG: hsa04512
Fibro	Endo	COL6A1	ITGA9_ITGB1	0.015606	0	COL6A1_ITGA9_ITGB1	COL6A1 - (ITGA9+ITGB1)	COLLAGEN	ECM-Receptor	KEGG: hsa04512
Peri	Endo	COL6A1	ITGA9_ITGB1	0.0111244	0	COL6A1_ITGA9_ITGB1	COL6A1 - (ITGA9+ITGB1)	COLLAGEN	ECM-Receptor	KEGG: hsa04512
Kidney	Endo	COL6A1	ITGA9_ITGB1	0.00476107	0	COL6A1_ITGA9_ITGB1	COL6A1 - (ITGA9+ITGB1)	COLLAGEN	ECM-Receptor	KEGG: hsa04512
Fibro	Fibro	COL6A1	ITGA9_ITGB1	0.00739484	0	COL6A1_ITGA9_ITGB1	COL6A1 - (ITGA9+ITGB1)	COLLAGEN	ECM-Receptor	KEGG: hsa04512
Peri	Fibro	COL6A1	ITGA9_ITGB1	0.00525867	0	COL6A1_ITGA9_ITGB1	COL6A1 - (ITGA9+ITGB1)	COLLAGEN	ECM-Receptor	KEGG: hsa04512
Kidney	Fibro	COL6A1	ITGA9_ITGB1	0.00224302	0	COL6A1_ITGA9_ITGB1	COL6A1 - (ITGA9+ITGB1)	COLLAGEN	ECM-Receptor	KEGG: hsa04512
Fibro	Macro	COL6A1	ITGA9_ITGB1	0.00344564	0	COL6A1_ITGA9_ITGB1	COL6A1 - (ITGA9+ITGB1)	COLLAGEN	ECM-Receptor	KEGG: hsa04512
Peri	Macro	COL6A1	ITGA9_ITGB1	0.00244747	0	COL6A1_ITGA9_ITGB1	COL6A1 - (ITGA9+ITGB1)	COLLAGEN	ECM-Receptor	KEGG: hsa04512
Fibro	Peri	COL6A1	ITGA9_ITGB1	0.00483053	0	COL6A1_ITGA9_ITGB1	COL6A1 - (ITGA9+ITGB1)	COLLAGEN	ECM-Receptor	KEGG: hsa04512
Peri	Peri	COL6A1	ITGA9_ITGB1	0.00343256	0	COL6A1_ITGA9_ITGB1	COL6A1 - (ITGA9+ITGB1)	COLLAGEN	ECM-Receptor	KEGG: hsa04512
Fibro	HPSC	COL6A1	ITGA9_ITGB1	0.00251769	0	COL6A1_ITGA9_ITGB1	COL6A1 - (ITGA9+ITGB1)	COLLAGEN	ECM-Receptor	KEGG: hsa04512
Peri	HPSC	COL6A1	ITGA9_ITGB1	0.00178786	0.01	COL6A1_ITGA9_ITGB1	COL6A1 - (ITGA9+ITGB1)	COLLAGEN	ECM-Receptor	KEGG: hsa04512
Fibro	HE	COL6A1	ITGA9_ITGB1	0.0142212	0	COL6A1_ITGA9_ITGB1	COL6A1 - (ITGA9+ITGB1)	COLLAGEN	ECM-Receptor	KEGG: hsa04512
Peri	HE	COL6A1	ITGA9_ITGB1	0.0101332	0	COL6A1_ITGA9_ITGB1	COL6A1 - (ITGA9+ITGB1)	COLLAGEN	ECM-Receptor	KEGG: hsa04512
Kidney	HE	COL6A1	ITGA9_ITGB1	0.00433437	0	COL6A1_ITGA9_ITGB1	COL6A1 - (ITGA9+ITGB1)	COLLAGEN	ECM-Receptor	KEGG: hsa04512
Fibro	Kidney	COL6A1	ITGA9_ITGB1	0.00359794	0	COL6A1_ITGA9_ITGB1	COL6A1 - (ITGA9+ITGB1)	COLLAGEN	ECM-Receptor	KEGG: hsa04512
Peri	Kidney	COL6A1	ITGA9_ITGB1	0.00255577	0	COL6A1_ITGA9_ITGB1	COL6A1 - (ITGA9+ITGB1)	COLLAGEN	ECM-Receptor	KEGG: hsa04512
Endo	Endo	COL6A2	ITGA9_ITGB1	0.031518	0	COL6A2_ITGA9_ITGB1	COL6A2 - (ITGA9+ITGB1)	COLLAGEN	ECM-Receptor	KEGG: hsa04512
Fibro	Endo	COL6A2	ITGA9_ITGB1	0.0244933	0	COL6A2_ITGA9_ITGB1	COL6A2 - (ITGA9+ITGB1)	COLLAGEN	ECM-Receptor	KEGG: hsa04512
Peri	Endo	COL6A2	ITGA9_ITGB1	0.0271484	0	COL6A2_ITGA9_ITGB1	COL6A2 - (ITGA9+ITGB1)	COLLAGEN	ECM-Receptor	KEGG: hsa04512
HE	Endo	COL6A2	ITGA9_ITGB1	0.0445969	0	COL6A2_ITGA9_ITGB1	COL6A2 - (ITGA9+ITGB1)	COLLAGEN	ECM-Receptor	KEGG: hsa04512
Endo	Fibro	COL6A2	ITGA9_ITGB1	0.0150628	0	COL6A2_ITGA9_ITGB1	COL6A2 - (ITGA9+ITGB1)	COLLAGEN	ECM-Receptor	KEGG: hsa04512
Fibro	Fibro	COL6A2	ITGA9_ITGB1	0.0116615	0	COL6A2_ITGA9_ITGB1	COL6A2 - (ITGA9+ITGB1)	COLLAGEN	ECM-Receptor	KEGG: hsa04512
Peri	Fibro	COL6A2	ITGA9_ITGB1	0.0129441	0	COL6A2_ITGA9_ITGB1	COL6A2 - (ITGA9+ITGB1)	COLLAGEN	ECM-Receptor	KEGG: hsa04512
HE	Fibro	COL6A2	ITGA9_ITGB1	0.0214647	0	COL6A2_ITGA9_ITGB1	COL6A2 - (ITGA9+ITGB1)	COLLAGEN	ECM-Receptor	KEGG: hsa04512
Endo	Macro	COL6A2	ITGA9_ITGB1	0.00704762	0	COL6A2_ITGA9_ITGB1	COL6A2 - (ITGA9+ITGB1)	COLLAGEN	ECM-Receptor	KEGG: hsa04512
HE	Macro	COL6A2	ITGA9_ITGB1	0.0100778	0	COL6A2_ITGA9_ITGB1	COL6A2 - (ITGA9+ITGB1)	COLLAGEN	ECM-Receptor	KEGG: hsa04512
Endo	Peri	COL6A2	ITGA9_ITGB1	0.0098659	0	COL6A2_ITGA9_ITGB1	COL6A2 - (ITGA9+ITGB1)	COLLAGEN	ECM-Receptor	KEGG: hsa04512
Fibro	Peri	COL6A2	ITGA9_ITGB1	0.00762899	0.02	COL6A2_ITGA9_ITGB1	COL6A2 - (ITGA9+ITGB1)	COLLAGEN	ECM-Receptor	KEGG: hsa04512
Peri	Peri	COL6A2	ITGA9_ITGB1	0.00847186	0.03	COL6A2_ITGA9_ITGB1	COL6A2 - (ITGA9+ITGB1)	COLLAGEN	ECM-Receptor	KEGG: hsa04512
HE	Peri	COL6A2	ITGA9_ITGB1	0.0140907	0	COL6A2_ITGA9_ITGB1	COL6A2 - (ITGA9+ITGB1)	COLLAGEN	ECM-Receptor	KEGG: hsa04512
HE	HPSC	COL6A2	ITGA9_ITGB1	0.00737697	0.04	COL6A2_ITGA9_ITGB1	COL6A2 - (ITGA9+ITGB1)	COLLAGEN	ECM-Receptor	KEGG: hsa04512
Endo	HE	COL6A2	ITGA9_ITGB1	0.0287626	0	COL6A2_ITGA9_ITGB1	COL6A2 - (ITGA9+ITGB1)	COLLAGEN	ECM-Receptor	KEGG: hsa04512
Fibro	HE	COL6A2	ITGA9_ITGB1	0.0223378	0	COL6A2_ITGA9_ITGB1	COL6A2 - (ITGA9+ITGB1)	COLLAGEN	ECM-Receptor	KEGG: hsa04512
Peri	HE	COL6A2	ITGA9_ITGB1	0.0247652	0	COL6A2_ITGA9_ITGB1	COL6A2 - (ITGA9+ITGB1)	COLLAGEN	ECM-Receptor	KEGG: hsa04512
HE	HE	COL6A2	ITGA9_ITGB1	0.0407462	0	COL6A2_ITGA9_ITGB1	COL6A2 - (ITGA9+ITGB1)	COLLAGEN	ECM-Receptor	KEGG: hsa04512
HE	Kidney	COL6A2	ITGA9_ITGB1	0.0105202	0	COL6A2_ITGA9_ITGB1	COL6A2 - (ITGA9+ITGB1)	COLLAGEN	ECM-Receptor	KEGG: hsa04512
Fibro	Endo	COL6A3	ITGA9_ITGB1	0.00519503	0	COL6A3_ITGA9_ITGB1	COL6A3 - (ITGA9+ITGB1)	COLLAGEN	ECM-Receptor	KEGG: hsa04512
Peri	Endo	COL6A3	ITGA9_ITGB1	0.00481883	0	COL6A3_ITGA9_ITGB1	COL6A3 - (ITGA9+ITGB1)	COLLAGEN	ECM-Receptor	KEGG: hsa04512
Fibro	Fibro	COL6A3	ITGA9_ITGB1	0.00244803	0	COL6A3_ITGA9_ITGB1	COL6A3 - (ITGA9+ITGB1)	COLLAGEN	ECM-Receptor	KEGG: hsa04512
Peri	Fibro	COL6A3	ITGA9_ITGB1	0.0022703	0	COL6A3_ITGA9_ITGB1	COL6A3 - (ITGA9+ITGB1)	COLLAGEN	ECM-Receptor	KEGG: hsa04512
Fibro	Macro	COL6A3	ITGA9_ITGB1	0.00113764	0	COL6A3_ITGA9_ITGB1	COL6A3 - (ITGA9+ITGB1)	COLLAGEN	ECM-Receptor	KEGG: hsa04512
Peri	Macro	COL6A3	ITGA9_ITGB1	0.00105494	0	COL6A3_ITGA9_ITGB1	COL6A3 - (ITGA9+ITGB1)	COLLAGEN	ECM-Receptor	KEGG: hsa04512
Fibro	Peri	COL6A3	ITGA9_ITGB1	0.00159636	0	COL6A3_ITGA9_ITGB1	COL6A3 - (ITGA9+ITGB1)	COLLAGEN	ECM-Receptor	KEGG: hsa04512
Peri	Peri	COL6A3	ITGA9_ITGB1	0.00148038	0	COL6A3_ITGA9_ITGB1	COL6A3 - (ITGA9+ITGB1)	COLLAGEN	ECM-Receptor	KEGG: hsa04512
Fibro	HPSC	COL6A3	ITGA9_ITGB1	0.000830739	0	COL6A3_ITGA9_ITGB1	COL6A3 - (ITGA9+ITGB1)	COLLAGEN	ECM-Receptor	KEGG: hsa04512
Peri	HPSC	COL6A3	ITGA9_ITGB1	0.000770336	0	COL6A3_ITGA9_ITGB1	COL6A3 - (ITGA9+ITGB1)	COLLAGEN	ECM-Receptor	KEGG: hsa04512
Fibro	HE	COL6A3	ITGA9_ITGB1	0.00472962	0	COL6A3_ITGA9_ITGB1	COL6A3 - (ITGA9+ITGB1)	COLLAGEN	ECM-Receptor	KEGG: hsa04512
Peri	HE	COL6A3	ITGA9_ITGB1	0.00438698	0	COL6A3_ITGA9_ITGB1	COL6A3 - (ITGA9+ITGB1)	COLLAGEN	ECM-Receptor	KEGG: hsa04512
Fibro	Kidney	COL6A3	ITGA9_ITGB1	0.00118804	0	COL6A3_ITGA9_ITGB1	COL6A3 - (ITGA9+ITGB1)	COLLAGEN	ECM-Receptor	KEGG: hsa04512
Peri	Kidney	COL6A3	ITGA9_ITGB1	0.00110169	0	COL6A3_ITGA9_ITGB1	COL6A3 - (ITGA9+ITGB1)	COLLAGEN	ECM-Receptor	KEGG: hsa04512
Fibro	Endo	LAMA1	ITGA9_ITGB1	0.00204843	0	LAMA1_ITGA9_ITGB1	LAMA1 - (ITGA9+ITGB1)	LAMININ	ECM-Receptor	KEGG: hsa04512
Kidney	Endo	LAMA1	ITGA9_ITGB1	0.0236161	0	LAMA1_ITGA9_ITGB1	LAMA1 - (ITGA9+ITGB1)	LAMININ	ECM-Receptor	KEGG: hsa04512
Fibro	Fibro	LAMA1	ITGA9_ITGB1	0.000963659	0	LAMA1_ITGA9_ITGB1	LAMA1 - (ITGA9+ITGB1)	LAMININ	ECM-Receptor	KEGG: hsa04512
Kidney	Fibro	LAMA1	ITGA9_ITGB1	0.0112386	0	LAMA1_ITGA9_ITGB1	LAMA1 - (ITGA9+ITGB1)	LAMININ	ECM-Receptor	KEGG: hsa04512
Fibro	Macro	LAMA1	ITGA9_ITGB1	0.00044747	0	LAMA1_ITGA9_ITGB1	LAMA1 - (ITGA9+ITGB1)	LAMININ	ECM-Receptor	KEGG: hsa04512
Kidney	Macro	LAMA1	ITGA9_ITGB1	0.00524748	0	LAMA1_ITGA9_ITGB1	LAMA1 - (ITGA9+ITGB1)	LAMININ	ECM-Receptor	KEGG: hsa04512
Fibro	Peri	LAMA1	ITGA9_ITGB1	0.000628079	0	LAMA1_ITGA9_ITGB1	LAMA1 - (ITGA9+ITGB1)	LAMININ	ECM-Receptor	KEGG: hsa04512
Kidney	Peri	LAMA1	ITGA9_ITGB1	0.00735123	0	LAMA1_ITGA9_ITGB1	LAMA1 - (ITGA9+ITGB1)	LAMININ	ECM-Receptor	KEGG: hsa04512
Fibro	HPSC	LAMA1	ITGA9_ITGB1	0.000326697	0	LAMA1_ITGA9_ITGB1	LAMA1 - (ITGA9+ITGB1)	LAMININ	ECM-Receptor	KEGG: hsa04512
Kidney	HPSC	LAMA1	ITGA9_ITGB1	0.00383614	0	LAMA1_ITGA9_ITGB1	LAMA1 - (ITGA9+ITGB1)	LAMININ	ECM-Receptor	KEGG: hsa04512
Fibro	HE	LAMA1	ITGA9_ITGB1	0.00186439	0	LAMA1_ITGA9_ITGB1	LAMA1 - (ITGA9+ITGB1)	LAMININ	ECM-Receptor	KEGG: hsa04512
Kidney	HE	LAMA1	ITGA9_ITGB1	0.0215362	0	LAMA1_ITGA9_ITGB1	LAMA1 - (ITGA9+ITGB1)	LAMININ	ECM-Receptor	KEGG: hsa04512
Fibro	Kidney	LAMA1	ITGA9_ITGB1	0.000467311	0	LAMA1_ITGA9_ITGB1	LAMA1 - (ITGA9+ITGB1)	LAMININ	ECM-Receptor	KEGG: hsa04512
Kidney	Kidney	LAMA1	ITGA9_ITGB1	0.00547898	0	LAMA1_ITGA9_ITGB1	LAMA1 - (ITGA9+ITGB1)	LAMININ	ECM-Receptor	KEGG: hsa04512
Endo	Endo	LAMA4	ITGA9_ITGB1	0.0192515	0	LAMA4_ITGA9_ITGB1	LAMA4 - (ITGA9+ITGB1)	LAMININ	ECM-Receptor	KEGG: hsa04512
Peri	Endo	LAMA4	ITGA9_ITGB1	0.00299684	0	LAMA4_ITGA9_ITGB1	LAMA4 - (ITGA9+ITGB1)	LAMININ	ECM-Receptor	KEGG: hsa04512
[truncated: 3,021 more rows]

## Sheet: Table S3
Source_Cell	Target_Cell	Pathway_Name	Probability	P_value
Astel	Astel	ADGRA	0.00229795	0
Astel	Astel	ADGRL	0.00279661	0
Astel	Astel	BMP	0.00206247	0
Astel	Astel	CADM	0.00913986	0
Astel	Astel	CD46	0.000435094	0
Astel	Astel	CDH	0.0381363	0
Astel	Astel	COLLAGEN	0.149271	0
Astel	Astel	EPHA	0.00304219	0
Astel	Astel	EPHB	0.00801748	0
Astel	Astel	FLRT	0.0381431	0
Astel	Astel	FN1	0.0813987	0
Astel	Astel	GAP	0.00144977	0
Astel	Astel	GAS	0.00268507	0
Astel	Astel	IGFBP	0.0104984	0
Astel	Astel	LAMININ	0.0116846	0
Astel	Astel	MK	0.228218	0
Astel	Astel	NCAM	0.0275263	0
Astel	Astel	NOTCH	0.000747907	0
Astel	Astel	PDGF	0.000231318	0
Astel	Astel	PSAP	0.00500717	0
Astel	Astel	PTN	0.167605	0
Astel	Astel	SEMA3	0.00059596	0
Astel	Astel	SEMA6	0.000727519	0
Astel	Astel	SLIT	0.00144743	0
Astel	Astel	SLITRK	0.000568435	0
Astel	Astel	TENASCIN	0.0132126	0
Astel	Astel	UNC5	0.0173106	0
Astel	Astel	WNT	0.000524187	0
Astel	Endo	ADGRA	0.00221789	0
Astel	Endo	ADGRL	0.0216484	0
Astel	Endo	ANGPT	0.0024878	0
Astel	Endo	APJ	0.0064367	0
Astel	Endo	ApoA	0.00248382	0
Astel	Endo	CD99	0.062824	0
Astel	Endo	COLLAGEN	0.47691	0.0005
Astel	Endo	Cholesterol	0.00795834	0
Astel	Endo	EPHA	0.00292764	0
Astel	Endo	EPHB	0.0166442	0
Astel	Endo	FLRT	0.0486202	0
Astel	Endo	FN1	0.113008	0
Astel	Endo	GAP	0.000657311	0
Astel	Endo	IGF	0.00405891	0
Astel	Endo	IGFBP	0.00883536	0
Astel	Endo	JAM	0.00232199	0
Astel	Endo	LAMININ	0.0468776	0
Astel	Endo	MK	0.180914	0
Astel	Endo	MPZ	0.00203608	0
Astel	Endo	NCAM	0.0234517	0
Astel	Endo	NOTCH	0.00154389	0
Astel	Endo	PTN	0.108661	0
Astel	Endo	SLIT	0.0124011	0
Astel	Endo	SLITRK	0.000207043	0
Astel	Endo	TENASCIN	0.039749	0
Astel	Endo	TGFb	0.00279432	0
Astel	Endo	WNT	0.000499859	0
Astel	EndoL	ADGRA	0.00197369	0
Astel	EndoL	ADGRL	0.00542453	0
Astel	EndoL	ANGPT	0.00424539	0
Astel	EndoL	APJ	0.0080538	0
Astel	EndoL	CD200	0.00267133	0
Astel	EndoL	CD99	0.0795625	0
Astel	EndoL	COLLAGEN	0.308255	0
Astel	EndoL	CypA	0.105717	0
Astel	EndoL	Desmosterol	0.000578753	0
Astel	EndoL	EPHA	0.00331836	0
Astel	EndoL	EPHB	0.0149005	0
Astel	EndoL	FLRT	0.00720799	0
Astel	EndoL	FN1	0.0536149	0
Astel	EndoL	GAS	0.000514081	0
Astel	EndoL	IGFBP	0.0159591	0
Astel	EndoL	JAM	0.00121273	0
Astel	EndoL	LAMININ	0.0243561	0
Astel	EndoL	MK	0.151974	0
Astel	EndoL	MPZ	0.0019256	0
Astel	EndoL	NCAM	0.0113082	0
Astel	EndoL	NOTCH	0.00160934	0
Astel	EndoL	PTN	0.117617	0
Astel	EndoL	SLIT	0.00233076	0
Astel	EndoL	TENASCIN	0.0169886	0
Astel	Ery	Desmosterol	0.00264827	0
Astel	Ery	PTN	0.0542929	0
Astel	GMP	ADGRE	0.00212431	0
Astel	GMP	APP	0.0828893	0
Astel	GMP	CD99	0.00316147	0
Astel	GMP	COLLAGEN	0.270037	0
Astel	GMP	Desmosterol	0.000438405	0
Astel	GMP	FN1	0.0991247	0
Astel	GMP	IGFBP	0.0105236	0
Astel	GMP	LAMININ	0.021231	0
Astel	GMP	MIF	0.0390088	0
Astel	GMP	MK	0.199904	0
Astel	GMP	PTN	0.124097	0
Astel	Gran	12oxoLTB4	0.000989793	0
Astel	Gran	ADGRE	0.00243079	0
Astel	Gran	APP	0.107208	0
Astel	Gran	ApoB	0.000146042	0
Astel	Gran	CD99	0.00254391	0
Astel	Gran	COLLAGEN	0.107786	0
Astel	Gran	CXCL	0.00308194	0
Astel	Gran	CysLTs	0.000308614	0
Astel	Gran	Desmosterol	0.000400106	0
Astel	Gran	FN1	0.0373499	0
Astel	Gran	GAS	0.000464938	0
Astel	Gran	GRN	0.00199831	0
Astel	Gran	IGFBP	0.0110998	0
Astel	Gran	JAM	0.00150359	0
Astel	Gran	LAMININ	0.00828826	0
Astel	Gran	MIF	0.0425431	0
Astel	Gran	MK	0.163918	0
Astel	Gran	NOTCH	0.000177428	0
Astel	Gran	NTS	0.000154717	0
Astel	Gran	PTN	0.113972	0
Astel	Gran	THY1	0.00259008	0
Astel	HE	ADGRA	0.00314334	0
Astel	HE	ADGRG	0.0312086	0
Astel	HE	ADGRL	0.0220266	0
Astel	HE	ANGPT	0.0051188	0
Astel	HE	APP	0.00655164	0
Astel	HE	ApoA	0.00294888	0
Astel	HE	BMP	0.00329761	0
Astel	HE	CADM	0.00375639	0
Astel	HE	CD46	0.00249561	0
Astel	HE	CD99	0.0829815	0
Astel	HE	COLLAGEN	0.452473	0
Astel	HE	CXCL	0.0310255	0
Astel	HE	Cholesterol	0.00907469	0
Astel	HE	EPHA	0.0135334	0
Astel	HE	EPHB	0.0183585	0
Astel	HE	FLRT	0.00342208	0
Astel	HE	FN1	0.132985	0
Astel	HE	GAP	0.0209492	0
Astel	HE	GAS	0.000535874	0
Astel	HE	GDF	0.000283193	0
Astel	HE	GRN	0.00279705	0
Astel	HE	IGF	0.00512869	0
Astel	HE	IGFBP	0.0115611	0
Astel	HE	JAM	0.00282869	0
Astel	HE	LAMININ	0.0496959	0
Astel	HE	MIF	0.012047	0
Astel	HE	MK	0.128107	0
Astel	HE	MPZ	0.00294658	0
Astel	HE	NCAM	0.0243271	0
Astel	HE	NOTCH	0.00506984	0
Astel	HE	NTS	0.000216718	0
Astel	HE	PTN	0.0985194	0
Astel	HE	SEMA3	0.00834825	0
Astel	HE	SEMA6	0.00430829	0
Astel	HE	SLIT	0.0113988	0
Astel	HE	SLITRK	0.000380292	0
Astel	HE	TENASCIN	0.0229166	0
Astel	HE	TGFb	0.0103092	0
Astel	HE	UNC5	0.0417689	0
Astel	HE	VISFATIN	0.00221056	0.04
Astel	HE	WNT	0.000901219	0
Astel	HSC	ADGRA	0.00097864	0
Astel	HSC	ADGRE	0.00217566	0.005
Astel	HSC	ADGRG	0.00355889	0
Astel	HSC	ADGRL	0.0177427	0
Astel	HSC	ANGPT	0.000442848	0
Astel	HSC	APP	0.0484235	0
Astel	HSC	BMP	0.000824565	0
Astel	HSC	CD99	0.00554657	0
Astel	HSC	COLLAGEN	0.420543	0
Astel	HSC	Cholesterol	0.0031339	0
Astel	HSC	DHT	0.000257032	0
Astel	HSC	Desmosterol	0.000670066	0
Astel	HSC	FN1	0.129838	0
Astel	HSC	GAP	0.000385596	0
Astel	HSC	GAS	0.000228193	0
Astel	HSC	IGF	0.00481455	0
Astel	HSC	IGFBP	0.0104041	0
Astel	HSC	JAM	0.000656943	0
Astel	HSC	LAMININ	0.037613	0
Astel	HSC	MIF	0.0308385	0
Astel	HSC	MK	0.245247	0
Astel	HSC	NCAM	0.00230987	0
Astel	HSC	NOTCH	0.000392149	0
Astel	HSC	PTN	0.128889	0
Astel	HSC	SLIT	0.00170309	0
Astel	HSC	SLITRK	0.000207238	0
Astel	HSC	TENASCIN	0.00721416	0
Astel	HSC	TGFb	0.00647728	0
Astel	HSC	Testosterone	0.00147308	0
Astel	HSC	UNC5	0.00190238	0
Astel	HSC	WNT	0.000466744	0
Astel	Hept	ADGRG	0.0038298	0
Astel	Hept	ADGRL	0.00294959	0
Astel	Hept	APP	0.0276998	0
Astel	Hept	ApoA	0.00670847	0
Astel	Hept	BMP	0.000816884	0
Astel	Hept	CADM	0.000927137	0
Astel	Hept	CDH	0.00598145	0
Astel	Hept	COLLAGEN	0.280493	0.000344828
Astel	Hept	Desmosterol	0.000357257	0
Astel	Hept	EGF	0.00016239	0
Astel	Hept	EPHB	0.00176151	0
Astel	Hept	FLRT	0.000200397	0
Astel	Hept	FN1	0.0440417	0
Astel	Hept	GDF	9.77062e-05	0
Astel	Hept	IGF	0.000497219	0
Astel	Hept	IGFBP	0.0100688	0
Astel	Hept	JAM	0.000163344	0
Astel	Hept	LAMININ	0.0153461	0
Astel	Hept	MK	0.283354	0
Astel	Hept	MPZ	0.000969129	0.04
Astel	Hept	NOTCH	9.02779e-05	0
Astel	Hept	PTN	0.195994	0
Astel	Hept	SLIT	0.00544003	0
Astel	Hept	SLITRK	0.000190526	0
Astel	Hept	TENASCIN	0.0113427	0
Astel	Hept	TGFb	0.00133936	0
Astel	Hept	WNT	0.000129203	0
Astel	Mac	ADGRE	0.00636685	0
Astel	Mac	ANGPT	0.000416524	0
Astel	Mac	APJ	0.000630375	0
Astel	Mac	APP	0.154293	0
Astel	Mac	ApoA	0.0810832	0
Astel	Mac	ApoB	0.00223367	0
Astel	Mac	ApoE	0.0375046	0
Astel	Mac	CD200	0.000758321	0
Astel	Mac	CD99	0.00443619	0
Astel	Mac	CHEMERIN	0.00105177	0
Astel	Mac	COLLAGEN	0.109517	0.00111111
Astel	Mac	Desmosterol	0.00185076	0
Astel	Mac	FN1	0.0273518	0
Astel	Mac	GAS	0.00562704	0
Astel	Mac	GRN	0.00201924	0
Astel	Mac	IGFBP	0.0178695	0
Astel	Mac	JAM	0.00228569	0
Astel	Mac	LAMININ	0.00883387	0
Astel	Mac	MIF	0.0121409	0
Astel	Mac	MK	0.116626	0
Astel	Mac	NCAM	0.00149364	0
Astel	Mac	NOTCH	6.17367e-05	0
Astel	Mac	NTS	0.00015634	0
Astel	Mac	PTN	0.097225	0
Astel	Mac	TENASCIN	0.00670518	0
Astel	Mac	TGFb	0.00165306	0
Astel	Mac	THY1	0.00393511	0
Astel	Mk	MK	0.117009	0
Astel	Mk	PTN	0.089721	0
Astel	MkL	ADGRG	0.00344116	0
Astel	MkL	CD99	0.00329166	0
Astel	MkL	COLLAGEN	0.0470076	0
Astel	MkL	Desmosterol	0.00111388	0
Astel	MkL	FN1	0.0367935	0
Astel	MkL	IGFBP	0.0119	0
Astel	MkL	JAM	0.000189757	0.01
Astel	MkL	LAMININ	0.00789173	0
Astel	MkL	MIF	0.00549504	0.04
Astel	MkL	MK	0.210057	0
Astel	MkL	PTN	0.122193	0
Astel	MkL	Prostaglandin	0.00274996	0
Astel	MkL	TENASCIN	0.00461379	0
Astel	Mono	ADGRE	0.00670837	0
Astel	Mono	APP	0.126806	0
Astel	Mono	ApoA	0.00232397	0
Astel	Mono	CHEMERIN	0.000277086	0
Astel	Mono	COLLAGEN	0.0361504	0
Astel	Mono	Desmosterol	0.000539455	0
Astel	Mono	FN1	0.00680252	0
Astel	Mono	GAS	0.00276048	0
Astel	Mono	GRN	0.0026315	0
Astel	Mono	IGFBP	0.0148553	0
Astel	Mono	JAM	0.00219039	0
Astel	Mono	LAMININ	0.00275287	0
Astel	Mono	MIF	0.018382	0
Astel	Mono	MK	0.121869	0
Astel	Mono	NOTCH	0.000302329	0
Astel	Mono	NTS	0.00020386	0
Astel	Mono	PTN	0.0935676	0
Astel	Mono	Prostaglandin	0.00449726	0
Astel	Mono	THY1	0.0037713	0
Astel	Stel	ADGRA	0.00611354	0
Astel	Stel	ADGRL	0.00847989	0
Astel	Stel	BMP	0.00222599	0
Astel	Stel	CADM	0.0096788	0
Astel	Stel	CD99	0.0701061	0
Astel	Stel	CDH	0.0281582	0
Astel	Stel	COLLAGEN	0.254556	0
Astel	Stel	CypA	0.10949	0
Astel	Stel	EPHA	0.00469425	0
Astel	Stel	EPHB	0.0122407	0
Astel	Stel	FLRT	0.00506227	0
Astel	Stel	FN1	0.0657995	0
Astel	Stel	GAP	0.000981423	0
Astel	Stel	GAS	0.00145124	0
Astel	Stel	IGF	0.00042693	0.02
Astel	Stel	IGFBP	0.0100316	0
Astel	Stel	LAMININ	0.0204366	0
Astel	Stel	MK	0.184855	0
Astel	Stel	MPZ	0.000921642	0.04
Astel	Stel	NCAM	0.0151145	0
Astel	Stel	NOTCH	0.0012809	0
Astel	Stel	NT	0.00442059	0
Astel	Stel	PDGF	0.00104989	0
Astel	Stel	PTN	0.129954	0
Astel	Stel	Prostaglandin	0.000428401	0
Astel	Stel	SLIT	0.0144837	0
Astel	Stel	SLITRK	0.000597763	0
Astel	Stel	TENASCIN	0.0178412	0
Astel	Stel	UNC5	0.0105076	0
Astel	Stel	WNT	0.000612534	0
EndoL	Astel	ADGRL	0.00052632	0
EndoL	Astel	CD46	0.00134003	0
EndoL	Astel	CD99	0.0795625	0
EndoL	Astel	CDH	0.00156012	0
EndoL	Astel	COLLAGEN	0.062794	0
EndoL	Astel	CypA	0.115497	0
EndoL	Astel	EDN	0.000478028	0
EndoL	Astel	EPHB	0.00265972	0
EndoL	Astel	FGF	0.00902571	0
EndoL	Astel	FLRT	0.00720799	0
EndoL	Astel	FN1	0.00108089	0
EndoL	Astel	HSPG	0.00353559	0
EndoL	Astel	JAM	0.00121273	0
EndoL	Astel	KLK	0.000439673	0
EndoL	Astel	LAMININ	0.00324461	0
EndoL	Astel	MK	0.183035	0
EndoL	Astel	MPZ	0.0019256	0
EndoL	Astel	NOTCH	0.000969038	0
EndoL	Astel	PROS	0.00673239	0
EndoL	Astel	PSAP	0.00469777	0
EndoL	Astel	SEMA4	0.000444719	0
EndoL	Astel	SEMA6	0.00172971	0
EndoL	Astel	TWEAK	0.000209064	0
EndoL	Astel	UNC5	0.00443777	0
EndoL	Astel	VISFATIN	0.00465635	0
EndoL	Endo	ADGRL	0.00381554	0
EndoL	Endo	Adenosine	0.00107313	0
EndoL	Endo	ApoA	0.00051798	0
EndoL	Endo	CALCR	0.0326394	0
EndoL	Endo	CD39	0.00214879	0
EndoL	Endo	CD99	0.0845933	0
EndoL	Endo	CDH	0.00180029	0
EndoL	Endo	CDH5	0.059071	0
EndoL	Endo	COLLAGEN	0.193156	0
EndoL	Endo	Cholesterol	0.0142183	0
EndoL	Endo	CypA	0.108522	0
EndoL	Endo	EPHA	0.00175894	0
EndoL	Endo	EPHB	0.00553245	0
EndoL	Endo	ESAM	0.066756	0
EndoL	Endo	FGF	0.0209047	0
EndoL	Endo	FLRT	0.00882226	0
EndoL	Endo	FN1	0.015253	0
EndoL	Endo	IGF	0.000585017	0
EndoL	Endo	JAM	0.0106024	0
EndoL	Endo	KLK	0.00184728	0
EndoL	Endo	LAMININ	0.0217413	0
EndoL	Endo	MK	0.145223	0
EndoL	Endo	MPZ	0.00470942	0
EndoL	Endo	NOTCH	0.00200007	0
EndoL	Endo	PECAM1	0.0383418	0
EndoL	Endo	TGFb	0.00403406	0
EndoL	Endo	VISFATIN	0.00954316	0
EndoL	EndoL	ADGRL	0.000385112	0
EndoL	EndoL	CALCR	0.0195929	0
EndoL	EndoL	CD99	0.106473	0
EndoL	EndoL	CDH	0.000960433	0
EndoL	EndoL	CDH5	0.0658768	0
EndoL	EndoL	COLLAGEN	0.126087	0
EndoL	EndoL	CypA	0.124475	0
EndoL	EndoL	Desmosterol	0.000474954	0
EndoL	EndoL	EDN	0.000422603	0
EndoL	EndoL	EPHA	0.00199371	0
EndoL	EndoL	EPHB	0.00495564	0
EndoL	EndoL	ESAM	0.0720366	0
EndoL	EndoL	FGF	0.0100665	0
EndoL	EndoL	FLRT	0.000434363	0
EndoL	EndoL	FN1	0.00923638	0
EndoL	EndoL	IGFBP	0.00502799	0
EndoL	EndoL	JAM	0.00555113	0
EndoL	EndoL	KLK	0.00485785	0
EndoL	EndoL	LAMININ	0.0097408	0.002
EndoL	EndoL	MK	0.122903	0
EndoL	EndoL	MPZ	0.00445452	0
EndoL	EndoL	NOTCH	0.00208479	0
EndoL	EndoL	PECAM1	0.0314137	0
EndoL	EndoL	PROS	0.00129159	0
EndoL	EndoL	VISFATIN	0.0105284	0
EndoL	Ery	Cholesterol	0.00114556	0.005
EndoL	Ery	Desmosterol	0.00217411	0
EndoL	Ery	ICAM	0.000181208	0.01
EndoL	GMP	ADGRE	0.00244265	0
EndoL	GMP	APP	0.091215	0
EndoL	GMP	CALCR	0.00135935	0
EndoL	GMP	CD99	0.00435298	0
EndoL	GMP	COLLAGEN	0.109312	0
EndoL	GMP	Desmosterol	0.000359768	0
EndoL	GMP	FN1	0.0168451	0
EndoL	GMP	ICAM	0.0109316	0
EndoL	GMP	KLK	0.000276305	0
EndoL	GMP	LAMININ	0.010531	0
EndoL	GMP	MADCAM	0.00593494	0
EndoL	GMP	MIF	0.0479728	0
EndoL	GMP	MK	0.161104	0
EndoL	GMP	PECAM2	0.00192613	0
EndoL	GMP	SEMA4	0.000290972	0
EndoL	Gran	12oxoLTB4	0.000730254	0
EndoL	Gran	ADGRE	0.0027947	0
EndoL	Gran	APP	0.117608	0
EndoL	Gran	Adenosine	0.000394983	0
EndoL	Gran	CD99	0.00350349	0
EndoL	Gran	COLLAGEN	0.0432039	0
EndoL	Gran	CysLTs	0.00091039	0
EndoL	Gran	Desmosterol	0.000328337	0
EndoL	Gran	FN1	0.0062239	0
EndoL	Gran	GRN	0.00262615	0
EndoL	Gran	ICAM	0.0348455	0
EndoL	Gran	IL16	0.000373912	0
EndoL	Gran	JAM	0.00687536	0
EndoL	Gran	LAMININ	0.00409207	0
EndoL	Gran	MADCAM	0.00177242	0
EndoL	Gran	MIF	0.0525092	0
EndoL	Gran	MK	0.132045	0
EndoL	Gran	NOTCH	0.000229902	0
EndoL	Gran	NTS	0.00169245	0
EndoL	Gran	PROS	0.0011682	0
EndoL	Gran	SEMA4	0.000404809	0
EndoL	Gran	THY1	0.0105183	0
EndoL	HE	ADGRG	0.0535889	0
EndoL	HE	ADGRL	0.00315397	0
EndoL	HE	APP	0.00726666	0
EndoL	HE	ApoA	0.000615193	0
EndoL	HE	CALCR	0.0450143	0
EndoL	HE	CD46	0.00765333	0
EndoL	HE	CD99	0.111196	0
EndoL	HE	CDH	0.00176327	0
EndoL	HE	CDH5	0.074894	0
EndoL	HE	COLLAGEN	0.184051	0
EndoL	HE	Cholesterol	0.0162077	0
EndoL	HE	EPHA	0.00813291	0
EndoL	HE	EPHB	0.00609998	0
EndoL	HE	ESAM	0.0679015	0
EndoL	HE	FGF	0.0216871	0
EndoL	HE	FN1	0.0232089	0
EndoL	HE	GRN	0.00367493	0
EndoL	HE	IGF	0.000751234	0
EndoL	HE	JAM	0.0129385	0
EndoL	HE	KLK	0.00437342	0
EndoL	HE	LAMININ	0.023163	0.00363636
EndoL	HE	MIF	0.0149114	0
EndoL	HE	MK	0.103047	0.01
EndoL	HE	MPZ	0.00680723	0
EndoL	HE	NOTCH	0.00656549	0
EndoL	HE	NTS	0.00236922	0
EndoL	HE	PECAM1	0.0558159	0
EndoL	HE	PROS	0.00134629	0
EndoL	HE	SEMA6	0.0102092	0
EndoL	HE	TGFb	0.0137248	0
EndoL	HE	UNC5	0.0108947	0
EndoL	HE	VISFATIN	0.015498	0
EndoL	HSC	ADGRE	0.00284807	0
EndoL	HSC	ADGRG	0.00165371	0
EndoL	HSC	ADGRL	0.0030408	0
EndoL	HSC	APP	0.0535254	0
EndoL	HSC	CALCR	0.0257932	0
EndoL	HSC	CD34	0.0018673	0
EndoL	HSC	CD99	0.00763745	0
EndoL	HSC	CDH5	0.0109608	0
EndoL	HSC	COLLAGEN	0.172764	0.005
EndoL	HSC	Cholesterol	0.00560646	0
EndoL	HSC	DHT	0.00136815	0
EndoL	HSC	Desmosterol	0.000549867	0
EndoL	HSC	ESAM	0.0243749	0
EndoL	HSC	FGF	0.00205417	0
EndoL	HSC	FN1	0.0165191	0
EndoL	HSC	ICAM	0.000907663	0
EndoL	HSC	IGF	0.000694968	0
EndoL	HSC	JAM	0.00725937	0
EndoL	HSC	KLK	0.00113452	0
EndoL	HSC	LAMININ	0.0155077	0
EndoL	HSC	MIF	0.0379992	0
EndoL	HSC	MK	0.19734	0
EndoL	HSC	NOTCH	0.00050812	0
EndoL	HSC	PECAM1	0.0291132	0
EndoL	HSC	PROS	0.000573562	0
EndoL	HSC	TGFb	0.0083048	0
EndoL	HSC	Testosterone	0.00163243	0
EndoL	HSC	UNC5	0.000482468	0
EndoL	HSC	VISFATIN	0.00413825	0
EndoL	Hept	ADGRG	0.00664857	0
EndoL	Hept	ADGRL	0.00020917	0
EndoL	Hept	APP	0.0306684	0
EndoL	Hept	ApoA	0.0014037	0
EndoL	Hept	CD99	0.0718429	0
EndoL	Hept	CDH	0.00155836	0
EndoL	Hept	COLLAGEN	0.113249	0
EndoL	Hept	Cholesterol	0.000125547	0.01
EndoL	Hept	CypA	0.107493	0
EndoL	Hept	DHEA	0.00014792	0
EndoL	Hept	Desmosterol	0.000293172	0
EndoL	Hept	FGF	0.00936782	0
EndoL	Hept	FLRT	0.000204178	0
EndoL	Hept	FN1	0.00504444	0
EndoL	Hept	HSPG	0.00153252	0
EndoL	Hept	IGF	7.0766e-05	0
EndoL	Hept	IL16	0.000313274	0
EndoL	Hept	JAM	0.000750512	0
EndoL	Hept	LAMININ	0.00505343	0
EndoL	Hept	MK	0.225896	0
EndoL	Hept	MPZ	0.00224473	0
EndoL	Hept	NOTCH	0.00011698	0
EndoL	Hept	NRG	0.00160501	0
EndoL	Hept	SEMA4	0.000108263	0
EndoL	Hept	TGFb	0.000952975	0
EndoL	Hept	TWEAK	0.000266628	0
EndoL	Hept	VCAM	0.00399766	0
EndoL	Hept	VISFATIN	0.00262538	0
EndoL	Mac	ADGRE	0.00730816	0
EndoL	Mac	APP	0.169685	0
EndoL	Mac	Adenosine	0.000860971	0
EndoL	Mac	ApoA	0.0298332	0
EndoL	Mac	ApoE	0.00482112	0
EndoL	Mac	CD39	0.00186647	0
EndoL	Mac	CD99	0.0793302	0
EndoL	Mac	CDH5	0.00723589	0
EndoL	Mac	COLLAGEN	0.0393377	0
EndoL	Mac	Desmosterol	0.00151896	0
EndoL	Mac	EDN	0.000382164	0
EndoL	Mac	ESAM	0.00618026	0
EndoL	Mac	FGF	0.00132818	0
EndoL	Mac	FN1	0.000631041	0
EndoL	Mac	GRN	0.00265364	0
EndoL	Mac	ICAM	0.0478453	0
EndoL	Mac	IGFBP	0.00563738	0
EndoL	Mac	IL16	0.00203657	0
EndoL	Mac	JAM	0.0104225	0
EndoL	Mac	KLK	0.000402183	0
EndoL	Mac	LAMININ	0.00144244	0
EndoL	Mac	MIF	0.0150273	0
EndoL	Mac	MPZ	0.00142333	0
EndoL	Mac	NOTCH	7.99978e-05	0
EndoL	Mac	NTS	0.00171018	0
EndoL	Mac	PECAM1	0.0116155	0
EndoL	Mac	PROS	0.0140763	0
EndoL	Mac	SEMA4	0.000433115	0
EndoL	Mac	TGFb	0.00238852	0
EndoL	Mac	THY1	0.0159147	0
EndoL	Mac	VISFATIN	0.00208269	0.01
EndoL	Mk	CD34	0.00165213	0
EndoL	Mk	ICAM	0.000566273	0
EndoL	Mk	KLK	0.00123399	0
EndoL	Mk	PECAM1	0.0102826	0
EndoL	MkL	ADGRG	0.00159892	0
EndoL	MkL	Adenosine	0.000319615	0
EndoL	MkL	CD34	0.0051923	0
EndoL	MkL	CD39	0.000640466	0
EndoL	MkL	CD99	0.00453203	0
EndoL	MkL	COLLAGEN	0.0187482	0
EndoL	MkL	Desmosterol	0.000914139	0
EndoL	MkL	ESAM	0.0065096	0
EndoL	MkL	FN1	0.0061283	0.00666667
EndoL	MkL	HSPG	0.00147122	0
EndoL	MkL	ICAM	0.00232573	0
EndoL	MkL	JAM	0.000871787	0
EndoL	MkL	KLK	0.00198286	0
EndoL	MkL	LAMININ	0.00388953	0.000833333
EndoL	MkL	MIF	0.00681236	0.03
EndoL	MkL	MK	0.168884	0
EndoL	MkL	PECAM1	0.0159438	0
EndoL	MkL	Prostaglandin	0.00364754	0
EndoL	Mono	ADGRE	0.00769909	0
EndoL	Mono	APP	0.138811	0
EndoL	Mono	Adenosine	0.00080224	0
EndoL	Mono	ApoA	0.000484584	0
EndoL	Mono	COLLAGEN	0.0144266	0
EndoL	Mono	Desmosterol	0.000442701	0
EndoL	Mono	FN1	0.00112579	0
EndoL	Mono	GRN	0.00345759	0
EndoL	Mono	ICAM	0.0473285	0
EndoL	Mono	IGFBP	0.00467665	0
EndoL	Mono	IL16	0.00146166	0
EndoL	Mono	JAM	0.0099913	0
EndoL	Mono	LAMININ	0.00135645	0
EndoL	Mono	MIF	0.0227182	0
EndoL	Mono	MPZ	0.00111534	0
EndoL	Mono	NOTCH	0.000391727	0
EndoL	Mono	NTS	0.00222894	0
EndoL	Mono	PROS	0.00691821	0
EndoL	Mono	Prostaglandin	0.00596163	0
EndoL	Mono	SEMA4	0.000457265	0
EndoL	Mono	THY1	0.0152598	0
EndoL	Stel	ADGRL	0.00159977	0
EndoL	Stel	CD99	0.0941453	0
EndoL	Stel	CDH	0.00171527	0
EndoL	Stel	COLLAGEN	0.106332	0
EndoL	Stel	CypA	0.128821	0
EndoL	Stel	EDN	0.006649	0
EndoL	Stel	EPHA	0.00282045	0
EndoL	Stel	EPHB	0.00357639	0
EndoL	Stel	FGF	0.00957787	0
EndoL	Stel	JAM	0.00152786	0
EndoL	Stel	KLK	0.00049499	0
EndoL	Stel	LAMININ	0.00595625	0.01
EndoL	Stel	MK	0.148755	0
EndoL	Stel	MPZ	0.00213487	0
EndoL	Stel	NOTCH	0.00165957	0
EndoL	Stel	PROS	0.00364495	0
EndoL	Stel	SEMA4	0.00053199	0
EndoL	Stel	UNC5	0.00267239	0
EndoL	Stel	VISFATIN	0.0040734	0
Endo	Astel	ADGRL	0.00244985	0
Endo	Astel	CD46	0.00122447	0
Endo	Astel	CD99	0.062824	0
Endo	Astel	CDH	0.000995211	0
Endo	Astel	COLLAGEN	0.0563869	0
Endo	Astel	EPHA	0.000412039	0
Endo	Astel	EPHB	0.0029839	0
Endo	Astel	FGF	0.00175164	0
Endo	Astel	FLRT	0.0486202	0
Endo	Astel	FN1	0.0429382	0
Endo	Astel	GAP	0.000525454	0
Endo	Astel	HSPG	0.00413692	0
Endo	Astel	JAM	0.00209011	0
Endo	Astel	KLK	0.000736853	0
Endo	Astel	LAMININ	0.0278269	0
Endo	Astel	MK	0.202486	0
Endo	Astel	MPZ	0.00203608	0
Endo	Astel	PROS	0.0024811	0
Endo	Astel	PSAP	0.00364206	0
Endo	Astel	SEMA4	0.000384517	0
Endo	Astel	SEMA6	0.00337078	0
Endo	Astel	SLIT	0.000524915	0
Endo	Astel	UNC5	0.0203283	0
Endo	Astel	VISFATIN	0.00214015	0.02
Endo	Endo	ADGRL	0.017659	0
Endo	Endo	Adenosine	0.00111737	0
Endo	Endo	CALCR	0.00273257	0
Endo	Endo	CD39	0.00289584	0
Endo	Endo	CD99	0.0668733	0
Endo	Endo	CDH	0.00114852	0
Endo	Endo	CDH5	0.0529285	0
Endo	Endo	COLLAGEN	0.172174	0
Endo	Endo	Cholesterol	0.00442336	0
Endo	Endo	EPHA	0.00226188	0
Endo	Endo	EPHB	0.00619599	0
Endo	Endo	ESAM	0.0618368	0
Endo	Endo	FGF	0.00336254	0
Endo	Endo	FLRT	0.0624583	0
Endo	Endo	FN1	0.0601015	0
Endo	Endo	GAP	0.000250176	0
Endo	Endo	JAM	0.0183784	0
Endo	Endo	KIT	0.000472475	0
Endo	Endo	KLK	0.00309293	0
Endo	Endo	LAMININ	0.111225	0
Endo	Endo	MK	0.160597	0
Endo	Endo	MPZ	0.00497883	0
Endo	Endo	PECAM1	0.0467242	0
Endo	Endo	PTPRM	0.102893	0
Endo	Endo	SLIT	0.00452893	0
Endo	Endo	TGFb	0.00486811	0
Endo	Endo	VISFATIN	0.00439789	0
Endo	EndoL	ADGRL	0.00474752	0
Endo	EndoL	CALCR	0.00162029	0
Endo	EndoL	CD200	0.0114651	0
Endo	EndoL	CD99	0.0845933	0
Endo	EndoL	CDH	0.000612533	0
Endo	EndoL	CDH5	0.059071	0
Endo	EndoL	COLLAGEN	0.112389	0
Endo	EndoL	CypA	0.107323	0
Endo	EndoL	Desmosterol	0.000225771	0.02
Endo	EndoL	EPHA	0.00256389	0
Endo	EndoL	EPHB	0.00554722	0
Endo	EndoL	ESAM	0.066756	0
Endo	EndoL	FGF	0.0016043	0
Endo	EndoL	FLRT	0.00882226	0
Endo	EndoL	FN1	0.0286969	0
Endo	EndoL	JAM	0.0095373	0
Endo	EndoL	KLK	0.00811708	0
Endo	EndoL	LAMININ	0.0578642	0
Endo	EndoL	MK	0.135481	0
Endo	EndoL	MPZ	0.00470942	0
Endo	EndoL	PECAM1	0.0383418	0
Endo	EndoL	PROS	0.00047498	0
Endo	EndoL	SLIT	0.000845729	0
Endo	EndoL	VISFATIN	0.00485455	0
Endo	Ery	Desmosterol	0.0010344	0
Endo	Ery	ICAM	0.000721145	0
Endo	GMP	ADGRE	0.00337689	0
Endo	GMP	APP	0.0957613	0
Endo	GMP	CD99	0.0033791	0
Endo	GMP	COLLAGEN	0.100805	0
Endo	GMP	FN1	0.0526478	0
Endo	GMP	ICAM	0.0164576	0
Endo	GMP	JAM	0.000602214	0
Endo	GMP	KLK	0.000463114	0
Endo	GMP	LAMININ	0.050347	0
Endo	GMP	MADCAM	0.00731117	0
Endo	GMP	MIF	0.093823	0
Endo	GMP	MK	0.177854	0
Endo	GMP	PECAM2	0.00236682	0
Endo	GMP	SEMA4	0.000251578	0
Endo	Gran	12oxoLTB4	0.000234379	0
Endo	Gran	ADGRE	0.00386366	0
Endo	Gran	APP	0.123259	0
Endo	Gran	Adenosine	0.000411276	0
Endo	Gran	CD99	0.00271915	0
Endo	Gran	COLLAGEN	0.0398181	0
Endo	Gran	CysLTs	0.000270538	0
Endo	Gran	FN1	0.0196186	0
Endo	Gran	GRN	0.00145905	0
Endo	Gran	ICAM	0.0422805	0
Endo	Gran	IL16	0.000285429	0
Endo	Gran	JAM	0.0126434	0
Endo	Gran	LAMININ	0.0197368	0
Endo	Gran	MADCAM	0.00218554	0
Endo	Gran	MIF	0.104648	0
Endo	Gran	MK	0.145802	0
Endo	Gran	NTS	0.000204661	0
Endo	Gran	PROS	0.000429574	0
Endo	Gran	SEMA4	0.000350008	0
Endo	Gran	THY1	0.00985348	0
Endo	HE	ADGRG	0.0904679	0
Endo	HE	ADGRL	0.0182011	0
Endo	HE	APP	0.00766187	0
Endo	HE	CALCR	0.00381329	0
Endo	HE	CD46	0.00699713	0
Endo	HE	CD99	0.08825	0
Endo	HE	CDH	0.00112488	0
Endo	HE	CDH5	0.0672236	0
Endo	HE	COLLAGEN	0.164057	0
Endo	HE	Cholesterol	0.00504493	0
Endo	HE	EPHA	0.010472	0
Endo	HE	EPHB	0.00683386	0
Endo	HE	ESAM	0.0629035	0
Endo	HE	FGF	0.00349074	0
Endo	HE	FLRT	0.00445632	0
Endo	HE	FN1	0.0716963	0
Endo	HE	GAP	0.00801857	0
Endo	HE	GRN	0.00204268	0
Endo	HE	JAM	0.0233949	0
Endo	HE	KLK	0.00731002	0
Endo	HE	LAMININ	0.117938	0
Endo	HE	MIF	0.0301643	0
Endo	HE	MK	0.113857	0
Endo	HE	MPZ	0.00719578	0
Endo	HE	NTS	0.000286672	0
Endo	HE	PECAM1	0.0677493	0
Endo	HE	PROS	0.000495116	0
Endo	HE	PTPRM	0.111724	0
Endo	HE	SEMA6	0.0197879	0
Endo	HE	SLIT	0.00416023	0
Endo	HE	TGFb	0.0148888	0
Endo	HE	UNC5	0.0486312	0
Endo	HE	VISFATIN	0.00716535	0
Endo	HSC	ADGRE	0.00426184	0.0025
Endo	HSC	ADGRG	0.000336744	0
Endo	HSC	ADGRL	0.0140732	0
Endo	HSC	APP	0.0563306	0
Endo	HSC	CALCR	0.0021455	0
Endo	HSC	CD34	0.00244624	0
Endo	HSC	CD99	0.00592846	0
Endo	HSC	CDH5	0.00976913	0
Endo	HSC	COLLAGEN	0.147554	0
Endo	HSC	Cholesterol	0.00174024	0
Endo	HSC	DHT	0.000495424	0
Endo	HSC	Desmosterol	0.000123418	0
Endo	HSC	ESAM	0.0225034	0
Endo	HSC	FGF	0.000325161	0
Endo	HSC	FN1	0.0691323	0
Endo	HSC	GAP	0.000146748	0
Endo	HSC	ICAM	0.00360437	0
Endo	HSC	JAM	0.0130655	0
Endo	HSC	KIT	0.00112989	0
Endo	HSC	KLK	0.00190046	0
Endo	HSC	LAMININ	0.0892409	0
Endo	HSC	MIF	0.0750688	0
Endo	HSC	MK	0.218002	0
Endo	HSC	PECAM1	0.0355525	0
Endo	HSC	PROS	0.000210832	0
Endo	HSC	PTPRM	0.0210467	0
Endo	HSC	SLIT	0.000617728	0
Endo	HSC	TGFb	0.00930532	0
Endo	HSC	Testosterone	0.000979004	0
Endo	HSC	UNC5	0.00224614	0
Endo	Hept	ADGRG	0.0114019	0
Endo	Hept	ADGRL	0.00258372	0
Endo	Hept	APP	0.0323047	0
Endo	Hept	CDH	0.000994088	0
Endo	Hept	COLLAGEN	0.102889	0
Endo	Hept	DHEA	0.000242133	0
Endo	Hept	Desmosterol	0.000139347	0
Endo	Hept	EPHB	0.000655548	0
Endo	Hept	FGF	0.00163326	0
Endo	Hept	FN1	0.023145	0.00333333
Endo	Hept	HSPG	0.00179379	0
Endo	Hept	IL16	0.000239137	0
Endo	Hept	JAM	0.00143737	0
Endo	Hept	LAMININ	0.0365538	0
Endo	Hept	MK	0.250549	0
Endo	Hept	MPZ	0.00237348	0
Endo	Hept	SEMA4	9.36035e-05	0
Endo	Hept	SLIT	0.00197596	0
Endo	Hept	TGFb	0.000920184	0
Endo	Hept	VCAM	0.00576346	0
Endo	Mac	ADGRE	0.0101056	0
Endo	Mac	APP	0.178083	0
Endo	Mac	Adenosine	0.000896468	0
Endo	Mac	CD200	0.00327532	0
Endo	Mac	CD39	0.00251562	0
Endo	Mac	CD99	0.0624773	0.02
Endo	Mac	CDH5	0.00644653	0
Endo	Mac	COLLAGEN	0.031579	0
Endo	Mac	Desmosterol	0.000505513	0
Endo	Mac	ESAM	0.00569759	0
Endo	Mac	FGF	0.000210113	0
Endo	Mac	FN1	0.00857606	0
Endo	Mac	GRN	0.00147434	0
Endo	Mac	ICAM	0.0542391	0
Endo	Mac	IL16	0.00155525	0
Endo	Mac	JAM	0.0189144	0
Endo	Mac	KLK	0.00067404	0
Endo	Mac	LAMININ	0.0210496	0
Endo	Mac	MIF	0.0303951	0
Endo	Mac	MK	0.103501	0
Endo	Mac	MPZ	0.00150504	0
Endo	Mac	NTS	0.000206809	0
Endo	Mac	PECAM1	0.0142414	0
Endo	Mac	PROS	0.00520018	0
Endo	Mac	SEMA4	0.000374483	0
Endo	Mac	TGFb	0.0028821	0
Endo	Mac	THY1	0.014914	0
Endo	Mk	CD34	0.0021645	0
Endo	Mk	ICAM	0.00225098	0
Endo	Mk	KLK	0.00206695	0
Endo	Mk	MK	0.103846	0
Endo	Mk	PECAM1	0.012611	0
Endo	MkL	ADGRG	0.000325573	0
Endo	MkL	Adenosine	0.0003328	0
Endo	MkL	CD34	0.00679511	0
Endo	MkL	CD39	0.000863584	0
Endo	MkL	CD99	0.00351823	0
Endo	MkL	COLLAGEN	0.0168916	0
Endo	MkL	Desmosterol	0.00043458	0
Endo	MkL	ESAM	0.00600136	0
Endo	MkL	FN1	0.0193212	0
Endo	MkL	HSPG	0.00172205	0
Endo	MkL	ICAM	0.00919678	0
Endo	MkL	JAM	0.00166952	0
Endo	MkL	KLK	0.00331964	0
Endo	MkL	LAMININ	0.0188218	0
Endo	MkL	MIF	0.0138976	0
Endo	MkL	MK	0.186632	0
Endo	MkL	PECAM1	0.0195289	0
Endo	MkL	Prostaglandin	0.00304442	0
Endo	MkL	VWF	0.00128663	0
Endo	Mono	ADGRE	0.0106464	0
Endo	Mono	APP	0.145314	0
Endo	Mono	Adenosine	0.000835317	0
Endo	Mono	COLLAGEN	0.0132926	0
Endo	Mono	FN1	0.00355916	0
Endo	Mono	GRN	0.0019217	0
Endo	Mono	ICAM	0.0545338	0
Endo	Mono	IL16	0.00111606	0
Endo	Mono	JAM	0.0182097	0
Endo	Mono	LAMININ	0.00656708	0
Endo	Mono	MIF	0.045587	0
Endo	Mono	MK	0.108227	0
Endo	Mono	MPZ	0.00117939	0
Endo	Mono	NTS	0.000269664	0
Endo	Mono	PROS	0.00255084	0
Endo	Mono	Prostaglandin	0.00497749	0
Endo	Mono	SEMA4	0.000395365	0
Endo	Mono	THY1	0.0142997	0
Endo	Stel	ADGRL	0.00741356	0
Endo	Stel	CD99	0.0745874	0
Endo	Stel	CDH	0.00109424	0
Endo	Stel	COLLAGEN	0.0947777	0
Endo	Stel	CypA	0.111146	0
Endo	Stel	EPHA	0.00362769	0
Endo	Stel	EPHB	0.00455571	0
Endo	Stel	FGF	0.00304646	0
Endo	Stel	FLRT	0.00658894	0
Endo	Stel	FN1	0.0346793	0
Endo	Stel	GAP	0.000320294	0
Endo	Stel	JAM	0.00263264	0
Endo	Stel	KLK	0.000829529	0
Endo	Stel	LAMININ	0.0486354	0
Endo	Stel	MK	0.164326	0
Endo	Stel	MPZ	0.00225733	0
Endo	Stel	PROS	0.00134088	0
Endo	Stel	SEMA4	0.00045998	0
Endo	Stel	SLIT	0.00528361	0
Endo	Stel	UNC5	0.0123887	0
Ery	Astel	CD46	0.000172961	0
Ery	Astel	MK	0.00224507	0
Ery	Astel	NOTCH	0.000417901	0
Ery	Astel	PSAP	0.00239239	0
Ery	Endo	ApoA	0.000925598	0
Ery	Endo	GDF	0.00184756	0
Ery	Endo	IGF	0.000763439	0
Ery	Endo	MK	0.00115808	0
Ery	Endo	NOTCH	0.000258743	0
Ery	EndoL	GDF	0.0011195	0
Ery	EndoL	NOTCH	0.000665128	0
Ery	GMP	ADGRE	0.000286559	0
Ery	GMP	CCL	0.00044907	0
Ery	GMP	CD99	0.000204769	0
Ery	GMP	MIF	0.00303253	0.01
Ery	GMP	MK	0.00115226	0
Ery	Gran	ADGRE	0.000327935	0
Ery	Gran	CCL	0.000734676	0
Ery	Gran	CD99	0.000164674	0
Ery	Gran	CysLTs	0.00011441	0
Ery	Gran	GDF	0.000155141	0
Ery	Gran	GRN	0.000258885	0
Ery	Gran	MIF	0.00326013	0
Ery	Gran	MK	0.000464785	0
Ery	Gran	NOTCH	9.91313e-05	0
Ery	HE	ApoA	0.00109923	0
Ery	HE	CD46	0.000993305	0
Ery	HE	CD99	0.000235566	0
Ery	HE	GDF	0.00254755	0
Ery	HE	GRN	0.000362617	0
Ery	HE	IGF	0.000981251	0
Ery	HE	MIF	0.000912906	0
Ery	HE	NOTCH	0.00283499	0
Ery	HE	TGFb	0.00038693	0
Ery	HSC	ADGRE	0.000166996	0.01
Ery	HSC	ADGRG	0.000202938	0
Ery	HSC	CD99	0.000127624	0
Ery	HSC	DHT	0.000145619	0
Ery	HSC	GDF	0.000710682	0
Ery	HSC	IGF	0.000906998	0
Ery	HSC	MK	0.000501663	0
Ery	HSC	NOTCH	8.06802e-05	0
Ery	HSC	TGFb	0.00036078	0
Ery	HSC	Testosterone	0.000179267	0
Ery	Hept	ApoA	0.00250658	0
Ery	Hept	GDF	8.72961e-05	0
Ery	Hept	IGF	9.2283e-05	0
Ery	Hept	MK	0.00436193	0
Ery	Hept	NOTCH	5.04373e-05	0
Ery	Hept	TGFb	5.27512e-05	0
Ery	Mac	ADGRE	0.000860036	0
Ery	Mac	ApoA	0.0353853	0
Ery	Mac	CCL	0.0025428	0
Ery	Mac	CD99	0.000287678	0
Ery	Mac	GDF	0.000382561	0
Ery	Mac	GRN	0.000261602	0
Ery	Mac	MIF	0.000920102	0
Ery	Mac	NOTCH	3.44912e-05	0
Ery	MkL	ADGRG	0.000196205	0
Ery	MkL	CD99	0.000213228	0.02
Ery	MkL	MK	0.00149518	0.005
Ery	MkL	Prostaglandin	0.00198997	0
Ery	Mono	ADGRE	0.000906269	0
Ery	Mono	ApoA	0.000865945	0
Ery	Mono	CCL	0.000913877	0
Ery	Mono	GDF	0.000263301	0
Ery	Mono	GRN	0.000341105	0
Ery	Mono	MIF	0.00140127	0
Ery	Mono	NOTCH	0.000168924	0
Ery	Mono	Prostaglandin	0.00325479	0
Ery	Stel	MK	0.0008981	0
Ery	Stel	NOTCH	0.000590232	0
GMP	Astel	CD46	0.000332661	0
GMP	Astel	CypA	0.114345	0
GMP	Astel	GALECTIN	0.0125135	0
GMP	Astel	GAS	0.00280951	0
GMP	Astel	MK	0.00983643	0
GMP	Astel	NOTCH	0.000784774	0
GMP	Astel	PSAP	0.00376232	0
GMP	Astel	SEMA4	0.000375628	0
GMP	Astel	SPP1	0.00344262	0
GMP	Endo	ANGPT	0.0014707	0
GMP	Endo	ApoA	0.000404105	0
GMP	Endo	CD39	0.000383275	0
GMP	Endo	Cholesterol	0.00440606	0
GMP	Endo	CypA	0.107431	0
GMP	Endo	GALECTIN	0.011399	0
GMP	Endo	IGF	0.000639268	0
GMP	Endo	MK	0.00507608	0
GMP	Endo	NOTCH	0.00161996	0
GMP	Endo	Prostaglandin	0.000105769	0
GMP	Endo	SELL	0.0068077	0
GMP	Endo	SPP1	0.00828324	0
GMP	Endo	TGFb	0.00336111	0
GMP	Endo	VISFATIN	0.00291198	0
GMP	EndoL	ANGPT	0.00251154	0
GMP	EndoL	CD200	0.00174404	0
GMP	EndoL	CD45	0.0136557	0
GMP	EndoL	CypA	0.123246	0
GMP	EndoL	GALECTIN	0.0160839	0
GMP	EndoL	GAS	0.000537939	0
GMP	EndoL	NOTCH	0.00124854	0
GMP	EndoL	Prostaglandin	0.000258851	0
GMP	EndoL	SELL	0.00497263	0
GMP	EndoL	SPP1	0.00462001	0
GMP	EndoL	VISFATIN	0.00321485	0
GMP	Ery	CXCL	0.000716458	0
GMP	Ery	Desmosterol	0.000934866	0
GMP	Ery	GALECTIN	0.00362763	0
GMP	GMP	ADGRE	0.000213539	0
GMP	GMP	APP	0.0227934	0
GMP	GMP	CCL	0.00214531	0
GMP	GMP	CD45	0.0012327	0
GMP	GMP	CD48	0.000613427	0
GMP	GMP	CD99	0.0022401	0
GMP	GMP	GALECTIN	0.0231575	0
GMP	GMP	ICAM	0.000624114	0
GMP	GMP	MIF	0.0422769	0
GMP	GMP	MK	0.0050507	0
GMP	GMP	PECAM2	0.000123144	0
GMP	GMP	Prostaglandin	0.000139635	0
GMP	GMP	SELL	0.00233239	0
GMP	GMP	SELPLG	0.00094689	0
GMP	GMP	SEMA4	0.000245761	0
GMP	GMP	SPP1	0.00342501	0
GMP	Gran	ADGRE	0.000244374	0
GMP	Gran	APP	0.0301599	0
GMP	Gran	CCL	0.00350781	0
GMP	Gran	CD45	0.00691433	0
GMP	Gran	CD99	0.00180219	0
GMP	Gran	CysLTs	0.00104596	0
GMP	Gran	GALECTIN	0.023399	0
GMP	Gran	GAS	0.000486517	0
GMP	Gran	GRN	0.0010832	0
GMP	Gran	ICAM	0.00224152	0
GMP	Gran	IL16	0.000292886	0
GMP	Gran	LAIR1	0.00082245	0
GMP	Gran	MHC-II	0.00339422	0
GMP	Gran	MIF	0.0461682	0
GMP	Gran	MK	0.00204204	0
GMP	Gran	NOTCH	0.000186177	0
GMP	Gran	SELL	0.000189304	0
GMP	Gran	SELPLG	0.00142348	0
GMP	Gran	SEMA4	0.000341916	0
GMP	Gran	SPP1	0.00134604	0
GMP	HE	ANGPT	0.00302933	0
GMP	HE	APP	0.00170497	0
GMP	HE	ApoA	0.000479957	0
GMP	HE	CD46	0.001909	0
GMP	HE	CD99	0.00257621	0
GMP	HE	Cholesterol	0.00502584	0
GMP	HE	GALECTIN	0.0121494	0
GMP	HE	GAS	0.000560742	0
GMP	HE	GRN	0.00151672	0
GMP	HE	IGF	0.000821837	0
GMP	HE	MIF	0.013087	0
GMP	HE	NOTCH	0.00531931	0
GMP	HE	SELL	0.00662718	0
GMP	HE	SPP1	0.00921102	0
GMP	HE	TGFb	0.0102299	0
GMP	HE	VISFATIN	0.00474886	0
GMP	HSC	ADGRE	0.000124439	0.04
GMP	HSC	ANGPT	0.000261577	0
GMP	HSC	APP	0.0015376	0
GMP	HSC	CD34	0.00136445	0
GMP	HSC	CD48	0.000538328	0
GMP	HSC	CD99	0.00392991	0.005
GMP	HSC	Cholesterol	0.0017325	0.00333333
GMP	HSC	DHT	0.00036853	0
GMP	HSC	Desmosterol	0.000111533	0
GMP	HSC	GALECTIN	0.0246567	0
GMP	HSC	GAS	0.000238786	0
GMP	HSC	IGF	0.000759493	0
GMP	HSC	MIF	0.0334459	0
GMP	HSC	MK	0.00220379	0
GMP	HSC	NOTCH	0.000151526	0
GMP	HSC	SELL	0.00388494	0
GMP	HSC	SELPLG	0.00119438	0
GMP	HSC	SPP1	0.00695405	0
GMP	HSC	TGFb	0.00639536	0
GMP	HSC	Testosterone	0.00102972	0
GMP	Hept	APP	0.000715841	0
GMP	Hept	ApoA	0.00109532	0
GMP	Hept	CypA	0.10641	0
GMP	Hept	Desmosterol	0.000125928	0
GMP	Hept	GALECTIN	0.0192621	0
GMP	Hept	IGF	7.72602e-05	0
GMP	Hept	IL16	0.000245385	0
GMP	Hept	MHC-II	0.00284417	0
GMP	Hept	MK	0.0191041	0
GMP	Hept	NOTCH	9.47294e-05	0
GMP	Hept	SEMA4	0.000621936	0
GMP	Hept	SPP1	0.000628524	0
GMP	Hept	TGFb	0.000626385	0
GMP	Hept	VCAM	0.00427992	0
GMP	Mac	ADGRE	0.000640978	0
GMP	Mac	ANGPT	0.000246026	0
GMP	Mac	APP	0.0426287	0
GMP	Mac	ApoA	0.0209244	0
GMP	Mac	CCL	0.0120993	0
GMP	Mac	CD200	0.000494759	0
GMP	Mac	CD39	0.000332841	0
GMP	Mac	CD45	0.0219459	0
GMP	Mac	CD99	0.00314449	0
GMP	Mac	Desmosterol	0.000456849	0
GMP	Mac	GALECTIN	0.0249129	0
GMP	Mac	GAS	0.0058874	0
GMP	Mac	GRN	0.00109455	0
GMP	Mac	ICAM	0.00319005	0
GMP	Mac	IL16	0.00159583	0
GMP	Mac	LAIR1	0.00158813	0
GMP	Mac	MHC-II	0.0184172	0
GMP	Mac	MIF	0.0131889	0
GMP	Mac	NOTCH	6.4781e-05	0
GMP	Mac	SEMA4	0.000365825	0
GMP	Mac	SPP1	0.00226078	0
GMP	Mac	TGFb	0.00198833	0
GMP	Mk	CD34	0.00120715	0
GMP	Mk	GALECTIN	0.00871679	0
GMP	Mk	SELPLG	0.000489744	0
GMP	MkL	BTLA	0.000161383	0
GMP	MkL	CD34	0.00379746	0
GMP	MkL	CD39	0.000114097	0
GMP	MkL	CD99	0.00233244	0
GMP	MkL	Desmosterol	0.000392737	0
GMP	MkL	GALECTIN	0.0135887	0
GMP	MkL	MIF	0.00597286	0.04
GMP	MkL	MK	0.00656175	0.005
GMP	MkL	Prostaglandin	0.00417478	0
GMP	MkL	SELL	0.000509141	0
GMP	MkL	SELPLG	0.00154301	0
GMP	MkL	SPP1	0.00111429	0
GMP	Mono	ADGRE	0.000675443	0
GMP	Mono	APP	0.036245	0
GMP	Mono	ApoA	0.000378049	0
GMP	Mono	CCL	0.00436194	0
GMP	Mono	CD45	0.0184943	0
GMP	Mono	CD86	0.000122779	0
GMP	Mono	GALECTIN	0.0231574	0
GMP	Mono	GAS	0.00288837	0
GMP	Mono	GRN	0.00142684	0
GMP	Mono	ICAM	0.00313255	0
GMP	Mono	IL16	0.0011452	0
GMP	Mono	LAIR1	0.00123669	0
GMP	Mono	MHC-II	0.0132354	0
GMP	Mono	MIF	0.019958	0
GMP	Mono	NOTCH	0.000317234	0
GMP	Mono	Prostaglandin	0.00650863	0
GMP	Mono	SEMA4	0.000386225	0
GMP	Mono	SPP1	0.000307259	0
GMP	Stel	CypA	0.127555	0
GMP	Stel	GALECTIN	0.012886	0
GMP	Stel	GAS	0.00151857	0
GMP	Stel	MK	0.00394602	0
GMP	Stel	NOTCH	0.00110831	0
GMP	Stel	SEMA4	0.000449346	0
GMP	Stel	SPP1	0.00414705	0
Gran	Astel	CD46	0.000298041	0
Gran	Astel	CypA	0.11717	0
Gran	Astel	GALECTIN	0.0101087	0
Gran	Astel	GAS	0.00636191	0
Gran	Astel	MK	0.00237929	0
Gran	Astel	PSAP	0.00629235	0
Gran	Astel	RESISTIN	0.0255201	0
Gran	Astel	SEMA4	0.000696928	0
Gran	Astel	SPP1	0.00282284	0
Gran	Astel	VISFATIN	0.00431354	0
Gran	Endo	ApoA	0.000711771	0
Gran	Endo	CD39	0.00255402	0
Gran	Endo	Cholesterol	0.00220187	0
Gran	Endo	CypA	0.110106	0
Gran	Endo	GALECTIN	0.00920639	0
Gran	Endo	IGF	0.000632232	0
Gran	Endo	MK	0.00122732	0
Gran	Endo	Prostaglandin	0.000421588	0
Gran	Endo	RESISTIN	0.0207811	0
Gran	Endo	SELL	0.0102227	0
Gran	Endo	SPP1	0.00679339	0
Gran	Endo	TGFb	0.00340248	0
Gran	Endo	VISFATIN	0.00884378	0
Gran	EndoL	CD39	0.000791434	0
Gran	EndoL	CD45	0.0216914	0
Gran	EndoL	CypA	0.126259	0
Gran	EndoL	GALECTIN	0.013002	0
Gran	EndoL	GAS	0.00122028	0
Gran	EndoL	Prostaglandin	0.0010313	0
Gran	EndoL	RESISTIN	0.034783	0
Gran	EndoL	SELL	0.00746951	0
Gran	EndoL	SPP1	0.00378906	0
Gran	EndoL	VISFATIN	0.00975757	0
Gran	Ery	CXCL	0.00194204	0
Gran	Ery	GALECTIN	0.00292541	0
Gran	Ery	ICAM	0.00013874	0.01
Gran	Ery	RESISTIN	0.00350672	0
Gran	GMP	ADGRE	0.000350567	0
Gran	GMP	APP	0.00012665	0
Gran	GMP	BAFF	0.000802034	0
Gran	GMP	CCL	0.00691287	0
Gran	GMP	CD39	0.000141009	0
Gran	GMP	CD45	0.0019727	0
Gran	GMP	CD48	0.00152183	0
Gran	GMP	CD99	0.00184499	0
Gran	GMP	GALECTIN	0.0186908	0
Gran	GMP	ICAM	0.00223813	0
Gran	GMP	MIF	0.0343331	0
Gran	GMP	MK	0.00122116	0
Gran	GMP	PECAM2	0.000166786	0
Gran	GMP	Prostaglandin	0.000556522	0
Gran	GMP	RESISTIN	0.0378764	0
Gran	GMP	SELL	0.0035039	0
Gran	GMP	SELPLG	0.00114951	0
Gran	GMP	SEMA4	0.000305531	0
Gran	GMP	SPP1	0.00280881	0
Gran	Gran	12oxoLTB4	0.000125437	0
Gran	Gran	ADGRE	0.000401181	0
Gran	Gran	ANNEXIN	0.00176844	0
Gran	Gran	BAFF	0.000890465	0
Gran	Gran	CCL	0.0112862	0
Gran	Gran	CD39	0.000547431	0
Gran	Gran	CD45	0.0110274	0
Gran	Gran	CD99	0.00148421	0
Gran	Gran	CysLTs	0.00104981	0
Gran	Gran	GALECTIN	0.0188845	0
Gran	Gran	GAS	0.00110371	0
Gran	Gran	GRN	0.00258669	0
Gran	Gran	ICAM	0.00482746	0
Gran	Gran	IL16	0.000272885	0
Gran	Gran	LAIR1	0.00063818	0
Gran	Gran	MHC-II	0.0151801	0
Gran	Gran	MIF	0.0373733	0
Gran	Gran	MK	0.000492596	0
Gran	Gran	RESISTIN	0.0481115	0
Gran	Gran	SELL	0.000284694	0
Gran	Gran	SELPLG	0.00172791	0
Gran	Gran	SEMA4	0.000425088	0
Gran	Gran	SPP1	0.00110363	0
Gran	HE	ADGRG	0.00267793	0
Gran	HE	APP	0.000366645	0
Gran	HE	ApoA	0.000845323	0
Gran	HE	CD39	0.00215427	0
Gran	HE	CD46	0.00171061	0
Gran	HE	CD99	0.00212194	0
Gran	HE	Cholesterol	0.00251137	0
Gran	HE	GALECTIN	0.00981384	0
Gran	HE	GAS	0.00127197	0
Gran	HE	GRN	0.00361975	0
Gran	HE	IGF	0.000812806	0
Gran	HE	MIF	0.0105675	0
Gran	HE	RESISTIN	0.0159435	0
Gran	HE	SELL	0.00994996	0
Gran	HE	SEMA4	0.00322913	0
Gran	HE	SPP1	0.00755544	0
Gran	HE	TGFb	0.010143	0
Gran	HE	VISFATIN	0.0143685	0
Gran	HSC	ADGRE	0.000204303	0
Gran	HSC	APP	0.000330415	0
Gran	HSC	BAFF	0.000517587	0
Gran	HSC	CD34	0.000110644	0
Gran	HSC	CD48	0.00133566	0
Gran	HSC	CD99	0.00323669	0.01
Gran	HSC	Cholesterol	0.000866131	0
Gran	HSC	DHT	0.000302414	0
Gran	HSC	GALECTIN	0.0199043	0
Gran	HSC	GAS	0.000541878	0
Gran	HSC	ICAM	0.000695061	0
Gran	HSC	IGF	0.000751135	0
Gran	HSC	MIF	0.0271144	0
Gran	HSC	MK	0.000531679	0
Gran	HSC	RESISTIN	0.0269515	0
Gran	HSC	SELL	0.00583169	0
Gran	HSC	SELPLG	0.00145007	0
Gran	HSC	SPP1	0.00570284	0
Gran	HSC	TGFb	0.00638266	0
Gran	HSC	Testosterone	0.000863728	0
Gran	HSC	VISFATIN	0.00383344	0
Gran	Hept	ADGRG	0.00032632	0
Gran	Hept	APP	0.000153819	0
Gran	Hept	ApoA	0.00192823	0
Gran	Hept	CypA	0.109063	0
Gran	Hept	DHEAS	0.000335049	0
Gran	Hept	GALECTIN	0.0155808	0
Gran	Hept	IGF	7.64088e-05	0
Gran	Hept	IL16	0.000228627	0
Gran	Hept	MHC-II	0.0127245	0
Gran	Hept	MK	0.00462267	0
Gran	Hept	RESISTIN	0.015285	0
Gran	Hept	SEMA4	0.000773259	0
Gran	Hept	SPP1	0.00051532	0
Gran	Hept	TGFb	0.00060482	0
Gran	Hept	VCAM	0.00148571	0
Gran	Hept	VISFATIN	0.00243174	0
Gran	Mac	ADGRE	0.00105201	0
Gran	Mac	ANNEXIN	0.00987013	0
Gran	Mac	APP	0.00315586	0
Gran	Mac	ApoA	0.0297036	0
Gran	Mac	BAFF	0.00111267	0
Gran	Mac	CCL	0.0385621	0
Gran	Mac	CD39	0.00257898	0
Gran	Mac	CD45	0.0346885	0
Gran	Mac	CD99	0.00259028	0
Gran	Mac	DHEAS	0.000262795	0
Gran	Mac	GALECTIN	0.0201102	0
Gran	Mac	GAS	0.0133045	0
Gran	Mac	GRN	0.00261376	0
Gran	Mac	ICAM	0.00577924	0
Gran	Mac	IL16	0.00148698	0
Gran	Mac	LAIR1	0.00123252	0
Gran	Mac	MHC-II	0.0815982	0
Gran	Mac	MIF	0.0106499	0
Gran	Mac	RESISTIN	0.0562672	0
Gran	Mac	SEMA4	0.000454817	0
Gran	Mac	SPP1	0.00185358	0
Gran	Mac	TGFb	0.00201269	0
Gran	Mk	CD34	9.78747e-05	0
Gran	Mk	GALECTIN	0.00703641	0
Gran	Mk	ICAM	0.0004336	0
Gran	Mk	RESISTIN	0.0329404	0
Gran	Mk	SELPLG	0.000594601	0
Gran	MkL	CD34	0.00030863	0
Gran	MkL	CD39	0.000442987	0
Gran	MkL	CD99	0.00192107	0.01
Gran	MkL	GALECTIN	0.0109735	0
Gran	MkL	ICAM	0.00178156	0
Gran	MkL	MK	0.00158462	0.005
Gran	MkL	Prostaglandin	0.00463772	0
Gran	MkL	RESISTIN	0.0417356	0
Gran	MkL	SELL	0.000765573	0
Gran	MkL	SELPLG	0.00187296	0
Gran	MkL	SPP1	0.000913603	0
Gran	Mono	ADGRE	0.00110855	0
Gran	Mono	ANNEXIN	0.00314403	0
Gran	Mono	ApoA	0.000665889	0
Gran	Mono	BAFF	0.00323045	0
Gran	Mono	CCL	0.0140211	0
Gran	Mono	CD39	0.000913349	0
Gran	Mono	CD45	0.0292927	0
Gran	Mono	CD86	0.000728834	0
Gran	Mono	GALECTIN	0.0186892	0
Gran	Mono	GAS	0.00653779	0
Gran	Mono	GRN	0.00340567	0
Gran	Mono	ICAM	0.00591451	0
Gran	Mono	IL16	0.00106705	0
Gran	Mono	LAIR1	0.000959695	0
Gran	Mono	MHC-II	0.0588293	0
Gran	Mono	MIF	0.0161372	0
Gran	Mono	Prostaglandin	0.00632148	0
Gran	Mono	RESISTIN	0.0486504	0
Gran	Mono	SEMA4	0.000480183	0
Gran	Mono	SPP1	0.000251904	0
Gran	Stel	CypA	0.130658	0
Gran	Stel	GALECTIN	0.0104104	0
Gran	Stel	GAS	0.00344383	0
Gran	Stel	MK	0.000951839	0
Gran	Stel	RESISTIN	0.0205616	0
Gran	Stel	SEMA4	0.000558673	0
Gran	Stel	SPP1	0.00340037	0
Gran	Stel	VISFATIN	0.00377335	0
HE	Astel	ADGRL	0.000164987	0
HE	Astel	AGRN	0.000489238	0
HE	Astel	BMP	0.000583565	0
HE	Astel	CADM	0.00248146	0
HE	Astel	CD46	0.00187852	0
HE	Astel	CD99	0.0793462	0
HE	Astel	COLLAGEN	0.0753656	0
HE	Astel	DESMOSOME	0.000309478	0
HE	Astel	EDN	0.00513391	0
HE	Astel	EPHA	0.000610831	0
HE	Astel	EPHB	0.0157094	0
HE	Astel	FLRT	0.00342208	0
HE	Astel	FN1	0.108902	0
HE	Astel	GAP	0.000561216	0
HE	Astel	GAS	0.00294768	0
HE	Astel	Glutamate	0.000637967	0
HE	Astel	HSPG	0.0100875	0
HE	Astel	IGFBP	0.0103633	0
HE	Astel	JAM	0.00148474	0
HE	Astel	LAMININ	0.0480416	0
HE	Astel	MK	0.17983	0
HE	Astel	MPZ	0.00294658	0
HE	Astel	NOTCH	0.0109926	0
HE	Astel	PDGF	0.0011437	0
HE	Astel	PROS	0.00359903	0
HE	Astel	PSAP	0.00494675	0
HE	Astel	PTPR	0.00428227	0
HE	Astel	RA	0.018083	0
HE	Astel	SEMA3	0.00102934	0
HE	Astel	SEMA4	0.000518937	0
HE	Astel	SEMA6	0.000686125	0
HE	Astel	SLIT	0.000387317	0
HE	Astel	THBS	0.000800296	0
HE	Astel	UNC5	0.0013923	0
HE	Endo	ADGRL	0.000633239	0
HE	Endo	CALCR	0.00592069	0
HE	Endo	CD39	0.00583532	0
HE	Endo	CD99	0.0843646	0
HE	Endo	CDH5	0.0672236	0
HE	Endo	COLLAGEN	0.235054	0.00222222
HE	Endo	Cholesterol	0.00984063	0
HE	Endo	EPHA	0.00467751	0
HE	Endo	EPHB	0.0321889	0
HE	Endo	ESAM	0.0629035	0
HE	Endo	FLRT	0.00445632	0
HE	Endo	FN1	0.150318	0
HE	Endo	GAP	0.000267208	0
HE	Endo	IGFBP	0.00872146	0
HE	Endo	JAM	0.0141392	0
HE	Endo	KIT	0.000300282	0
HE	Endo	LAMININ	0.190924	0
HE	Endo	MK	0.142688	0
HE	Endo	MPZ	0.00719578	0
HE	Endo	NECTIN	0.00159734	0
HE	Endo	NOTCH	0.0226319	0
HE	Endo	PECAM1	0.0677493	0
HE	Endo	PTPR	0.000362541	0
HE	Endo	PTPRM	0.111724	0
HE	Endo	Prostaglandin	0.00015018	0
HE	Endo	SLIT	0.00334526	0
HE	Endo	TGFb	0.00780065	0
HE	Endo	THBS	0.00143942	0
HE	Endo	VEGF	0.051522	0
HE	Endo	VISFATIN	0.00315943	0
HE	EndoL	CALCR	0.00351528	0
HE	EndoL	CD200	0.00237045	0
HE	EndoL	CD99	0.106192	0
HE	EndoL	CDH5	0.074894	0
HE	EndoL	COLLAGEN	0.149374	0
HE	EndoL	EDN	0.00454112	0
HE	EndoL	EPHA	0.00530033	0
HE	EndoL	EPHB	0.0287078	0
HE	EndoL	ESAM	0.0679015	0
HE	EndoL	FN1	0.070996	0
HE	EndoL	GAS	0.000564434	0
HE	EndoL	IGFBP	0.0157548	0
HE	EndoL	JAM	0.00678965	0
HE	EndoL	LAMININ	0.0995241	0
HE	EndoL	MK	0.120821	0
HE	EndoL	MPZ	0.00680723	0
HE	EndoL	NOTCH	0.02358	0
HE	EndoL	PECAM1	0.0558159	0
HE	EndoL	PROS	0.000689382	0
HE	EndoL	Prostaglandin	0.000367519	0
HE	EndoL	SLIT	0.000624088	0
HE	EndoL	THBS	0.00769742	0
HE	EndoL	VEGF	0.0439899	0
HE	EndoL	VISFATIN	0.00348794	0
HE	Ery	Cholesterol	0.00101825	0
HE	Ery	THBS	0.00218504	0
HE	GMP	ADGRE	0.00539497	0
HE	GMP	APP	0.0934758	0
HE	GMP	CD99	0.00434018	0
HE	GMP	COLLAGEN	0.134664	0
HE	GMP	FN1	0.131979	0
HE	GMP	ICAM	0.0044322	0
HE	GMP	IGFBP	0.0103881	0
HE	GMP	JAM	0.00348422	0
HE	GMP	LAMININ	0.0863484	0
HE	GMP	MADCAM	0.000699706	0
HE	GMP	MIF	0.0774612	0
HE	GMP	MK	0.158337	0
HE	GMP	PECAM2	0.00350525	0
HE	GMP	Prostaglandin	0.000198265	0
HE	GMP	SEMA4	0.00033954	0
HE	GMP	THBS	0.00230089	0
HE	Gran	12oxoLTB4	0.000300472	0
HE	Gran	ADGRE	0.00617162	0
HE	Gran	ANNEXIN	0.00340302	0
HE	Gran	APP	0.120421	0
HE	Gran	CD99	0.00349318	0
HE	Gran	COLLAGEN	0.0535268	0
HE	Gran	CysLTs	0.000320523	0
HE	Gran	FN1	0.0501226	0
HE	Gran	GAS	0.000510481	0
HE	Gran	GRN	0.00277336	0
HE	Gran	ICAM	0.015865	0
HE	Gran	IGFBP	0.0109571	0
HE	Gran	JAM	0.0132743	0
HE	Gran	LAMININ	0.0340693	0
HE	Gran	MADCAM	0.000208192	0
HE	Gran	MIF	0.0858146	0
HE	Gran	MK	0.129773	0
HE	Gran	NOTCH	0.00261055	0
HE	Gran	PROS	0.000623492	0
HE	Gran	SEMA4	0.00047237	0
HE	Gran	THBS	0.00412031	0
HE	Gran	THY1	0.00996018	0
HE	HE	ADGRG	0.114961	0
HE	HE	ADGRL	0.000842888	0
HE	HE	APP	0.00746276	0
HE	HE	BMP	0.00281255	0
HE	HE	CADM	0.00101458	0
HE	HE	CALCR	0.00825186	0
HE	HE	CD46	0.0107017	0
HE	HE	CD99	0.110901	0
HE	HE	CDH5	0.085033	0
HE	HE	COLLAGEN	0.224026	0.00333333
HE	HE	Cholesterol	0.0112118	0
HE	HE	EPHA	0.0214645	0
HE	HE	EPHB	0.0355924	0
HE	HE	ESAM	0.0639874	0
HE	HE	FN1	0.175219	0
HE	HE	GAP	0.204619	0
HE	HE	GAS	0.00058836	0
HE	HE	GRN	0.00388069	0
HE	HE	Glutamate	0.000442377	0
HE	HE	IGFBP	0.0114125	0
HE	HE	JAM	0.0226325	0
HE	HE	LAMININ	0.202512	0
HE	HE	MIF	0.0246025	0
HE	HE	MPZ	0.0103896	0
HE	HE	NECTIN	0.00278998	0
HE	HE	NOTCH	0.0738615	0
HE	HE	PECAM1	0.0972702	0
HE	HE	PROS	0.0007186	0
HE	HE	PTPR	0.00184765	0
HE	HE	PTPRM	0.12121	0
HE	HE	RA	0.00191876	0
HE	HE	SEMA6	0.00406373	0
HE	HE	SLIT	0.00307263	0
HE	HE	TGFb	0.0238231	0
HE	HE	THBS	0.0019122	0
HE	HE	UNC5	0.00342289	0
HE	HE	VEGF	0.0428638	0
HE	HE	VISFATIN	0.00515159	0
HE	HSC	ADGRE	0.00681167	0
HE	HSC	ADGRG	0.0020379	0
HE	HSC	ADGRL	0.000953493	0
HE	HSC	APP	0.0549187	0
HE	HSC	BMP	0.000703125	0
HE	HSC	CALCR	0.00465186	0
HE	HSC	CD34	0.00253453	0
HE	HSC	CD99	0.00761499	0
HE	HSC	CDH5	0.0125622	0
HE	HSC	COLLAGEN	0.210776	0.00333333
HE	HSC	Cholesterol	0.00388898	0
HE	HSC	DESMOSOME	0.000142147	0
HE	HSC	DHT	0.000313909	0
HE	HSC	ESAM	0.0229081	0
HE	HSC	FN1	0.172577	0
HE	HSC	GAP	0.00471767	0
HE	HSC	GAS	0.000250551	0
HE	HSC	IGFBP	0.0102702	0
HE	HSC	JAM	0.0122211	0
HE	HSC	KIT	0.000718277	0
HE	HSC	LAMININ	0.153183	0
HE	HSC	MIF	0.0617546	0
HE	HSC	MK	0.19393	0
HE	HSC	MPZ	0.00148388	0.01
HE	HSC	NECTIN	0.000920693	0
HE	HSC	NOTCH	0.00576882	0
HE	HSC	PECAM1	0.0518239	0
HE	HSC	PROS	0.000306036	0
HE	HSC	PTPR	0.000624777	0
HE	HSC	PTPRM	0.0230333	0
HE	HSC	SLIT	0.000455812	0
HE	HSC	TGFb	0.014911	0
HE	HSC	THBS	0.00247029	0
HE	HSC	Testosterone	0.00174074	0
HE	HSC	UNC5	0.000151239	0
HE	HSC	VEGF	0.0025758	0
HE	Hept	ADGRG	0.0146557	0
HE	Hept	AGRN	0.000211697	0
HE	Hept	APP	0.0314807	0
HE	Hept	BMP	0.000338664	0
HE	Hept	CADM	0.000250205	0
HE	Hept	CD99	0.0716459	0
HE	Hept	COLLAGEN	0.137885	0
HE	Hept	DESMOSOME	0.000123319	0
HE	Hept	EPHB	0.0034637	0
HE	Hept	FN1	0.0590814	0
HE	Hept	HSPG	0.00438882	0
HE	Hept	IGFBP	0.00993918	0
HE	Hept	JAM	0.00175071	0
HE	Hept	LAMININ	0.063127	0
HE	Hept	MK	0.221845	0.005
HE	Hept	MPZ	0.00343433	0
HE	Hept	NECTIN	0.000110704	0
HE	Hept	NOTCH	0.00132888	0
HE	Hept	NRG	0.000521621	0
HE	Hept	PDGF	7.94425e-05	0
HE	Hept	PTPR	0.0019698	0
HE	Hept	SEMA4	0.000126338	0.03
HE	Hept	SLIT	0.00145834	0
HE	Hept	TGFb	0.0016704	0
HE	Hept	THBS	0.00172259	0
HE	Hept	VCAM	0.00541757	0
HE	Mac	ADGRE	0.0161079	0
HE	Mac	ANNEXIN	0.0188517	0
HE	Mac	APP	0.173862	0
HE	Mac	CD200	0.000672762	0
HE	Mac	CD39	0.00507112	0
HE	Mac	CD99	0.0791118	0
HE	Mac	CDH5	0.00829763	0
HE	Mac	COLLAGEN	0.0553159	0.00444444
HE	Mac	EDN	0.0041082	0
HE	Mac	ESAM	0.00580187	0.04
HE	Mac	FN1	0.0367592	0
HE	Mac	GAS	0.00617646	0
HE	Mac	GRN	0.00280238	0
HE	Mac	ICAM	0.0225009	0
HE	Mac	IGFBP	0.0176412	0
HE	Mac	JAM	0.0189134	0
HE	Mac	LAMININ	0.0363726	0
HE	Mac	MIF	0.0247918	0
HE	Mac	MPZ	0.00217859	0
HE	Mac	NOTCH	0.000908889	0
HE	Mac	PECAM1	0.0209714	0
HE	Mac	PROS	0.00753846	0
HE	Mac	SEMA4	0.000505397	0
HE	Mac	TGFb	0.00462119	0
HE	Mac	THBS	0.008473	0
HE	Mac	THY1	0.0150746	0
HE	Mac	VEGF	0.00259557	0
HE	Mk	CD34	0.00224264	0
HE	Mk	NECTIN	0.000280778	0
HE	Mk	PECAM1	0.018585	0
HE	Mk	THBS	0.00125527	0
HE	MkL	ADGRG	0.00197041	0
HE	MkL	AGRN	0.000203217	0
HE	MkL	CD34	0.00703925	0
HE	MkL	CD39	0.00174379	0
HE	MkL	CD99	0.0045187	0
HE	MkL	COLLAGEN	0.0232934	0.001
HE	MkL	ESAM	0.00611116	0.03
HE	MkL	FN1	0.0493852	0
HE	MkL	HSPG	0.00421374	0
HE	MkL	IGFBP	0.0117471	0
HE	MkL	JAM	0.00203356	0
HE	MkL	LAMININ	0.0325703	0
HE	MkL	MIF	0.0113002	0
HE	MkL	MK	0.165955	0
HE	MkL	PECAM1	0.0286848	0
HE	MkL	Prostaglandin	0.00255678	0
HE	MkL	THBS	0.00325305	0
HE	MkL	VWF	0.00202864	0
HE	Mono	ADGRE	0.0169667	0
HE	Mono	ANNEXIN	0.00604236	0
HE	Mono	APP	0.142049	0
HE	Mono	COLLAGEN	0.0179181	0
HE	Mono	FN1	0.00915458	0
HE	Mono	GAS	0.00303037	0
HE	Mono	GRN	0.00365123	0
HE	Mono	ICAM	0.0221033	0
HE	Mono	IGFBP	0.0146649	0
HE	Mono	JAM	0.01855	0
HE	Mono	LAMININ	0.011368	0
HE	Mono	MIF	0.0372909	0
HE	Mono	MPZ	0.00170744	0
HE	Mono	NOTCH	0.00444538	0
HE	Mono	PROS	0.00369972	0
HE	Mono	Prostaglandin	0.00373267	0
HE	Mono	SEMA4	0.000533575	0
HE	Mono	THBS	0.00671756	0
HE	Mono	THY1	0.0144538	0
HE	Stel	BMP	0.000629839	0
HE	Stel	CADM	0.00262882	0
HE	Stel	CD99	0.0938934	0
HE	Stel	COLLAGEN	0.126306	0
HE	Stel	DESMOSOME	0.000446254	0
HE	Stel	EDN	0.0689858	0
HE	Stel	EPHA	0.00749085	0
HE	Stel	EPHB	0.0239786	0
HE	Stel	FN1	0.0880861	0
HE	Stel	GAP	0.000342097	0
HE	Stel	GAS	0.00159335	0
HE	Stel	HH	0.000466573	0
HE	Stel	IGFBP	0.00990244	0
HE	Stel	JAM	0.00187043	0
HE	Stel	LAMININ	0.0838717	0
HE	Stel	MK	0.146185	0
HE	Stel	MPZ	0.00326645	0
HE	Stel	NOTCH	0.0188172	0
HE	Stel	PDGF	0.00258727	0
HE	Stel	PROS	0.00194597	0
HE	Stel	PTPR	0.00196115	0
HE	Stel	RA	0.0207449	0
HE	Stel	SEMA4	0.000620763	0
HE	Stel	SLIT	0.00390205	0
HE	Stel	THBS	0.000513093	0
HE	Stel	UNC5	0.000837897	0
HSC	Astel	ANGPTL	0.00069919	0
HSC	Astel	BMP	0.000187801	0
HSC	Astel	CD46	0.00107594	0
HSC	Astel	COLLAGEN	0.00238458	0
HSC	Astel	DESMOSOME	0.000275203	0
HSC	Astel	EPHB	0.00100786	0
HSC	Astel	FN1	0.000227731	0
HSC	Astel	GALECTIN	0.0111662	0
HSC	Astel	HSPG	0.000683417	0
HSC	Astel	LAMININ	0.00379255	0
HSC	Astel	MK	0.0385444	0
HSC	Astel	PDGF	0.00287411	0
HSC	Astel	PROS	0.00105942	0
HSC	Astel	PSAP	0.00284367	0
HSC	Astel	RA	0.0141288	0
HSC	Astel	SEMA4	0.00062351	0
HSC	Astel	VISFATIN	0.00360806	0
HSC	Endo	ANGPT	0.0206762	0
HSC	Endo	ANGPTL	0.000806933	0
HSC	Endo	CDH5	0.00976913	0
HSC	Endo	COLLAGEN	0.00468704	0
HSC	Endo	Cholesterol	0.00794762	0
HSC	Endo	EPHA	0.000414173	0
HSC	Endo	EPHB	0.00209716	0
HSC	Endo	ESAM	0.0225034	0
HSC	Endo	GALECTIN	0.0101705	0
HSC	Endo	JAM	0.00869319	0
HSC	Endo	LAMININ	0.0152434	0
HSC	Endo	MK	0.0199213	0
HSC	Endo	PECAM1	0.0355525	0
HSC	Endo	PTPRM	0.0210467	0
HSC	Endo	Prostaglandin	0.000464562	0
HSC	Endo	SELL	0.00461016	0
HSC	Endo	TGFb	0.00405611	0
HSC	Endo	VISFATIN	0.00740289	0
HSC	EndoL	ANGPT	0.0348349	0
HSC	EndoL	ANGPTL	0.000430288	0
HSC	EndoL	CD200	0.00533954	0
HSC	EndoL	CD45	0.0156973	0
HSC	EndoL	CDH5	0.0109608	0
HSC	EndoL	COLLAGEN	0.00231441	0
HSC	EndoL	CypA	0.106949	0
HSC	EndoL	EPHA	0.00046955	0
HSC	EndoL	EPHB	0.0018787	0
HSC	EndoL	ESAM	0.0243749	0
HSC	EndoL	GALECTIN	0.0143578	0
HSC	EndoL	JAM	0.00424628	0
HSC	EndoL	LAMININ	0.00791489	0
HSC	EndoL	PECAM1	0.0291132	0
HSC	EndoL	PROS	0.000202671	0
HSC	EndoL	Prostaglandin	0.00113635	0
HSC	EndoL	SELL	0.00336676	0
HSC	EndoL	VISFATIN	0.00816902	0
HSC	Ery	CXCL	0.000503501	0
HSC	Ery	Desmosterol	0.00114336	0
HSC	Ery	GALECTIN	0.00323391	0
HSC	Ery	ICAM	0.000103818	0.01
HSC	GMP	ADGRE	0.00100486	0
HSC	GMP	APP	0.0353444	0
HSC	GMP	CD45	0.00141966	0
HSC	GMP	CD99	0.00221168	0
HSC	GMP	COLLAGEN	0.00980987	0
HSC	GMP	FN1	0.00356424	0
HSC	GMP	GALECTIN	0.0206541	0
HSC	GMP	ICAM	0.00360356	0
HSC	GMP	JAM	0.00170501	0
HSC	GMP	LAMININ	0.00690558	0
HSC	GMP	MIF	0.101539	0
HSC	GMP	MK	0.0198231	0
HSC	GMP	PECAM2	0.00178111	0
HSC	GMP	Prostaglandin	0.000613242	0
HSC	GMP	SELL	0.00157906	0
HSC	GMP	SELPLG	0.000164413	0
HSC	GMP	SEMA4	0.000407977	0
HSC	Gran	12oxoLTB4	0.000563108	0
HSC	Gran	ADGRE	0.00114989	0
HSC	Gran	APP	0.0465439	0
HSC	Gran	CD45	0.00795616	0
HSC	Gran	CD99	0.00177932	0
HSC	Gran	COLLAGEN	0.0038195	0
HSC	Gran	CysLTs	0.00155665	0
HSC	Gran	FN1	0.00131277	0
HSC	Gran	GALECTIN	0.0208687	0
HSC	Gran	GRN	0.0012459	0
HSC	Gran	ICAM	0.0105266	0
HSC	Gran	IL16	0.000258759	0
HSC	Gran	JAM	0.00764449	0
HSC	Gran	LAIR1	0.0005707	0
HSC	Gran	LAMININ	0.0026903	0
HSC	Gran	MHC-II	0.00017089	0
HSC	Gran	MIF	0.11362	0
HSC	Gran	MK	0.00808617	0
HSC	Gran	SELL	0.000128073	0
HSC	Gran	SELPLG	0.000247263	0
HSC	Gran	SEMA4	0.000567564	0
HSC	Gran	THY1	0.00117473	0
HSC	HE	ADGRG	0.00349113	0
HSC	HE	ANGPT	0.0417377	0
HSC	HE	ANGPTL	0.00079032	0
HSC	HE	APP	0.00267378	0
HSC	HE	BMP	0.000905966	0
HSC	HE	CD46	0.00615269	0
HSC	HE	CD99	0.00254354	0
HSC	HE	CDH5	0.0125622	0
HSC	HE	COLLAGEN	0.00445844	0
HSC	HE	Cholesterol	0.00906347	0
HSC	HE	EPHA	0.00192588	0
HSC	HE	EPHB	0.00231214	0.005
HSC	HE	ESAM	0.0229081	0
HSC	HE	GALECTIN	0.0108408	0
HSC	HE	GAP	0.00456093	0
HSC	HE	GDF	0.00016836	0
HSC	HE	GRN	0.00174442	0
HSC	HE	JAM	0.0132378	0
HSC	HE	LAMININ	0.016158	0
HSC	HE	MIF	0.0328349	0
HSC	HE	MPZ	0.00148388	0.01
HSC	HE	PECAM1	0.0518239	0
HSC	HE	PROS	0.000211265	0
HSC	HE	PTPRM	0.0230333	0
HSC	HE	RA	0.0014978	0
HSC	HE	SELL	0.0044884	0
HSC	HE	TGFb	0.0124461	0
HSC	HE	VISFATIN	0.0120384	0
HSC	HSC	ADGRE	0.000811678	0.00333333
HSC	HSC	ANGPT	0.00373653	0
HSC	HSC	APP	0.00241259	0
HSC	HSC	BMP	0.000226296	0
HSC	HSC	CD34	0.00227416	0
HSC	HSC	CD99	0.00388005	0.005
HSC	HSC	COLLAGEN	0.0118934	0
HSC	HSC	Cholesterol	0.00312819	0
HSC	HSC	DESMOSOME	0.000126401	0
HSC	HSC	DHT	0.00089508	0
HSC	HSC	Desmosterol	0.000136431	0
HSC	HSC	FN1	0.00223625	0
HSC	HSC	GALECTIN	0.0219933	0
HSC	HSC	GAP	8.60756e-05	0
HSC	HSC	ICAM	0.00052018	0
HSC	HSC	JAM	0.00718416	0
HSC	HSC	LAMININ	0.0122309	0.01
HSC	HSC	MIF	0.0813813	0
HSC	HSC	MK	0.0396605	0
HSC	HSC	PECAM1	0.0269764	0
HSC	HSC	PROS	8.99467e-05	0
HSC	HSC	SELL	0.00263148	0
HSC	HSC	SELPLG	0.000207326	0
HSC	HSC	TGFb	0.00776566	0
HSC	HSC	Testosterone	0.00112429	0
HSC	HSC	VISFATIN	0.00320622	0.02
HSC	Hept	ADGRG	0.000425718	0
HSC	Hept	ANGPTL	0.000698401	0
HSC	Hept	APP	0.00112324	0
HSC	Hept	BMP	0.000108957	0
HSC	Hept	COLLAGEN	0.00684767	0
HSC	Hept	DESMOSOME	0.000109659	0
HSC	Hept	DHEAS	0.000237523	0
HSC	Hept	Desmosterol	0.00015404	0
HSC	Hept	FN1	0.00106428	0
HSC	Hept	GALECTIN	0.0172008	0
HSC	Hept	GDF	5.80824e-05	0
HSC	Hept	HSPG	0.000295752	0
HSC	Hept	IL16	0.000216792	0
HSC	Hept	JAM	0.000979917	0
HSC	Hept	LAMININ	0.00498052	0
HSC	Hept	MHC-II	0.000143171	0
HSC	Hept	MK	0.074758	0
HSC	Hept	PDGF	0.000297825	0
HSC	Hept	SEMA4	0.0010323	0
HSC	Hept	TGFb	0.000770982	0
HSC	Hept	VCAM	0.00483001	0
HSC	Mac	ADGRE	0.00371157	0
HSC	Mac	ANGPT	0.00351511	0
HSC	Mac	ANGPTL	0.000205023	0
HSC	Mac	APP	0.0660342	0
HSC	Mac	CD200	0.00151866	0
HSC	Mac	CD45	0.0251952	0
HSC	Mac	CD99	0.00310464	0
HSC	Mac	COLLAGEN	0.000710178	0
HSC	Mac	DHEAS	0.000186306	0
HSC	Mac	Desmosterol	0.000558793	0
HSC	Mac	FN1	0.000132906	0
HSC	Mac	GALECTIN	0.0222213	0
HSC	Mac	GRN	0.00125896	0
HSC	Mac	ICAM	0.0141462	0
HSC	Mac	IL16	0.0014101	0
HSC	Mac	JAM	0.0110099	0
HSC	Mac	LAIR1	0.00110227	0
HSC	Mac	LAMININ	0.00286648	0.015
HSC	Mac	MHC-II	0.000931619	0
HSC	Mac	MIF	0.0330854	0
HSC	Mac	PECAM1	0.0107488	0
HSC	Mac	PROS	0.00222226	0
HSC	Mac	SEMA4	0.000607243	0
HSC	Mac	TGFb	0.00240041	0
HSC	Mac	THY1	0.00178608	0
HSC	Mk	CD34	0.0020122	0
HSC	Mk	GALECTIN	0.00777504	0
HSC	Mk	ICAM	0.000324483	0
HSC	Mk	PECAM1	0.00951433	0.01
HSC	Mk	SELPLG	8.50042e-05	0
HSC	MkL	CD34	0.00631904	0
HSC	MkL	CD99	0.00230285	0.01
HSC	MkL	COLLAGEN	0.000829668	0
HSC	MkL	Desmosterol	0.000480394	0
HSC	MkL	FN1	0.00108356	0.005
HSC	MkL	GALECTIN	0.0121233	0
HSC	MkL	HSPG	0.000283907	0
HSC	MkL	ICAM	0.00133368	0
HSC	MkL	JAM	0.00113831	0
HSC	MkL	LAMININ	0.00255961	0
HSC	MkL	MIF	0.0151505	0
HSC	MkL	MK	0.0258728	0
HSC	MkL	PECAM1	0.0147589	0
HSC	MkL	Prostaglandin	0.00450787	0
HSC	MkL	SELL	0.000344492	0
HSC	MkL	SELPLG	0.000268052	0
HSC	Mono	ADGRE	0.00391094	0
HSC	Mono	ANGPTL	0.000155881	0
HSC	Mono	APP	0.0557446	0
HSC	Mono	CD45	0.0212436	0
HSC	Mono	COLLAGEN	0.00126718	0
HSC	Mono	FN1	0.0002372	0
HSC	Mono	GALECTIN	0.020653	0
HSC	Mono	GRN	0.00164107	0
HSC	Mono	ICAM	0.0140722	0
HSC	Mono	IL16	0.00101186	0
HSC	Mono	JAM	0.0107586	0
HSC	Mono	LAIR1	0.000858247	0
HSC	Mono	LAMININ	0.000892769	0
HSC	Mono	MHC-II	0.000668421	0
HSC	Mono	MIF	0.0495532	0
HSC	Mono	PROS	0.00108938	0
HSC	Mono	Prostaglandin	0.00598136	0
HSC	Mono	SEMA4	0.000641096	0
HSC	Mono	THY1	0.00171157	0
HSC	Stel	ANGPTL	0.000768788	0
HSC	Stel	BMP	0.000202699	0
HSC	Stel	COLLAGEN	0.00128416	0
HSC	Stel	CypA	0.11076	0
HSC	Stel	DESMOSOME	0.000396836	0
HSC	Stel	EPHA	0.000664746	0
HSC	Stel	EPHB	0.00113594	0
HSC	Stel	GALECTIN	0.0114991	0
HSC	Stel	JAM	0.00116761	0.01
HSC	Stel	LAMININ	0.0066356	0
HSC	Stel	MK	0.0156288	0
HSC	Stel	PDGF	0.0033066	0
HSC	Stel	PROS	0.000572208	0
HSC	Stel	RA	0.0162043	0
HSC	Stel	SEMA4	0.000745841	0
HSC	Stel	VISFATIN	0.00315594	0.02
Hept	Astel	ADGRA	0.00436818	0
Hept	Astel	ADGRL	0.00014543	0
Hept	Astel	AGRN	0.000121975	0
Hept	Astel	BMP	0.000340348	0
Hept	Astel	CADM	0.000927137	0
Hept	Astel	CD46	0.00126249	0
Hept	Astel	CDH	0.00598145	0
Hept	Astel	COLLAGEN	0.0122907	0
Hept	Astel	DESMOSOME	0.000143674	0
Hept	Astel	EPHA	0.000149566	0
Hept	Astel	EPO	0.000172606	0
Hept	Astel	FLRT	0.000200397	0
Hept	Astel	FN1	0.0638244	0
Hept	Astel	HSPG	0.000174206	0
Hept	Astel	IGF	0.00166807	0
Hept	Astel	LAMININ	0.000319897	0
Hept	Astel	MK	0.188593	0
Hept	Astel	MPZ	0.000969129	0.04
Hept	Astel	NOTCH	0.0185609	0
Hept	Astel	PARs	0.0229867	0
Hept	Astel	PROS	0.00581138	0
Hept	Astel	PSAP	0.00422141	0
Hept	Astel	PTN	0.00072654	0
Hept	Astel	RA	0.0469081	0
Hept	Astel	RBP4	0.0135149	0
Hept	Astel	SEMA4	0.000269148	0
Hept	Astel	THBS	0.00180893	0
Hept	Astel	TWEAK	0.000309857	0
Hept	Astel	UNC5	0.000786965	0
Hept	Astel	VTN	0.0567056	0
Hept	Endo	ADGRA	0.00421603	0
Hept	Endo	ADGRL	0.00105485	0
Hept	Endo	Adenosine	0.0014762	0
Hept	Endo	ApoA	0.015927	0
Hept	Endo	COLLAGEN	0.0388845	0
Hept	Endo	Cholesterol	0.0516406	0
Hept	Endo	EPHA	0.000806739	0
Hept	Endo	FN1	0.0889396	0
Hept	Endo	GDF	0.00110584	0
Hept	Endo	IGF	0.0200261	0
Hept	Endo	JAM	0.000143446	0
Hept	Endo	LAMININ	0.00130998	0
Hept	Endo	MK	0.149617	0
Hept	Endo	MPZ	0.00237348	0
Hept	Endo	NOTCH	0.0378521	0
Hept	Endo	PARs	0.11955	0
Hept	Endo	PROC	0.00554483	0
Hept	Endo	PROCR	0.0182677	0
Hept	Endo	THBS	0.00325147	0
Hept	Endo	VEGF	0.00571576	0
Hept	Endo	VTN	0.0719341	0
Hept	EndoL	ADGRA	0.00375187	0
Hept	EndoL	ADGRL	0.000282456	0
Hept	EndoL	CD99	0.0718429	0
Hept	EndoL	COLLAGEN	0.0236778	0
Hept	EndoL	CypA	0.107707	0
Hept	EndoL	Desmosterol	0.00324925	0
Hept	EndoL	EPHA	0.000914578	0
Hept	EndoL	EPO	0.000338327	0
Hept	EndoL	FLRT	0.000204178	0
Hept	EndoL	FN1	0.0423188	0
Hept	EndoL	GDF	0.000669872	0
Hept	EndoL	MK	0.126506	0
Hept	EndoL	MPZ	0.00224473	0
Hept	EndoL	NOTCH	0.0393707	0
Hept	EndoL	PARs	0.205067	0
Hept	EndoL	PROC	0.0101256	0
Hept	EndoL	PROCR	0.0302839	0
Hept	EndoL	PROS	0.00111438	0
Hept	EndoL	THBS	0.0172979	0
Hept	EndoL	VEGF	0.00571108	0
Hept	Ery	Cholesterol	0.00494609	0
Hept	Ery	Desmosterol	0.0147273	0
Hept	Ery	EPO	0.00121038	0
Hept	Ery	RBP4	0.00746806	0
Hept	Ery	THBS	0.00493084	0
Hept	GMP	APP	0.014862	0.01
Hept	GMP	CCL	0.000283149	0
Hept	GMP	CD99	0.00283192	0
Hept	GMP	CDH1	0.000754138	0
Hept	GMP	COLLAGEN	0.0249528	0
Hept	GMP	CysLTs	0.000689641	0
Hept	GMP	Desmosterol	0.00246289	0
[truncated: 1,254 more rows]

## Sheet: Table S4
Source_Cell	Target_Cell	Ligand	Receptor	Probability	P_value	Interaction_Name	Interaction_Name_2	Pathway_Name	Annotation	Evidence
Gran	Mac	TGFB1	TGFbR1_R2	0.00201269	0	TGFB1_TGFBR1_TGFBR2	TGFB1 - (TGFBR1+TGFBR2)	TGFb	Secreted Signaling	KEGG: hsa04350
Mac	Mac	TGFB1	TGFbR1_R2	0.00291678	0	TGFB1_TGFBR1_TGFBR2	TGFB1 - (TGFBR1+TGFBR2)	TGFb	Secreted Signaling	KEGG: hsa04350
EndoL	Mac	TGFB1	TGFbR1_R2	0.00238852	0	TGFB1_TGFBR1_TGFBR2	TGFB1 - (TGFBR1+TGFBR2)	TGFb	Secreted Signaling	KEGG: hsa04350
Mono	Mac	TGFB1	TGFbR1_R2	0.00232562	0	TGFB1_TGFBR1_TGFBR2	TGFB1 - (TGFBR1+TGFBR2)	TGFb	Secreted Signaling	KEGG: hsa04350
GMP	Mac	TGFB1	TGFbR1_R2	0.00198833	0	TGFB1_TGFBR1_TGFBR2	TGFB1 - (TGFBR1+TGFBR2)	TGFb	Secreted Signaling	KEGG: hsa04350
Mk	Mac	TGFB1	TGFbR1_R2	0.0033492	0	TGFB1_TGFBR1_TGFBR2	TGFB1 - (TGFBR1+TGFBR2)	TGFb	Secreted Signaling	KEGG: hsa04350
MkL	Mac	TGFB1	TGFbR1_R2	0.00365533	0	TGFB1_TGFBR1_TGFBR2	TGFB1 - (TGFBR1+TGFBR2)	TGFb	Secreted Signaling	KEGG: hsa04350
HE	Mac	TGFB1	TGFbR1_R2	0.00405219	0	TGFB1_TGFBR1_TGFBR2	TGFB1 - (TGFBR1+TGFBR2)	TGFb	Secreted Signaling	KEGG: hsa04350
HSC	Mac	TGFB1	TGFbR1_R2	0.00240041	0	TGFB1_TGFBR1_TGFBR2	TGFB1 - (TGFBR1+TGFBR2)	TGFb	Secreted Signaling	KEGG: hsa04350
Endo	Mac	TGFB1	TGFbR1_R2	0.0028821	0	TGFB1_TGFBR1_TGFBR2	TGFB1 - (TGFBR1+TGFBR2)	TGFb	Secreted Signaling	KEGG: hsa04350
Gran	HE	TGFB1	TGFbR1_R2	0.0057221	0	TGFB1_TGFBR1_TGFBR2	TGFB1 - (TGFBR1+TGFBR2)	TGFb	Secreted Signaling	KEGG: hsa04350
Mac	HE	TGFB1	TGFbR1_R2	0.00827627	0	TGFB1_TGFBR1_TGFBR2	TGFB1 - (TGFBR1+TGFBR2)	TGFb	Secreted Signaling	KEGG: hsa04350
EndoL	HE	TGFB1	TGFbR1_R2	0.00677437	0	TGFB1_TGFBR1_TGFBR2	TGFB1 - (TGFBR1+TGFBR2)	TGFb	Secreted Signaling	KEGG: hsa04350
Mono	HE	TGFB1	TGFbR1_R2	0.00660751	0	TGFB1_TGFBR1_TGFBR2	TGFB1 - (TGFBR1+TGFBR2)	TGFb	Secreted Signaling	KEGG: hsa04350
GMP	HE	TGFB1	TGFbR1_R2	0.00565201	0	TGFB1_TGFBR1_TGFBR2	TGFB1 - (TGFBR1+TGFBR2)	TGFb	Secreted Signaling	KEGG: hsa04350
Mk	HE	TGFB1	TGFbR1_R2	0.00949028	0	TGFB1_TGFBR1_TGFBR2	TGFB1 - (TGFBR1+TGFBR2)	TGFb	Secreted Signaling	KEGG: hsa04350
MkL	HE	TGFB1	TGFbR1_R2	0.0103466	0	TGFB1_TGFBR1_TGFBR2	TGFB1 - (TGFBR1+TGFBR2)	TGFb	Secreted Signaling	KEGG: hsa04350
HE	HE	TGFB1	TGFbR1_R2	0.0114661	0	TGFB1_TGFBR1_TGFBR2	TGFB1 - (TGFBR1+TGFBR2)	TGFb	Secreted Signaling	KEGG: hsa04350
HSC	HE	TGFB1	TGFbR1_R2	0.00681659	0	TGFB1_TGFBR1_TGFBR2	TGFB1 - (TGFBR1+TGFBR2)	TGFb	Secreted Signaling	KEGG: hsa04350
Endo	HE	TGFB1	TGFbR1_R2	0.0081761	0	TGFB1_TGFBR1_TGFBR2	TGFB1 - (TGFBR1+TGFBR2)	TGFb	Secreted Signaling	KEGG: hsa04350
Gran	HSC	TGFB1	TGFbR1_R2	0.00229081	0	TGFB1_TGFBR1_TGFBR2	TGFB1 - (TGFBR1+TGFBR2)	TGFb	Secreted Signaling	KEGG: hsa04350
Mac	HSC	TGFB1	TGFbR1_R2	0.00331917	0	TGFB1_TGFBR1_TGFBR2	TGFB1 - (TGFBR1+TGFBR2)	TGFb	Secreted Signaling	KEGG: hsa04350
EndoL	HSC	TGFB1	TGFbR1_R2	0.00271792	0	TGFB1_TGFBR1_TGFBR2	TGFB1 - (TGFBR1+TGFBR2)	TGFb	Secreted Signaling	KEGG: hsa04350
Mono	HSC	TGFB1	TGFbR1_R2	0.00264681	0	TGFB1_TGFBR1_TGFBR2	TGFB1 - (TGFBR1+TGFBR2)	TGFb	Secreted Signaling	KEGG: hsa04350
GMP	HSC	TGFB1	TGFbR1_R2	0.00226305	0	TGFB1_TGFBR1_TGFBR2	TGFB1 - (TGFBR1+TGFBR2)	TGFb	Secreted Signaling	KEGG: hsa04350
Mk	HSC	TGFB1	TGFbR1_R2	0.00381072	0	TGFB1_TGFBR1_TGFBR2	TGFB1 - (TGFBR1+TGFBR2)	TGFb	Secreted Signaling	KEGG: hsa04350
MkL	HSC	TGFB1	TGFbR1_R2	0.00415857	0	TGFB1_TGFBR1_TGFBR2	TGFB1 - (TGFBR1+TGFBR2)	TGFb	Secreted Signaling	KEGG: hsa04350
HE	HSC	TGFB1	TGFbR1_R2	0.00460992	0	TGFB1_TGFBR1_TGFBR2	TGFB1 - (TGFBR1+TGFBR2)	TGFb	Secreted Signaling	KEGG: hsa04350
HSC	HSC	TGFB1	TGFbR1_R2	0.00273179	0	TGFB1_TGFBR1_TGFBR2	TGFB1 - (TGFBR1+TGFBR2)	TGFb	Secreted Signaling	KEGG: hsa04350
Endo	HSC	TGFB1	TGFbR1_R2	0.00327964	0	TGFB1_TGFBR1_TGFBR2	TGFB1 - (TGFBR1+TGFBR2)	TGFb	Secreted Signaling	KEGG: hsa04350
Gran	Endo	TGFB1	TGFbR1_R2	0.00340248	0	TGFB1_TGFBR1_TGFBR2	TGFB1 - (TGFBR1+TGFBR2)	TGFb	Secreted Signaling	KEGG: hsa04350
Mac	Endo	TGFB1	TGFbR1_R2	0.0049271	0	TGFB1_TGFBR1_TGFBR2	TGFB1 - (TGFBR1+TGFBR2)	TGFb	Secreted Signaling	KEGG: hsa04350
EndoL	Endo	TGFB1	TGFbR1_R2	0.00403406	0	TGFB1_TGFBR1_TGFBR2	TGFB1 - (TGFBR1+TGFBR2)	TGFb	Secreted Signaling	KEGG: hsa04350
Mono	Endo	TGFB1	TGFbR1_R2	0.00393051	0	TGFB1_TGFBR1_TGFBR2	TGFB1 - (TGFBR1+TGFBR2)	TGFb	Secreted Signaling	KEGG: hsa04350
GMP	Endo	TGFB1	TGFbR1_R2	0.00336111	0	TGFB1_TGFBR1_TGFBR2	TGFB1 - (TGFBR1+TGFBR2)	TGFb	Secreted Signaling	KEGG: hsa04350
Mk	Endo	TGFB1	TGFbR1_R2	0.00565453	0	TGFB1_TGFBR1_TGFBR2	TGFB1 - (TGFBR1+TGFBR2)	TGFb	Secreted Signaling	KEGG: hsa04350
MkL	Endo	TGFB1	TGFbR1_R2	0.00616876	0	TGFB1_TGFBR1_TGFBR2	TGFB1 - (TGFBR1+TGFBR2)	TGFb	Secreted Signaling	KEGG: hsa04350
HE	Endo	TGFB1	TGFbR1_R2	0.00683764	0	TGFB1_TGFBR1_TGFBR2	TGFB1 - (TGFBR1+TGFBR2)	TGFb	Secreted Signaling	KEGG: hsa04350
HSC	Endo	TGFB1	TGFbR1_R2	0.00405611	0	TGFB1_TGFBR1_TGFBR2	TGFB1 - (TGFBR1+TGFBR2)	TGFb	Secreted Signaling	KEGG: hsa04350
Endo	Endo	TGFB1	TGFbR1_R2	0.00486811	0	TGFB1_TGFBR1_TGFBR2	TGFB1 - (TGFBR1+TGFBR2)	TGFb	Secreted Signaling	KEGG: hsa04350
HE	Mac	TGFB2	TGFbR1_R2	0.000569002	0	TGFB2_TGFBR1_TGFBR2	TGFB2 - (TGFBR1+TGFBR2)	TGFb	Secreted Signaling	KEGG: hsa04350
Astel	Mac	TGFB2	TGFbR1_R2	0.00165306	0	TGFB2_TGFBR1_TGFBR2	TGFB2 - (TGFBR1+TGFBR2)	TGFb	Secreted Signaling	KEGG: hsa04350
HE	Hept	TGFB2	TGFbR1_R2	0.000196703	0	TGFB2_TGFBR1_TGFBR2	TGFB2 - (TGFBR1+TGFBR2)	TGFb	Secreted Signaling	KEGG: hsa04350
Astel	Hept	TGFB2	TGFbR1_R2	0.000572104	0	TGFB2_TGFBR1_TGFBR2	TGFB2 - (TGFBR1+TGFBR2)	TGFb	Secreted Signaling	KEGG: hsa04350
HE	HE	TGFB2	TGFbR1_R2	0.00162243	0	TGFB2_TGFBR1_TGFBR2	TGFB2 - (TGFBR1+TGFBR2)	TGFb	Secreted Signaling	KEGG: hsa04350
Astel	HE	TGFB2	TGFbR1_R2	0.00469881	0	TGFB2_TGFBR1_TGFBR2	TGFB2 - (TGFBR1+TGFBR2)	TGFb	Secreted Signaling	KEGG: hsa04350
HE	HSC	TGFB2	TGFbR1_R2	0.000647822	0	TGFB2_TGFBR1_TGFBR2	TGFB2 - (TGFBR1+TGFBR2)	TGFb	Secreted Signaling	KEGG: hsa04350
Astel	HSC	TGFB2	TGFbR1_R2	0.00188145	0	TGFB2_TGFBR1_TGFBR2	TGFB2 - (TGFBR1+TGFBR2)	TGFb	Secreted Signaling	KEGG: hsa04350
HE	Endo	TGFB2	TGFbR1_R2	0.000963009	0	TGFB2_TGFBR1_TGFBR2	TGFB2 - (TGFBR1+TGFBR2)	TGFb	Secreted Signaling	KEGG: hsa04350
Astel	Endo	TGFB2	TGFbR1_R2	0.00279432	0	TGFB2_TGFBR1_TGFBR2	TGFB2 - (TGFBR1+TGFBR2)	TGFb	Secreted Signaling	KEGG: hsa04350
Gran	HSC	TGFB1	ACVR1B_TGFbR2	0.00220544	0	TGFB1_ACVR1B_TGFBR2	TGFB1 - (ACVR1B+TGFBR2)	TGFb	Secreted Signaling	PMID: 27449815
Mac	HSC	TGFB1	ACVR1B_TGFbR2	0.00319563	0	TGFB1_ACVR1B_TGFBR2	TGFB1 - (ACVR1B+TGFBR2)	TGFb	Secreted Signaling	PMID: 27449815
Ery	HSC	TGFB1	ACVR1B_TGFbR2	0.000196059	0	TGFB1_ACVR1B_TGFBR2	TGFB1 - (ACVR1B+TGFBR2)	TGFb	Secreted Signaling	PMID: 27449815
EndoL	HSC	TGFB1	ACVR1B_TGFbR2	0.00261678	0	TGFB1_ACVR1B_TGFBR2	TGFB1 - (ACVR1B+TGFBR2)	TGFb	Secreted Signaling	PMID: 27449815
Stel	HSC	TGFB1	ACVR1B_TGFbR2	0.000361718	0	TGFB1_ACVR1B_TGFBR2	TGFB1 - (ACVR1B+TGFBR2)	TGFb	Secreted Signaling	PMID: 27449815
Mono	HSC	TGFB1	ACVR1B_TGFbR2	0.00254822	0	TGFB1_ACVR1B_TGFBR2	TGFB1 - (ACVR1B+TGFBR2)	TGFb	Secreted Signaling	PMID: 27449815
GMP	HSC	TGFB1	ACVR1B_TGFbR2	0.00217873	0	TGFB1_ACVR1B_TGFBR2	TGFB1 - (ACVR1B+TGFBR2)	TGFb	Secreted Signaling	PMID: 27449815
Mk	HSC	TGFB1	ACVR1B_TGFbR2	0.003669	0	TGFB1_ACVR1B_TGFBR2	TGFB1 - (ACVR1B+TGFBR2)	TGFb	Secreted Signaling	PMID: 27449815
MkL	HSC	TGFB1	ACVR1B_TGFbR2	0.00400401	0	TGFB1_ACVR1B_TGFBR2	TGFB1 - (ACVR1B+TGFBR2)	TGFb	Secreted Signaling	PMID: 27449815
Hept	HSC	TGFB1	ACVR1B_TGFbR2	0.000235658	0	TGFB1_ACVR1B_TGFBR2	TGFB1 - (ACVR1B+TGFBR2)	TGFb	Secreted Signaling	PMID: 27449815
HE	HSC	TGFB1	ACVR1B_TGFbR2	0.00443861	0	TGFB1_ACVR1B_TGFBR2	TGFB1 - (ACVR1B+TGFBR2)	TGFb	Secreted Signaling	PMID: 27449815
Astel	HSC	TGFB1	ACVR1B_TGFbR2	0.00039112	0	TGFB1_ACVR1B_TGFBR2	TGFB1 - (ACVR1B+TGFBR2)	TGFb	Secreted Signaling	PMID: 27449815
HSC	HSC	TGFB1	ACVR1B_TGFbR2	0.00263006	0	TGFB1_ACVR1B_TGFBR2	TGFB1 - (ACVR1B+TGFBR2)	TGFb	Secreted Signaling	PMID: 27449815
Endo	HSC	TGFB1	ACVR1B_TGFbR2	0.00315758	0	TGFB1_ACVR1B_TGFBR2	TGFB1 - (ACVR1B+TGFBR2)	TGFb	Secreted Signaling	PMID: 27449815
HE	HSC	TGFB2	ACVR1B_TGFbR2	0.00062364	0	TGFB2_ACVR1B_TGFBR2	TGFB2 - (ACVR1B+TGFBR2)	TGFb	Secreted Signaling	PMID: 27449815
Astel	HSC	TGFB2	ACVR1B_TGFbR2	0.00181135	0	TGFB2_ACVR1B_TGFBR2	TGFB2 - (ACVR1B+TGFBR2)	TGFb	Secreted Signaling	PMID: 27449815
Gran	Hept	TGFB1	ACVR1_TGFbR	0.00060482	0	TGFB1_ACVR1_TGFBR1	TGFB1 - (ACVR1+TGFBR1)	TGFb	Secreted Signaling	PMID: 29376829
Mac	Hept	TGFB1	ACVR1_TGFbR	0.000888435	0	TGFB1_ACVR1_TGFBR1	TGFB1 - (ACVR1+TGFBR1)	TGFb	Secreted Signaling	PMID: 29376829
Ery	Hept	TGFB1	ACVR1_TGFbR	5.27512e-05	0	TGFB1_ACVR1_TGFBR1	TGFB1 - (ACVR1+TGFBR1)	TGFb	Secreted Signaling	PMID: 29376829
EndoL	Hept	TGFB1	ACVR1_TGFbR	0.000952975	0	TGFB1_ACVR1_TGFBR1	TGFB1 - (ACVR1+TGFBR1)	TGFb	Secreted Signaling	PMID: 29376829
Stel	Hept	TGFB1	ACVR1_TGFbR	0.000174163	0	TGFB1_ACVR1_TGFBR1	TGFB1 - (ACVR1+TGFBR1)	TGFb	Secreted Signaling	PMID: 29376829
Mono	Hept	TGFB1	ACVR1_TGFbR	0.00069858	0	TGFB1_ACVR1_TGFBR1	TGFB1 - (ACVR1+TGFBR1)	TGFb	Secreted Signaling	PMID: 29376829
GMP	Hept	TGFB1	ACVR1_TGFbR	0.000626385	0	TGFB1_ACVR1_TGFBR1	TGFB1 - (ACVR1+TGFBR1)	TGFb	Secreted Signaling	PMID: 29376829
Mk	Hept	TGFB1	ACVR1_TGFbR	0.00108767	0	TGFB1_ACVR1_TGFBR1	TGFB1 - (ACVR1+TGFBR1)	TGFb	Secreted Signaling	PMID: 29376829
MkL	Hept	TGFB1	ACVR1_TGFbR	0.00124504	0	TGFB1_ACVR1_TGFBR1	TGFB1 - (ACVR1+TGFBR1)	TGFb	Secreted Signaling	PMID: 29376829
Hept	Hept	TGFB1	ACVR1_TGFbR	5.3267e-05	0	TGFB1_ACVR1_TGFBR1	TGFB1 - (ACVR1+TGFBR1)	TGFb	Secreted Signaling	PMID: 29376829
HE	Hept	TGFB1	ACVR1_TGFbR	0.00129268	0	TGFB1_ACVR1_TGFBR1	TGFB1 - (ACVR1+TGFBR1)	TGFb	Secreted Signaling	PMID: 29376829
Astel	Hept	TGFB1	ACVR1_TGFbR	0.000136084	0	TGFB1_ACVR1_TGFBR1	TGFB1 - (ACVR1+TGFBR1)	TGFb	Secreted Signaling	PMID: 29376829
HSC	Hept	TGFB1	ACVR1_TGFbR	0.000770982	0	TGFB1_ACVR1_TGFBR1	TGFB1 - (ACVR1+TGFBR1)	TGFb	Secreted Signaling	PMID: 29376829
Endo	Hept	TGFB1	ACVR1_TGFbR	0.000920184	0	TGFB1_ACVR1_TGFBR1	TGFB1 - (ACVR1+TGFBR1)	TGFb	Secreted Signaling	PMID: 29376829
Gran	HE	TGFB1	ACVR1_TGFbR	0.00442089	0	TGFB1_ACVR1_TGFBR1	TGFB1 - (ACVR1+TGFBR1)	TGFb	Secreted Signaling	PMID: 29376829
Mac	HE	TGFB1	ACVR1_TGFbR	0.00648235	0	TGFB1_ACVR1_TGFBR1	TGFB1 - (ACVR1+TGFBR1)	TGFb	Secreted Signaling	PMID: 29376829
Ery	HE	TGFB1	ACVR1_TGFbR	0.00038693	0	TGFB1_ACVR1_TGFBR1	TGFB1 - (ACVR1+TGFBR1)	TGFb	Secreted Signaling	PMID: 29376829
EndoL	HE	TGFB1	ACVR1_TGFbR	0.00695043	0	TGFB1_ACVR1_TGFBR1	TGFB1 - (ACVR1+TGFBR1)	TGFb	Secreted Signaling	PMID: 29376829
Stel	HE	TGFB1	ACVR1_TGFbR	0.0012765	0	TGFB1_ACVR1_TGFBR1	TGFB1 - (ACVR1+TGFBR1)	TGFb	Secreted Signaling	PMID: 29376829
Mono	HE	TGFB1	ACVR1_TGFbR	0.0051032	0	TGFB1_ACVR1_TGFBR1	TGFB1 - (ACVR1+TGFBR1)	TGFb	Secreted Signaling	PMID: 29376829
GMP	HE	TGFB1	ACVR1_TGFbR	0.0045779	0	TGFB1_ACVR1_TGFBR1	TGFB1 - (ACVR1+TGFBR1)	TGFb	Secreted Signaling	PMID: 29376829
Mk	HE	TGFB1	ACVR1_TGFbR	0.00792607	0	TGFB1_ACVR1_TGFBR1	TGFB1 - (ACVR1+TGFBR1)	TGFb	Secreted Signaling	PMID: 29376829
MkL	HE	TGFB1	ACVR1_TGFbR	0.00906388	0	TGFB1_ACVR1_TGFBR1	TGFB1 - (ACVR1+TGFBR1)	TGFb	Secreted Signaling	PMID: 29376829
Hept	HE	TGFB1	ACVR1_TGFbR	0.000390712	0	TGFB1_ACVR1_TGFBR1	TGFB1 - (ACVR1+TGFBR1)	TGFb	Secreted Signaling	PMID: 29376829
HE	HE	TGFB1	ACVR1_TGFbR	0.0094079	0	TGFB1_ACVR1_TGFBR1	TGFB1 - (ACVR1+TGFBR1)	TGFb	Secreted Signaling	PMID: 29376829
Astel	HE	TGFB1	ACVR1_TGFbR	0.000997648	0	TGFB1_ACVR1_TGFBR1	TGFB1 - (ACVR1+TGFBR1)	TGFb	Secreted Signaling	PMID: 29376829
HSC	HE	TGFB1	ACVR1_TGFbR	0.00562953	0	TGFB1_ACVR1_TGFBR1	TGFB1 - (ACVR1+TGFBR1)	TGFb	Secreted Signaling	PMID: 29376829
Endo	HE	TGFB1	ACVR1_TGFbR	0.00671266	0	TGFB1_ACVR1_TGFBR1	TGFB1 - (ACVR1+TGFBR1)	TGFb	Secreted Signaling	PMID: 29376829
Gran	HSC	TGFB1	ACVR1_TGFbR	0.00188641	0	TGFB1_ACVR1_TGFBR1	TGFB1 - (ACVR1+TGFBR1)	TGFb	Secreted Signaling	PMID: 29376829
Mac	HSC	TGFB1	ACVR1_TGFbR	0.00276933	0	TGFB1_ACVR1_TGFBR1	TGFB1 - (ACVR1+TGFBR1)	TGFb	Secreted Signaling	PMID: 29376829
Ery	HSC	TGFB1	ACVR1_TGFbR	0.000164722	0	TGFB1_ACVR1_TGFBR1	TGFB1 - (ACVR1+TGFBR1)	TGFb	Secreted Signaling	PMID: 29376829
EndoL	HSC	TGFB1	ACVR1_TGFbR	0.0029701	0	TGFB1_ACVR1_TGFBR1	TGFB1 - (ACVR1+TGFBR1)	TGFb	Secreted Signaling	PMID: 29376829
Stel	HSC	TGFB1	ACVR1_TGFbR	0.000543705	0	TGFB1_ACVR1_TGFBR1	TGFB1 - (ACVR1+TGFBR1)	TGFb	Secreted Signaling	PMID: 29376829
Mono	HSC	TGFB1	ACVR1_TGFbR	0.00217841	0	TGFB1_ACVR1_TGFBR1	TGFB1 - (ACVR1+TGFBR1)	TGFb	Secreted Signaling	PMID: 29376829
GMP	HSC	TGFB1	ACVR1_TGFbR	0.00195358	0	TGFB1_ACVR1_TGFBR1	TGFB1 - (ACVR1+TGFBR1)	TGFb	Secreted Signaling	PMID: 29376829
Mk	HSC	TGFB1	ACVR1_TGFbR	0.00338892	0	TGFB1_ACVR1_TGFBR1	TGFB1 - (ACVR1+TGFBR1)	TGFb	Secreted Signaling	PMID: 29376829
MkL	HSC	TGFB1	ACVR1_TGFbR	0.00387796	0	TGFB1_ACVR1_TGFBR1	TGFB1 - (ACVR1+TGFBR1)	TGFb	Secreted Signaling	PMID: 29376829
Hept	HSC	TGFB1	ACVR1_TGFbR	0.000166332	0	TGFB1_ACVR1_TGFBR1	TGFB1 - (ACVR1+TGFBR1)	TGFb	Secreted Signaling	PMID: 29376829
HE	HSC	TGFB1	ACVR1_TGFbR	0.00402594	0	TGFB1_ACVR1_TGFBR1	TGFB1 - (ACVR1+TGFBR1)	TGFb	Secreted Signaling	PMID: 29376829
Astel	HSC	TGFB1	ACVR1_TGFbR	0.000424863	0	TGFB1_ACVR1_TGFBR1	TGFB1 - (ACVR1+TGFBR1)	TGFb	Secreted Signaling	PMID: 29376829
HSC	HSC	TGFB1	ACVR1_TGFbR	0.00240381	0	TGFB1_ACVR1_TGFBR1	TGFB1 - (ACVR1+TGFBR1)	TGFb	Secreted Signaling	PMID: 29376829
Endo	HSC	TGFB1	ACVR1_TGFbR	0.0028681	0	TGFB1_ACVR1_TGFBR1	TGFB1 - (ACVR1+TGFBR1)	TGFb	Secreted Signaling	PMID: 29376829
HE	Hept	TGFB2	ACVR1_TGFbR	0.000181014	0	TGFB2_ACVR1_TGFBR1	TGFB2 - (ACVR1+TGFBR1)	TGFb	Secreted Signaling	PMID: 29376829
Astel	Hept	TGFB2	ACVR1_TGFbR	0.000631177	0	TGFB2_ACVR1_TGFBR1	TGFB2 - (ACVR1+TGFBR1)	TGFb	Secreted Signaling	PMID: 29376829
HE	HE	TGFB2	ACVR1_TGFbR	0.00132666	0	TGFB2_ACVR1_TGFBR1	TGFB2 - (ACVR1+TGFBR1)	TGFb	Secreted Signaling	PMID: 29376829
Astel	HE	TGFB2	ACVR1_TGFbR	0.00461277	0	TGFB2_ACVR1_TGFBR1	TGFB2 - (ACVR1+TGFBR1)	TGFb	Secreted Signaling	PMID: 29376829
HE	HSC	TGFB2	ACVR1_TGFbR	0.000565084	0	TGFB2_ACVR1_TGFBR1	TGFB2 - (ACVR1+TGFBR1)	TGFb	Secreted Signaling	PMID: 29376829
Astel	HSC	TGFB2	ACVR1_TGFbR	0.00196851	0	TGFB2_ACVR1_TGFBR1	TGFB2 - (ACVR1+TGFBR1)	TGFb	Secreted Signaling	PMID: 29376829
Astel	Hept	BMP2	BMPR1A_ACVR2B	0.000181346	0	BMP2_BMPR1A_ACVR2B	BMP2 - (BMPR1A+ACVR2B)	BMP	Secreted Signaling	KEGG: hsa04350; PMID:26893264
Astel	Stel	BMP2	BMPR1A_BMPR2	0.000642731	0	BMP2_BMPR1A_BMPR2	BMP2 - (BMPR1A+BMPR2)	BMP	Secreted Signaling	KEGG: hsa04350; PMID:26893264
Astel	Astel	BMP2	BMPR1A_BMPR2	0.000595511	0	BMP2_BMPR1A_BMPR2	BMP2 - (BMPR1A+BMPR2)	BMP	Secreted Signaling	KEGG: hsa04350; PMID:26893264
Stel	Hept	BMP4	BMPR1A_ACVR2B	0.000745316	0	BMP4_BMPR1A_ACVR2B	BMP4 - (BMPR1A+ACVR2B)	BMP	Secreted Signaling	KEGG: hsa04350; PMID:26893264
Hept	Hept	BMP4	BMPR1A_ACVR2B	3.89538e-05	0	BMP4_BMPR1A_ACVR2B	BMP4 - (BMPR1A+ACVR2B)	BMP	Secreted Signaling	KEGG: hsa04350; PMID:26893264
Astel	Hept	BMP4	BMPR1A_ACVR2B	0.000238346	0	BMP4_BMPR1A_ACVR2B	BMP4 - (BMPR1A+ACVR2B)	BMP	Secreted Signaling	KEGG: hsa04350; PMID:26893264
Stel	Stel	BMP4	BMPR1A_BMPR2	0.00263779	0	BMP4_BMPR1A_BMPR2	BMP4 - (BMPR1A+BMPR2)	BMP	Secreted Signaling	KEGG: hsa04350; PMID:26893264
Hept	Stel	BMP4	BMPR1A_BMPR2	0.000138112	0	BMP4_BMPR1A_BMPR2	BMP4 - (BMPR1A+BMPR2)	BMP	Secreted Signaling	KEGG: hsa04350; PMID:26893264
Astel	Stel	BMP4	BMPR1A_BMPR2	0.000844633	0	BMP4_BMPR1A_BMPR2	BMP4 - (BMPR1A+BMPR2)	BMP	Secreted Signaling	KEGG: hsa04350; PMID:26893264
Stel	Astel	BMP4	BMPR1A_BMPR2	0.00244436	0	BMP4_BMPR1A_BMPR2	BMP4 - (BMPR1A+BMPR2)	BMP	Secreted Signaling	KEGG: hsa04350; PMID:26893264
Hept	Astel	BMP4	BMPR1A_BMPR2	0.00012796	0	BMP4_BMPR1A_BMPR2	BMP4 - (BMPR1A+BMPR2)	BMP	Secreted Signaling	KEGG: hsa04350; PMID:26893264
Astel	Astel	BMP4	BMPR1A_BMPR2	0.000782592	0	BMP4_BMPR1A_BMPR2	BMP4 - (BMPR1A+BMPR2)	BMP	Secreted Signaling	KEGG: hsa04350; PMID:26893264
Stel	HE	BMP5	ACVR1_ACVR2A	0.000596552	0	BMP5_ACVR1_ACVR2A	BMP5 - (ACVR1+ACVR2A)	BMP	Secreted Signaling	KEGG: hsa04350; PMID:26893264
Astel	HE	BMP5	ACVR1_ACVR2A	0.000625256	0	BMP5_ACVR1_ACVR2A	BMP5 - (ACVR1+ACVR2A)	BMP	Secreted Signaling	KEGG: hsa04350; PMID:26893264
Stel	Hept	BMP5	ACVR1_ACVR2B	0.000180105	0	BMP5_ACVR1_ACVR2B	BMP5 - (ACVR1+ACVR2B)	BMP	Secreted Signaling	KEGG: hsa04350; PMID:26893264
Astel	Hept	BMP5	ACVR1_ACVR2B	0.000188775	0	BMP5_ACVR1_ACVR2B	BMP5 - (ACVR1+ACVR2B)	BMP	Secreted Signaling	KEGG: hsa04350; PMID:26893264
Stel	HE	BMP5	ACVR1_BMPR2	0.00254991	0	BMP5_ACVR1_BMPR2	BMP5 - (ACVR1+BMPR2)	BMP	Secreted Signaling	KEGG: hsa04350; PMID:26893264
Astel	HE	BMP5	ACVR1_BMPR2	0.00267235	0	BMP5_ACVR1_BMPR2	BMP5 - (ACVR1+BMPR2)	BMP	Secreted Signaling	KEGG: hsa04350; PMID:26893264
Stel	HSC	BMP5	ACVR1_BMPR2	0.000786718	0	BMP5_ACVR1_BMPR2	BMP5 - (ACVR1+BMPR2)	BMP	Secreted Signaling	KEGG: hsa04350; PMID:26893264
Astel	HSC	BMP5	ACVR1_BMPR2	0.000824565	0	BMP5_ACVR1_BMPR2	BMP5 - (ACVR1+BMPR2)	BMP	Secreted Signaling	KEGG: hsa04350; PMID:26893264
Stel	Hept	BMP5	BMPR1A_ACVR2B	0.000198846	0	BMP5_BMPR1A_ACVR2B	BMP5 - (BMPR1A+ACVR2B)	BMP	Secreted Signaling	KEGG: hsa04350; PMID:26893264
Astel	Hept	BMP5	BMPR1A_ACVR2B	0.000208418	0	BMP5_BMPR1A_ACVR2B	BMP5 - (BMPR1A+ACVR2B)	BMP	Secreted Signaling	KEGG: hsa04350; PMID:26893264
Stel	Stel	BMP5	BMPR1A_BMPR2	0.000704725	0	BMP5_BMPR1A_BMPR2	BMP5 - (BMPR1A+BMPR2)	BMP	Secreted Signaling	KEGG: hsa04350; PMID:26893264
Astel	Stel	BMP5	BMPR1A_BMPR2	0.00073863	0	BMP5_BMPR1A_BMPR2	BMP5 - (BMPR1A+BMPR2)	BMP	Secreted Signaling	KEGG: hsa04350; PMID:26893264
Stel	Astel	BMP5	BMPR1A_BMPR2	0.000652953	0	BMP5_BMPR1A_BMPR2	BMP5 - (BMPR1A+BMPR2)	BMP	Secreted Signaling	KEGG: hsa04350; PMID:26893264
Astel	Astel	BMP5	BMPR1A_BMPR2	0.00068437	0	BMP5_BMPR1A_BMPR2	BMP5 - (BMPR1A+BMPR2)	BMP	Secreted Signaling	KEGG: hsa04350; PMID:26893264
HE	HE	BMP6	ACVR1_ACVR2A	0.000533154	0	BMP6_ACVR1_ACVR2A	BMP6 - (ACVR1+ACVR2A)	BMP	Secreted Signaling	KEGG: hsa04350; PMID:26893264
HSC	HE	BMP6	ACVR1_ACVR2A	0.000171572	0	BMP6_ACVR1_ACVR2A	BMP6 - (ACVR1+ACVR2A)	BMP	Secreted Signaling	KEGG: hsa04350; PMID:26893264
HE	Hept	BMP6	ACVR1_ACVR2B	0.000160957	0	BMP6_ACVR1_ACVR2B	BMP6 - (ACVR1+ACVR2B)	BMP	Secreted Signaling	KEGG: hsa04350; PMID:26893264
HSC	Hept	BMP6	ACVR1_ACVR2B	5.17839e-05	0	BMP6_ACVR1_ACVR2B	BMP6 - (ACVR1+ACVR2B)	BMP	Secreted Signaling	KEGG: hsa04350; PMID:26893264
HE	HE	BMP6	ACVR1_BMPR2	0.0022794	0	BMP6_ACVR1_BMPR2	BMP6 - (ACVR1+BMPR2)	BMP	Secreted Signaling	KEGG: hsa04350; PMID:26893264
HSC	HE	BMP6	ACVR1_BMPR2	0.000734394	0	BMP6_ACVR1_BMPR2	BMP6 - (ACVR1+BMPR2)	BMP	Secreted Signaling	KEGG: hsa04350; PMID:26893264
HE	HSC	BMP6	ACVR1_BMPR2	0.000703125	0	BMP6_ACVR1_BMPR2	BMP6 - (ACVR1+BMPR2)	BMP	Secreted Signaling	KEGG: hsa04350; PMID:26893264
HSC	HSC	BMP6	ACVR1_BMPR2	0.000226296	0	BMP6_ACVR1_BMPR2	BMP6 - (ACVR1+BMPR2)	BMP	Secreted Signaling	KEGG: hsa04350; PMID:26893264
HE	Hept	BMP6	BMPR1A_ACVR2B	0.000177706	0	BMP6_BMPR1A_ACVR2B	BMP6 - (BMPR1A+ACVR2B)	BMP	Secreted Signaling	KEGG: hsa04350; PMID:26893264
HSC	Hept	BMP6	BMPR1A_ACVR2B	5.71731e-05	0	BMP6_BMPR1A_ACVR2B	BMP6 - (BMPR1A+ACVR2B)	BMP	Secreted Signaling	KEGG: hsa04350; PMID:26893264
HE	Stel	BMP6	BMPR1A_BMPR2	0.000629839	0	BMP6_BMPR1A_BMPR2	BMP6 - (BMPR1A+BMPR2)	BMP	Secreted Signaling	KEGG: hsa04350; PMID:26893264
HSC	Stel	BMP6	BMPR1A_BMPR2	0.000202699	0	BMP6_BMPR1A_BMPR2	BMP6 - (BMPR1A+BMPR2)	BMP	Secreted Signaling	KEGG: hsa04350; PMID:26893264
HE	Astel	BMP6	BMPR1A_BMPR2	0.000583565	0	BMP6_BMPR1A_BMPR2	BMP6 - (BMPR1A+BMPR2)	BMP	Secreted Signaling	KEGG: hsa04350; PMID:26893264
HSC	Astel	BMP6	BMPR1A_BMPR2	0.000187801	0	BMP6_BMPR1A_BMPR2	BMP6 - (BMPR1A+BMPR2)	BMP	Secreted Signaling	KEGG: hsa04350; PMID:26893264
Hept	HE	BMP7	ACVR1_ACVR2A	0.000194035	0	BMP7_ACVR1_ACVR2A	BMP7 - (ACVR1+ACVR2A)	BMP	Secreted Signaling	KEGG: hsa04350; PMID:26893264
Hept	Hept	BMP7	ACVR1_ACVR2B	5.85645e-05	0	BMP7_ACVR1_ACVR2B	BMP7 - (ACVR1+ACVR2B)	BMP	Secreted Signaling	KEGG: hsa04350; PMID:26893264
Hept	HE	BMP7	ACVR1_BMPR2	0.000830481	0	BMP7_ACVR1_BMPR2	BMP7 - (ACVR1+BMPR2)	BMP	Secreted Signaling	KEGG: hsa04350; PMID:26893264
Hept	HSC	BMP7	ACVR1_BMPR2	0.000255921	0	BMP7_ACVR1_BMPR2	BMP7 - (ACVR1+BMPR2)	BMP	Secreted Signaling	KEGG: hsa04350; PMID:26893264
Hept	Hept	BMP7	BMPR1A_ACVR2B	6.46593e-05	0	BMP7_BMPR1A_ACVR2B	BMP7 - (BMPR1A+ACVR2B)	BMP	Secreted Signaling	KEGG: hsa04350; PMID:26893264
Hept	Stel	BMP7	BMPR1A_BMPR2	0.000229236	0	BMP7_BMPR1A_BMPR2	BMP7 - (BMPR1A+BMPR2)	BMP	Secreted Signaling	KEGG: hsa04350; PMID:26893264
Hept	Astel	BMP7	BMPR1A_BMPR2	0.000212388	0	BMP7_BMPR1A_BMPR2	BMP7 - (BMPR1A+BMPR2)	BMP	Secreted Signaling	KEGG: hsa04350; PMID:26893264
MkL	HE	GDF11	TGFBR1_ACVR2A	0.000262782	0	GDF11_TGFBR1_ACVR2A	GDF11 - (TGFBR1+ACVR2A)	GDF	Secreted Signaling	KEGG: hsa04350
Astel	HE	GDF11	TGFBR1_ACVR2A	0.000283193	0	GDF11_TGFBR1_ACVR2A	GDF11 - (TGFBR1+ACVR2A)	GDF	Secreted Signaling	KEGG: hsa04350
HSC	HE	GDF11	TGFBR1_ACVR2A	0.00016836	0	GDF11_TGFBR1_ACVR2A	GDF11 - (TGFBR1+ACVR2A)	GDF	Secreted Signaling	KEGG: hsa04350
MkL	Hept	GDF11	TGFBR1_ACVR2B	9.06629e-05	0	GDF11_TGFBR1_ACVR2B	GDF11 - (TGFBR1+ACVR2B)	GDF	Secreted Signaling	KEGG: hsa04350
Astel	Hept	GDF11	TGFBR1_ACVR2B	9.77062e-05	0	GDF11_TGFBR1_ACVR2B	GDF11 - (TGFBR1+ACVR2B)	GDF	Secreted Signaling	KEGG: hsa04350
HSC	Hept	GDF11	TGFBR1_ACVR2B	5.80824e-05	0	GDF11_TGFBR1_ACVR2B	GDF11 - (TGFBR1+ACVR2B)	GDF	Secreted Signaling	KEGG: hsa04350
Ery	Gran	GDF15	TGFBR2	0.000155141	0	GDF15_TGFBR2	GDF15 - TGFBR2	GDF	Secreted Signaling	KEGG: hsa04350
Hept	Gran	GDF15	TGFBR2	9.27954e-05	0	GDF15_TGFBR2	GDF15 - TGFBR2	GDF	Secreted Signaling	KEGG: hsa04350
Ery	Mac	GDF15	TGFBR2	0.000382561	0	GDF15_TGFBR2	GDF15 - TGFBR2	GDF	Secreted Signaling	KEGG: hsa04350
Hept	Mac	GDF15	TGFBR2	0.000228844	0	GDF15_TGFBR2	GDF15 - TGFBR2	GDF	Secreted Signaling	KEGG: hsa04350
Ery	EndoL	GDF15	TGFBR2	0.0011195	0	GDF15_TGFBR2	GDF15 - TGFBR2	GDF	Secreted Signaling	KEGG: hsa04350
Hept	EndoL	GDF15	TGFBR2	0.000669872	0	GDF15_TGFBR2	GDF15 - TGFBR2	GDF	Secreted Signaling	KEGG: hsa04350
Ery	Mono	GDF15	TGFBR2	0.000263301	0	GDF15_TGFBR2	GDF15 - TGFBR2	GDF	Secreted Signaling	KEGG: hsa04350
Hept	Mono	GDF15	TGFBR2	0.000157496	0	GDF15_TGFBR2	GDF15 - TGFBR2	GDF	Secreted Signaling	KEGG: hsa04350
Ery	Hept	GDF15	TGFBR2	8.72961e-05	0	GDF15_TGFBR2	GDF15 - TGFBR2	GDF	Secreted Signaling	KEGG: hsa04350
Hept	Hept	GDF15	TGFBR2	5.22134e-05	0	GDF15_TGFBR2	GDF15 - TGFBR2	GDF	Secreted Signaling	KEGG: hsa04350
Ery	HE	GDF15	TGFBR2	0.00254755	0	GDF15_TGFBR2	GDF15 - TGFBR2	GDF	Secreted Signaling	KEGG: hsa04350
Hept	HE	GDF15	TGFBR2	0.00152524	0	GDF15_TGFBR2	GDF15 - TGFBR2	GDF	Secreted Signaling	KEGG: hsa04350
Ery	HSC	GDF15	TGFBR2	0.000710682	0	GDF15_TGFBR2	GDF15 - TGFBR2	GDF	Secreted Signaling	KEGG: hsa04350
Hept	HSC	GDF15	TGFBR2	0.000425179	0	GDF15_TGFBR2	GDF15 - TGFBR2	GDF	Secreted Signaling	KEGG: hsa04350
Ery	Endo	GDF15	TGFBR2	0.00184756	0	GDF15_TGFBR2	GDF15 - TGFBR2	GDF	Secreted Signaling	KEGG: hsa04350
Hept	Endo	GDF15	TGFBR2	0.00110584	0	GDF15_TGFBR2	GDF15 - TGFBR2	GDF	Secreted Signaling	KEGG: hsa04350
Astel	HSC	WNT2B	FZD3_LRP5	0.000108303	0	WNT2B_FZD3_LRP5	WNT2B - (FZD3+LRP5)	WNT	Secreted Signaling	KEGG: hsa04310; PMID: 23209147
Astel	Endo	WNT2B	FZD4_LRP5	0.000259055	0	WNT2B_FZD4_LRP5	WNT2B - (FZD4+LRP5)	WNT	Secreted Signaling	KEGG: hsa04310; PMID: 23209147
Astel	Hept	WNT2B	FZD5_LRP5	6.31054e-05	0	WNT2B_FZD5_LRP5	WNT2B - (FZD5+LRP5)	WNT	Secreted Signaling	KEGG: hsa04310; PMID: 23209147
Astel	HSC	WNT2B	FZD6_LRP5	9.13608e-05	0	WNT2B_FZD6_LRP5	WNT2B - (FZD6+LRP5)	WNT	Secreted Signaling	KEGG: hsa04310; PMID: 23209147
Astel	Stel	WNT2B	FZD1_LRP6	0.000186506	0	WNT2B_FZD1_LRP6	WNT2B - (FZD1+LRP6)	WNT	Secreted Signaling	KEGG: hsa04310; PMID: 23209147
Astel	Astel	WNT2B	FZD1_LRP6	0.000216255	0	WNT2B_FZD1_LRP6	WNT2B - (FZD1+LRP6)	WNT	Secreted Signaling	KEGG: hsa04310; PMID: 23209147
Astel	Stel	WNT2B	FZD2_LRP6	0.000171298	0	WNT2B_FZD2_LRP6	WNT2B - (FZD2+LRP6)	WNT	Secreted Signaling	KEGG: hsa04310; PMID: 23209147
Astel	Astel	WNT2B	FZD2_LRP6	0.000115121	0	WNT2B_FZD2_LRP6	WNT2B - (FZD2+LRP6)	WNT	Secreted Signaling	KEGG: hsa04310; PMID: 23209147
Astel	Stel	WNT2B	FZD3_LRP6	0.00013094	0	WNT2B_FZD3_LRP6	WNT2B - (FZD3+LRP6)	WNT	Secreted Signaling	KEGG: hsa04310; PMID: 23209147
Astel	Astel	WNT2B	FZD3_LRP6	8.79208e-05	0	WNT2B_FZD3_LRP6	WNT2B - (FZD3+LRP6)	WNT	Secreted Signaling	KEGG: hsa04310; PMID: 23209147
Astel	HSC	WNT2B	FZD3_LRP6	0.000144871	0	WNT2B_FZD3_LRP6	WNT2B - (FZD3+LRP6)	WNT	Secreted Signaling	KEGG: hsa04310; PMID: 23209147
Astel	HE	WNT2B	FZD4_LRP6	0.000452584	0	WNT2B_FZD4_LRP6	WNT2B - (FZD4+LRP6)	WNT	Secreted Signaling	KEGG: hsa04310; PMID: 23209147
Astel	Endo	WNT2B	FZD4_LRP6	0.000240804	0	WNT2B_FZD4_LRP6	WNT2B - (FZD4+LRP6)	WNT	Secreted Signaling	KEGG: hsa04310; PMID: 23209147
Astel	Hept	WNT2B	FZD5_LRP6	6.60974e-05	0	WNT2B_FZD5_LRP6	WNT2B - (FZD5+LRP6)	WNT	Secreted Signaling	KEGG: hsa04310; PMID: 23209147
Astel	HE	WNT2B	FZD6_LRP6	0.000448635	0	WNT2B_FZD6_LRP6	WNT2B - (FZD6+LRP6)	WNT	Secreted Signaling	KEGG: hsa04310; PMID: 23209147
Astel	HSC	WNT2B	FZD6_LRP6	0.00012221	0	WNT2B_FZD6_LRP6	WNT2B - (FZD6+LRP6)	WNT	Secreted Signaling	KEGG: hsa04310; PMID: 23209147
Astel	Stel	WNT2B	FZD7_LRP6	0.000123789	0	WNT2B_FZD7_LRP6	WNT2B - (FZD7+LRP6)	WNT	Secreted Signaling	KEGG: hsa04310; PMID: 23209147
Astel	Astel	WNT2B	FZD7_LRP6	0.000104891	0	WNT2B_FZD7_LRP6	WNT2B - (FZD7+LRP6)	WNT	Secreted Signaling	KEGG: hsa04310; PMID: 23209147
Mac	Hept	HBEGF	EGFR	0.000130155	0	HBEGF_EGFR	HBEGF - EGFR	EGF	Secreted Signaling	KEGG: hsa04012
Astel	Hept	HBEGF	EGFR	7.94572e-05	0	HBEGF_EGFR	HBEGF - EGFR	EGF	Secreted Signaling	KEGG: hsa04012
Mac	Hept	HBEGF	EGFR_ERBB2	0.000135847	0	HBEGF_EGFR_ERBB2	HBEGF - (EGFR+ERBB2)	EGF	Secreted Signaling	KEGG: hsa04012
Astel	Hept	HBEGF	EGFR_ERBB2	8.29326e-05	0	HBEGF_EGFR_ERBB2	HBEGF - (EGFR+ERBB2)	EGF	Secreted Signaling	KEGG: hsa04012
EndoL	Hept	NRG1	ERBB3	0.00109063	0	NRG1_ERBB3	NRG1 - ERBB3	NRG	Secreted Signaling	KEGG: hsa04012
HE	Hept	NRG1	ERBB3	0.000354494	0	NRG1_ERBB3	NRG1 - ERBB3	NRG	Secreted Signaling	KEGG: hsa04012
EndoL	Hept	NRG1	ERBB2_ERBB3	0.000514379	0	NRG1_ERBB2_ERBB3	NRG1 - (ERBB2+ERBB3)	NRG	Secreted Signaling	KEGG: hsa04012
HE	Hept	NRG1	ERBB2_ERBB3	0.000167127	0	NRG1_ERBB2_ERBB3	NRG1 - (ERBB2+ERBB3)	NRG	Secreted Signaling	KEGG: hsa04012
Endo	Mac	FGF2	FGFR1	0.000210113	0	FGF2_FGFR1	FGF2 - FGFR1	FGF	Secreted Signaling	PMC: 4393358
Endo	EndoL	FGF2	FGFR1	0.0016043	0	FGF2_FGFR1	FGF2 - FGFR1	FGF	Secreted Signaling	PMC: 4393358
Endo	Stel	FGF2	FGFR1	0.0015258	0	FGF2_FGFR1	FGF2 - FGFR1	FGF	Secreted Signaling	PMC: 4393358
Endo	HE	FGF2	FGFR1	0.00349074	0	FGF2_FGFR1	FGF2 - FGFR1	FGF	Secreted Signaling	PMC: 4393358
Endo	Astel	FGF2	FGFR1	0.00143716	0	FGF2_FGFR1	FGF2 - FGFR1	FGF	Secreted Signaling	PMC: 4393358
Endo	HSC	FGF2	FGFR1	0.000325161	0	FGF2_FGFR1	FGF2 - FGFR1	FGF	Secreted Signaling	PMC: 4393358
Endo	Endo	FGF2	FGFR1	0.00336254	0	FGF2_FGFR1	FGF2 - FGFR1	FGF	Secreted Signaling	PMC: 4393358
Endo	Stel	FGF2	FGFR2	0.00152066	0	FGF2_FGFR2	FGF2 - FGFR2	FGF	Secreted Signaling	PMC: 4393358
Endo	Hept	FGF2	FGFR2	0.000143863	0	FGF2_FGFR2	FGF2 - FGFR2	FGF	Secreted Signaling	PMC: 4393358
Endo	Astel	FGF2	FGFR2	0.000314479	0	FGF2_FGFR2	FGF2 - FGFR2	FGF	Secreted Signaling	PMC: 4393358
Endo	Hept	FGF2	FGFR3	0.000192868	0	FGF2_FGFR3	FGF2 - FGFR3	FGF	Secreted Signaling	PMC: 4393358
Endo	Hept	FGF2	FGFR4	0.00129653	0	FGF2_FGFR4	FGF2 - FGFR4	FGF	Secreted Signaling	PMC: 4393358
EndoL	Mac	FGF23	FGFR1	0.00132818	0	FGF23_FGFR1	FGF23 - FGFR1	FGF	Secreted Signaling	PMC: 4393358
EndoL	EndoL	FGF23	FGFR1	0.0100665	0	FGF23_FGFR1	FGF23 - FGFR1	FGF	Secreted Signaling	PMC: 4393358
EndoL	Stel	FGF23	FGFR1	0.00957787	0	FGF23_FGFR1	FGF23 - FGFR1	FGF	Secreted Signaling	PMC: 4393358
EndoL	HE	FGF23	FGFR1	0.0216871	0	FGF23_FGFR1	FGF23 - FGFR1	FGF	Secreted Signaling	PMC: 4393358
EndoL	Astel	FGF23	FGFR1	0.00902571	0	FGF23_FGFR1	FGF23 - FGFR1	FGF	Secreted Signaling	PMC: 4393358
EndoL	HSC	FGF23	FGFR1	0.00205417	0	FGF23_FGFR1	FGF23 - FGFR1	FGF	Secreted Signaling	PMC: 4393358
EndoL	Endo	FGF23	FGFR1	0.0209047	0	FGF23_FGFR1	FGF23 - FGFR1	FGF	Secreted Signaling	PMC: 4393358
EndoL	Hept	FGF23	FGFR3	0.00121928	0	FGF23_FGFR3	FGF23 - FGFR3	FGF	Secreted Signaling	PMC: 4393358
EndoL	Hept	FGF23	FGFR4	0.00814854	0	FGF23_FGFR4	FGF23 - FGFR4	FGF	Secreted Signaling	PMC: 4393358
HE	Stel	PDGFB	PDGFRA	0.00069556	0	PDGFB_PDGFRA	PDGFB - PDGFRA	PDGF	Secreted Signaling	PMID: 15207812
HE	Hept	PDGFB	PDGFRA	7.94425e-05	0	PDGFB_PDGFRA	PDGFB - PDGFRA	PDGF	Secreted Signaling	PMID: 15207812
HE	Astel	PDGFB	PDGFRA	0.000727027	0	PDGFB_PDGFRA	PDGFB - PDGFRA	PDGF	Secreted Signaling	PMID: 15207812
HE	Stel	PDGFB	PDGFRB	0.000834072	0	PDGFB_PDGFRB	PDGFB - PDGFRB	PDGF	Secreted Signaling	PMID: 15207812
HE	Astel	PDGFB	PDGFRB	0.000183675	0	PDGFB_PDGFRB	PDGFB - PDGFRB	PDGF	Secreted Signaling	PMID: 15207812
MkL	Stel	PDGFC	PDGFRA	0.000828581	0	PDGFC_PDGFRA	PDGFC - PDGFRA	PDGF	Secreted Signaling	PMID: 15207812
HSC	Stel	PDGFC	PDGFRA	0.00260142	0	PDGFC_PDGFRA	PDGFC - PDGFRA	PDGF	Secreted Signaling	PMID: 15207812
MkL	Hept	PDGFC	PDGFRA	9.46107e-05	0	PDGFC_PDGFRA	PDGFC - PDGFRA	PDGF	Secreted Signaling	PMID: 15207812
HSC	Hept	PDGFC	PDGFRA	0.000297825	0	PDGFC_PDGFRA	PDGFC - PDGFRA	PDGF	Secreted Signaling	PMID: 15207812
MkL	Astel	PDGFC	PDGFRA	0.000866072	0	PDGFC_PDGFRA	PDGFC - PDGFRA	PDGF	Secreted Signaling	PMID: 15207812
HSC	Astel	PDGFC	PDGFRA	0.00271892	0	PDGFC_PDGFRA	PDGFC - PDGFRA	PDGF	Secreted Signaling	PMID: 15207812
HE	Stel	PDGFD	PDGFRB	0.00105763	0	PDGFD_PDGFRB	PDGFD - PDGFRB	PDGF	Secreted Signaling	PMID: 15207812
Astel	Stel	PDGFD	PDGFRB	0.00104989	0	PDGFD_PDGFRB	PDGFD - PDGFRB	PDGF	Secreted Signaling	PMID: 15207812
HSC	Stel	PDGFD	PDGFRB	0.000705185	0	PDGFD_PDGFRB	PDGFD - PDGFRB	PDGF	Secreted Signaling	PMID: 15207812
HE	Astel	PDGFD	PDGFRB	0.000233002	0	PDGFD_PDGFRB	PDGFD - PDGFRB	PDGF	Secreted Signaling	PMID: 15207812
Astel	Astel	PDGFD	PDGFRB	0.000231318	0	PDGFD_PDGFRB	PDGFD - PDGFRB	PDGF	Secreted Signaling	PMID: 15207812
HSC	Astel	PDGFD	PDGFRB	0.000155192	0	PDGFD_PDGFRB	PDGFD - PDGFRB	PDGF	Secreted Signaling	PMID: 15207812
Hept	EndoL	VEGFA	FLT1	0.00121744	0	VEGFA_VEGFR1	VEGFA - VEGFR1	VEGF	Secreted Signaling	KEGG: hsa04370; PMID: 16633338
Hept	HE	VEGFA	FLT1	0.0022567	0	VEGFA_VEGFR1	VEGFA - VEGFR1	VEGF	Secreted Signaling	KEGG: hsa04370; PMID: 16633338
Hept	HSC	VEGFA	FLT1	0.000286758	0	VEGFA_VEGFR1	VEGFA - VEGFR1	VEGF	Secreted Signaling	KEGG: hsa04370; PMID: 16633338
Hept	Endo	VEGFA	FLT1	0.00134481	0	VEGFA_VEGFR1	VEGFA - VEGFR1	VEGF	Secreted Signaling	KEGG: hsa04370; PMID: 16633338
Hept	Mac	VEGFA	KDR	0.00019906	0	VEGFA_VEGFR2	VEGFA - VEGFR2	VEGF	Secreted Signaling	KEGG: hsa04370; PMID: 16633338
Hept	EndoL	VEGFA	KDR	0.00252041	0	VEGFA_VEGFR2	VEGFA - VEGFR2	VEGF	Secreted Signaling	KEGG: hsa04370; PMID: 16633338
Hept	HE	VEGFA	KDR	0.00241029	0	VEGFA_VEGFR2	VEGFA - VEGFR2	VEGF	Secreted Signaling	KEGG: hsa04370; PMID: 16633338
Hept	HSC	VEGFA	KDR	6.93166e-05	0	VEGFA_VEGFR2	VEGFA - VEGFR2	VEGF	Secreted Signaling	KEGG: hsa04370; PMID: 16633338
Hept	Endo	VEGFA	KDR	0.00233269	0	VEGFA_VEGFR2	VEGFA - VEGFR2	VEGF	Secreted Signaling	KEGG: hsa04370; PMID: 16633338
HE	EndoL	VEGFC	FLT4	0.00229522	0	VEGFC_VEGFR3	VEGFC - VEGFR3	VEGF	Secreted Signaling	KEGG: hsa04370; PMID: 16633338
HE	HE	VEGFC	FLT4	0.00249137	0	VEGFC_VEGFR3	VEGFC - VEGFR3	VEGF	Secreted Signaling	KEGG: hsa04370; PMID: 16633338
HE	HSC	VEGFC	FLT4	0.000812788	0	VEGFC_VEGFR3	VEGFC - VEGFR3	VEGF	Secreted Signaling	KEGG: hsa04370; PMID: 16633338
HE	Endo	VEGFC	FLT4	0.00621017	0	VEGFC_VEGFR3	VEGFC - VEGFR3	VEGF	Secreted Signaling	KEGG: hsa04370; PMID: 16633338
HE	Mac	VEGFC	KDR	0.00259557	0	VEGFC_VEGFR2	VEGFC - VEGFR2	VEGF	Secreted Signaling	KEGG: hsa04370; PMID: 16633338
HE	EndoL	VEGFC	KDR	0.0319704	0	VEGFC_VEGFR2	VEGFC - VEGFR2	VEGF	Secreted Signaling	KEGG: hsa04370; PMID: 16633338
HE	HE	VEGFC	KDR	0.030613	0	VEGFC_VEGFR2	VEGFC - VEGFR2	VEGF	Secreted Signaling	KEGG: hsa04370; PMID: 16633338
HE	HSC	VEGFC	KDR	0.000905243	0	VEGFC_VEGFR2	VEGFC - VEGFR2	VEGF	Secreted Signaling	KEGG: hsa04370; PMID: 16633338
HE	Endo	VEGFC	KDR	0.0296544	0	VEGFC_VEGFR2	VEGFC - VEGFR2	VEGF	Secreted Signaling	KEGG: hsa04370; PMID: 16633338
Stel	EndoL	PGF	FLT1	0.0154189	0	PGF_VEGFR1	PGF - VEGFR1	VEGF	Secreted Signaling	KEGG: hsa04370; PMID: 16633338
Stel	HE	PGF	FLT1	0.0282385	0	PGF_VEGFR1	PGF - VEGFR1	VEGF	Secreted Signaling	KEGG: hsa04370; PMID: 16633338
Stel	HSC	PGF	FLT1	0.00367171	0	PGF_VEGFR1	PGF - VEGFR1	VEGF	Secreted Signaling	KEGG: hsa04370; PMID: 16633338
Stel	Endo	PGF	FLT1	0.0170067	0	PGF_VEGFR1	PGF - VEGFR1	VEGF	Secreted Signaling	KEGG: hsa04370; PMID: 16633338
Hept	EndoL	VEGFA	FLT1_KDR	0.00197323	0	VEGFA_VEGFR1R2	VEGFA - VEGFR1R2	VEGF	Secreted Signaling	PMID: 16633338
Hept	HE	VEGFA	FLT1_KDR	0.0025875	0	VEGFA_VEGFR1R2	VEGFA - VEGFR1R2	VEGF	Secreted Signaling	PMID: 16633338
Hept	HSC	VEGFA	FLT1_KDR	0.000140991	0	VEGFA_VEGFR1R2	VEGFA - VEGFR1R2	VEGF	Secreted Signaling	PMID: 16633338
Hept	Endo	VEGFA	FLT1_KDR	0.00203826	0	VEGFA_VEGFR1R2	VEGFA - VEGFR1R2	VEGF	Secreted Signaling	PMID: 16633338
HE	EndoL	VEGFC	FLT4_KDR	0.00972434	0	VEGFC_VEGFR2R3	VEGFC - VEGFR2R3	VEGF	Secreted Signaling	PMID: 16633338
HE	HE	VEGFC	FLT4_KDR	0.00975943	0	VEGFC_VEGFR2R3	VEGFC - VEGFR2R3	VEGF	Secreted Signaling	PMID: 16633338
HE	HSC	VEGFC	FLT4_KDR	0.000857771	0	VEGFC_VEGFR2R3	VEGFC - VEGFR2R3	VEGF	Secreted Signaling	PMID: 16633338
HE	Endo	VEGFC	FLT4_KDR	0.0156574	0	VEGFC_VEGFR2R3	VEGFC - VEGFR2R3	VEGF	Secreted Signaling	PMID: 16633338
Mac	Stel	IGF1	IGF1R	0.000111388	0	IGF1_IGF1R	IGF1 - IGF1R	IGF	Secreted Signaling	PMID: 14604834
Mac	HE	IGF1	IGF1R	0.00137516	0	IGF1_IGF1R	IGF1 - IGF1R	IGF	Secreted Signaling	PMID: 14604834
Mac	Astel	IGF1	IGF1R	8.62397e-05	0	IGF1_IGF1R	IGF1 - IGF1R	IGF	Secreted Signaling	PMID: 14604834
Mac	HSC	IGF1	IGF1R	0.00127243	0	IGF1_IGF1R	IGF1 - IGF1R	IGF	Secreted Signaling	PMID: 14604834
Mac	Endo	IGF1	IGF1R	0.000899506	0	IGF1_IGF1R	IGF1 - IGF1R	IGF	Secreted Signaling	PMID: 14604834
Stel	Stel	IGF2	IGF1R	0.00109347	0	IGF2_IGF1R	IGF2 - IGF1R	IGF	Secreted Signaling	PMID: 14604834
Hept	Stel	IGF2	IGF1R	0.0021507	0	IGF2_IGF1R	IGF2 - IGF1R	IGF	Secreted Signaling	PMID: 14604834
Astel	Stel	IGF2	IGF1R	0.00042693	0.02	IGF2_IGF1R	IGF2 - IGF1R	IGF	Secreted Signaling	PMID: 14604834
Gran	HE	IGF2	IGF1R	0.000812806	0	IGF2_IGF1R	IGF2 - IGF1R	IGF	Secreted Signaling	PMID: 14604834
Mac	HE	IGF2	IGF1R	0.000941902	0	IGF2_IGF1R	IGF2 - IGF1R	IGF	Secreted Signaling	PMID: 14604834
Ery	HE	IGF2	IGF1R	0.000981251	0	IGF2_IGF1R	IGF2 - IGF1R	IGF	Secreted Signaling	PMID: 14604834
EndoL	HE	IGF2	IGF1R	0.000751234	0	IGF2_IGF1R	IGF2 - IGF1R	IGF	Secreted Signaling	PMID: 14604834
Stel	HE	IGF2	IGF1R	0.0124942	0	IGF2_IGF1R	IGF2 - IGF1R	IGF	Secreted Signaling	PMID: 14604834
Mono	HE	IGF2	IGF1R	0.00115767	0	IGF2_IGF1R	IGF2 - IGF1R	IGF	Secreted Signaling	PMID: 14604834
GMP	HE	IGF2	IGF1R	0.000821837	0	IGF2_IGF1R	IGF2 - IGF1R	IGF	Secreted Signaling	PMID: 14604834
MkL	HE	IGF2	IGF1R	0.000734566	0	IGF2_IGF1R	IGF2 - IGF1R	IGF	Secreted Signaling	PMID: 14604834
Hept	HE	IGF2	IGF1R	0.0246016	0	IGF2_IGF1R	IGF2 - IGF1R	IGF	Secreted Signaling	PMID: 14604834
Astel	HE	IGF2	IGF1R	0.00512869	0	IGF2_IGF1R	IGF2 - IGF1R	IGF	Secreted Signaling	PMID: 14604834
Stel	Astel	IGF2	IGF1R	0.000848114	0	IGF2_IGF1R	IGF2 - IGF1R	IGF	Secreted Signaling	PMID: 14604834
Hept	Astel	IGF2	IGF1R	0.00166807	0	IGF2_IGF1R	IGF2 - IGF1R	IGF	Secreted Signaling	PMID: 14604834
Gran	HSC	IGF2	IGF1R	0.000751135	0	IGF2_IGF1R	IGF2 - IGF1R	IGF	Secreted Signaling	PMID: 14604834
Mac	HSC	IGF2	IGF1R	0.000870894	0	IGF2_IGF1R	IGF2 - IGF1R	IGF	Secreted Signaling	PMID: 14604834
Ery	HSC	IGF2	IGF1R	0.000906998	0	IGF2_IGF1R	IGF2 - IGF1R	IGF	Secreted Signaling	PMID: 14604834
EndoL	HSC	IGF2	IGF1R	0.000694968	0	IGF2_IGF1R	IGF2 - IGF1R	IGF	Secreted Signaling	PMID: 14604834
Stel	HSC	IGF2	IGF1R	0.0120374	0	IGF2_IGF1R	IGF2 - IGF1R	IGF	Secreted Signaling	PMID: 14604834
Mono	HSC	IGF2	IGF1R	0.0010703	0	IGF2_IGF1R	IGF2 - IGF1R	IGF	Secreted Signaling	PMID: 14604834
GMP	HSC	IGF2	IGF1R	0.000759493	0	IGF2_IGF1R	IGF2 - IGF1R	IGF	Secreted Signaling	PMID: 14604834
MkL	HSC	IGF2	IGF1R	0.000678785	0	IGF2_IGF1R	IGF2 - IGF1R	IGF	Secreted Signaling	PMID: 14604834
Hept	HSC	IGF2	IGF1R	0.0236887	0	IGF2_IGF1R	IGF2 - IGF1R	IGF	Secreted Signaling	PMID: 14604834
Astel	HSC	IGF2	IGF1R	0.00481455	0	IGF2_IGF1R	IGF2 - IGF1R	IGF	Secreted Signaling	PMID: 14604834
Gran	Endo	IGF2	IGF1R	0.000531019	0	IGF2_IGF1R	IGF2 - IGF1R	IGF	Secreted Signaling	PMID: 14604834
Mac	Endo	IGF2	IGF1R	0.00061567	0	IGF2_IGF1R	IGF2 - IGF1R	IGF	Secreted Signaling	PMID: 14604834
Ery	Endo	IGF2	IGF1R	0.000641201	0	IGF2_IGF1R	IGF2 - IGF1R	IGF	Secreted Signaling	PMID: 14604834
EndoL	Endo	IGF2	IGF1R	0.00049129	0	IGF2_IGF1R	IGF2 - IGF1R	IGF	Secreted Signaling	PMID: 14604834
Stel	Endo	IGF2	IGF1R	0.00849496	0	IGF2_IGF1R	IGF2 - IGF1R	IGF	Secreted Signaling	PMID: 14604834
Mono	Endo	IGF2	IGF1R	0.00075664	0	IGF2_IGF1R	IGF2 - IGF1R	IGF	Secreted Signaling	PMID: 14604834
GMP	Endo	IGF2	IGF1R	0.000536928	0	IGF2_IGF1R	IGF2 - IGF1R	IGF	Secreted Signaling	PMID: 14604834
MkL	Endo	IGF2	IGF1R	0.000479872	0	IGF2_IGF1R	IGF2 - IGF1R	IGF	Secreted Signaling	PMID: 14604834
Hept	Endo	IGF2	IGF1R	0.0167178	0	IGF2_IGF1R	IGF2 - IGF1R	IGF	Secreted Signaling	PMID: 14604834
Astel	Endo	IGF2	IGF1R	0.00340144	0	IGF2_IGF1R	IGF2 - IGF1R	IGF	Secreted Signaling	PMID: 14604834
Gran	Hept	IGF2	IGF2R	7.64088e-05	0	IGF2_IGF2R	IGF2 - IGF2R	IGF	Secreted Signaling	PMID: 14604834
Mac	Hept	IGF2	IGF2R	8.86355e-05	0	IGF2_IGF2R	IGF2 - IGF2R	IGF	Secreted Signaling	PMID: 14604834
Ery	Hept	IGF2	IGF2R	9.2283e-05	0	IGF2_IGF2R	IGF2 - IGF2R	IGF	Secreted Signaling	PMID: 14604834
EndoL	Hept	IGF2	IGF2R	7.0766e-05	0	IGF2_IGF2R	IGF2 - IGF2R	IGF	Secreted Signaling	PMID: 14604834
Stel	Hept	IGF2	IGF2R	0.00127599	0	IGF2_IGF2R	IGF2 - IGF2R	IGF	Secreted Signaling	PMID: 14604834
Mono	Hept	IGF2	IGF2R	0.000108921	0	IGF2_IGF2R	IGF2 - IGF2R	IGF	Secreted Signaling	PMID: 14604834
GMP	Hept	IGF2	IGF2R	7.72602e-05	0	IGF2_IGF2R	IGF2 - IGF2R	IGF	Secreted Signaling	PMID: 14604834
MkL	Hept	IGF2	IGF2R	6.90446e-05	0	IGF2_IGF2R	IGF2 - IGF2R	IGF	Secreted Signaling	PMID: 14604834
Hept	Hept	IGF2	IGF2R	0.00250958	0	IGF2_IGF2R	IGF2 - IGF2R	IGF	Secreted Signaling	PMID: 14604834
Astel	Hept	IGF2	IGF2R	0.000497219	0	IGF2_IGF2R	IGF2 - IGF2R	IGF	Secreted Signaling	PMID: 14604834
Gran	Endo	IGF2	IGF2R	0.000101213	0	IGF2_IGF2R	IGF2 - IGF2R	IGF	Secreted Signaling	PMID: 14604834
Mac	Endo	IGF2	IGF2R	0.000117402	0	IGF2_IGF2R	IGF2 - IGF2R	IGF	Secreted Signaling	PMID: 14604834
Ery	Endo	IGF2	IGF2R	0.000122237	0	IGF2_IGF2R	IGF2 - IGF2R	IGF	Secreted Signaling	PMID: 14604834
EndoL	Endo	IGF2	IGF2R	9.37274e-05	0	IGF2_IGF2R	IGF2 - IGF2R	IGF	Secreted Signaling	PMID: 14604834
Stel	Endo	IGF2	IGF2R	0.001682	0	IGF2_IGF2R	IGF2 - IGF2R	IGF	Secreted Signaling	PMID: 14604834
Mono	Endo	IGF2	IGF2R	0.000144272	0	IGF2_IGF2R	IGF2 - IGF2R	IGF	Secreted Signaling	PMID: 14604834
GMP	Endo	IGF2	IGF2R	0.000102341	0	IGF2_IGF2R	IGF2 - IGF2R	IGF	Secreted Signaling	PMID: 14604834
MkL	Endo	IGF2	IGF2R	9.14588e-05	0	IGF2_IGF2R	IGF2 - IGF2R	IGF	Secreted Signaling	PMID: 14604834
Hept	Endo	IGF2	IGF2R	0.00330833	0	IGF2_IGF2R	IGF2 - IGF2R	IGF	Secreted Signaling	PMID: 14604834
Astel	Endo	IGF2	IGF2R	0.000657465	0	IGF2_IGF2R	IGF2 - IGF2R	IGF	Secreted Signaling	PMID: 14604834
HE	Stel	DHH	PTCH1_SMO	0.000466573	0	DHH_PTCH1	DHH - PTCH1	HH	Secreted Signaling	KEGG: hsa04340; PMID: 25701396
Gran	Gran	CCL3	CCR1	0.00560297	0	CCL3_CCR1	CCL3 - CCR1	CCL	Secreted Signaling	KEGG: hsa04060
Mac	Gran	CCL3	CCR1	0.010984	0	CCL3_CCR1	CCL3 - CCR1	CCL	Secreted Signaling	KEGG: hsa04060
Ery	Gran	CCL3	CCR1	0.000380014	0	CCL3_CCR1	CCL3 - CCR1	CCL	Secreted Signaling	KEGG: hsa04060
Mono	Gran	CCL3	CCR1	0.0115488	0	CCL3_CCR1	CCL3 - CCR1	CCL	Secreted Signaling	KEGG: hsa04060
GMP	Gran	CCL3	CCR1	0.0018962	0	CCL3_CCR1	CCL3 - CCR1	CCL	Secreted Signaling	KEGG: hsa04060
MkL	Gran	CCL3	CCR1	0.000321287	0	CCL3_CCR1	CCL3 - CCR1	CCL	Secreted Signaling	KEGG: hsa04060
Hept	Gran	CCL3	CCR1	0.000155917	0	CCL3_CCR1	CCL3 - CCR1	CCL	Secreted Signaling	KEGG: hsa04060
Gran	Mac	CCL3	CCR1	0.0191458	0	CCL3_CCR1	CCL3 - CCR1	CCL	Secreted Signaling	KEGG: hsa04060
Mac	Mac	CCL3	CCR1	0.0370487	0	CCL3_CCR1	CCL3 - CCR1	CCL	Secreted Signaling	KEGG: hsa04060
Ery	Mac	CCL3	CCR1	0.00131523	0	CCL3_CCR1	CCL3 - CCR1	CCL	Secreted Signaling	KEGG: hsa04060
Mono	Mac	CCL3	CCR1	0.038901	0	CCL3_CCR1	CCL3 - CCR1	CCL	Secreted Signaling	KEGG: hsa04060
GMP	Mac	CCL3	CCR1	0.00653838	0	CCL3_CCR1	CCL3 - CCR1	CCL	Secreted Signaling	KEGG: hsa04060
MkL	Mac	CCL3	CCR1	0.00111214	0	CCL3_CCR1	CCL3 - CCR1	CCL	Secreted Signaling	KEGG: hsa04060
Hept	Mac	CCL3	CCR1	0.000539928	0	CCL3_CCR1	CCL3 - CCR1	CCL	Secreted Signaling	KEGG: hsa04060
Gran	Mono	CCL3	CCR1	0.00696074	0	CCL3_CCR1	CCL3 - CCR1	CCL	Secreted Signaling	KEGG: hsa04060
Mac	Mono	CCL3	CCR1	0.013628	0	CCL3_CCR1	CCL3 - CCR1	CCL	Secreted Signaling	KEGG: hsa04060
Ery	Mono	CCL3	CCR1	0.000472705	0	CCL3_CCR1	CCL3 - CCR1	CCL	Secreted Signaling	KEGG: hsa04060
Mono	Mono	CCL3	CCR1	0.0143267	0	CCL3_CCR1	CCL3 - CCR1	CCL	Secreted Signaling	KEGG: hsa04060
GMP	Mono	CCL3	CCR1	0.00235784	0	CCL3_CCR1	CCL3 - CCR1	CCL	Secreted Signaling	KEGG: hsa04060
MkL	Mono	CCL3	CCR1	0.000399659	0	CCL3_CCR1	CCL3 - CCR1	CCL	Secreted Signaling	KEGG: hsa04060
Hept	Mono	CCL3	CCR1	0.000193958	0	CCL3_CCR1	CCL3 - CCR1	CCL	Secreted Signaling	KEGG: hsa04060
Gran	GMP	CCL3	CCR1	0.00343179	0	CCL3_CCR1	CCL3 - CCR1	CCL	Secreted Signaling	KEGG: hsa04060
Mac	GMP	CCL3	CCR1	0.00674182	0	CCL3_CCR1	CCL3 - CCR1	CCL	Secreted Signaling	KEGG: hsa04060
Ery	GMP	CCL3	CCR1	0.000232284	0	CCL3_CCR1	CCL3 - CCR1	CCL	Secreted Signaling	KEGG: hsa04060
Mono	GMP	CCL3	CCR1	0.00709004	0	CCL3_CCR1	CCL3 - CCR1	CCL	Secreted Signaling	KEGG: hsa04060
GMP	GMP	CCL3	CCR1	0.00115974	0	CCL3_CCR1	CCL3 - CCR1	CCL	Secreted Signaling	KEGG: hsa04060
MkL	GMP	CCL3	CCR1	0.000196383	0	CCL3_CCR1	CCL3 - CCR1	CCL	Secreted Signaling	KEGG: hsa04060
Hept	GMP	CCL3	CCR1	9.52961e-05	0	CCL3_CCR1	CCL3 - CCR1	CCL	Secreted Signaling	KEGG: hsa04060
Gran	Gran	CCL3L3	CCR1	0.00568326	0	CCL3L3_CCR1	CCL3L3 - CCR1	CCL	Secreted Signaling	KEGG: hsa04060
Mac	Gran	CCL3L3	CCR1	0.00822251	0	CCL3L3_CCR1	CCL3L3 - CCR1	CCL	Secreted Signaling	KEGG: hsa04060
Ery	Gran	CCL3L3	CCR1	0.000354662	0	CCL3L3_CCR1	CCL3L3 - CCR1	CCL	Secreted Signaling	KEGG: hsa04060
Mono	Gran	CCL3L3	CCR1	0.0116388	0	CCL3L3_CCR1	CCL3L3 - CCR1	CCL	Secreted Signaling	KEGG: hsa04060
GMP	Gran	CCL3L3	CCR1	0.00161161	0	CCL3L3_CCR1	CCL3L3 - CCR1	CCL	Secreted Signaling	KEGG: hsa04060
MkL	Gran	CCL3L3	CCR1	0.000265154	0	CCL3L3_CCR1	CCL3L3 - CCR1	CCL	Secreted Signaling	KEGG: hsa04060
Hept	Gran	CCL3L3	CCR1	0.000145783	0	CCL3L3_CCR1	CCL3L3 - CCR1	CCL	Secreted Signaling	KEGG: hsa04060
Gran	Mac	CCL3L3	CCR1	0.0194163	0	CCL3L3_CCR1	CCL3L3 - CCR1	CCL	Secreted Signaling	KEGG: hsa04060
Mac	Mac	CCL3L3	CCR1	0.0279192	0	CCL3L3_CCR1	CCL3L3 - CCR1	CCL	Secreted Signaling	KEGG: hsa04060
Ery	Mac	CCL3L3	CCR1	0.00122757	0	CCL3L3_CCR1	CCL3L3 - CCR1	CCL	Secreted Signaling	KEGG: hsa04060
Mono	Mac	CCL3L3	CCR1	0.0391955	0	CCL3L3_CCR1	CCL3L3 - CCR1	CCL	Secreted Signaling	KEGG: hsa04060
GMP	Mac	CCL3L3	CCR1	0.00556093	0	CCL3L3_CCR1	CCL3L3 - CCR1	CCL	Secreted Signaling	KEGG: hsa04060
MkL	Mac	CCL3L3	CCR1	0.000917959	0	CCL3L3_CCR1	CCL3L3 - CCR1	CCL	Secreted Signaling	KEGG: hsa04060
Hept	Mac	CCL3L3	CCR1	0.000504849	0	CCL3L3_CCR1	CCL3L3 - CCR1	CCL	Secreted Signaling	KEGG: hsa04060
Gran	Mono	CCL3L3	CCR1	0.00706035	0	CCL3L3_CCR1	CCL3L3 - CCR1	CCL	Secreted Signaling	KEGG: hsa04060
Mac	Mono	CCL3L3	CCR1	0.0102086	0	CCL3L3_CCR1	CCL3L3 - CCR1	CCL	Secreted Signaling	KEGG: hsa04060
Ery	Mono	CCL3L3	CCR1	0.000441172	0	CCL3L3_CCR1	CCL3L3 - CCR1	CCL	Secreted Signaling	KEGG: hsa04060
Mono	Mono	CCL3L3	CCR1	0.014438	0	CCL3L3_CCR1	CCL3L3 - CCR1	CCL	Secreted Signaling	KEGG: hsa04060
GMP	Mono	CCL3L3	CCR1	0.0020041	0	CCL3L3_CCR1	CCL3L3 - CCR1	CCL	Secreted Signaling	KEGG: hsa04060
MkL	Mono	CCL3L3	CCR1	0.000329838	0	CCL3L3_CCR1	CCL3L3 - CCR1	CCL	Secreted Signaling	KEGG: hsa04060
Hept	Mono	CCL3L3	CCR1	0.000181352	0	CCL3L3_CCR1	CCL3L3 - CCR1	CCL	Secreted Signaling	KEGG: hsa04060
Gran	GMP	CCL3L3	CCR1	0.00348108	0	CCL3L3_CCR1	CCL3L3 - CCR1	CCL	Secreted Signaling	KEGG: hsa04060
Mac	GMP	CCL3L3	CCR1	0.0050414	0	CCL3L3_CCR1	CCL3L3 - CCR1	CCL	Secreted Signaling	KEGG: hsa04060
Ery	GMP	CCL3L3	CCR1	0.000216786	0	CCL3L3_CCR1	CCL3L3 - CCR1	CCL	Secreted Signaling	KEGG: hsa04060
Mono	GMP	CCL3L3	CCR1	0.0071455	0	CCL3L3_CCR1	CCL3L3 - CCR1	CCL	Secreted Signaling	KEGG: hsa04060
GMP	GMP	CCL3L3	CCR1	0.000985569	0	CCL3L3_CCR1	CCL3L3 - CCR1	CCL	Secreted Signaling	KEGG: hsa04060
MkL	GMP	CCL3L3	CCR1	0.000162068	0	CCL3L3_CCR1	CCL3L3 - CCR1	CCL	Secreted Signaling	KEGG: hsa04060
Hept	GMP	CCL3L3	CCR1	8.9102e-05	0	CCL3L3_CCR1	CCL3L3 - CCR1	CCL	Secreted Signaling	KEGG: hsa04060
Hept	Gran	CCL15	CCR1	0.00016157	0	CCL15_CCR1	CCL15 - CCR1	CCL	Secreted Signaling	KEGG: hsa04060
Hept	Mac	CCL15	CCR1	0.000559495	0	CCL15_CCR1	CCL15 - CCR1	CCL	Secreted Signaling	KEGG: hsa04060
Hept	Mono	CCL15	CCR1	0.000200989	0	CCL15_CCR1	CCL15 - CCR1	CCL	Secreted Signaling	KEGG: hsa04060
Hept	GMP	CCL15	CCR1	9.87512e-05	0	CCL15_CCR1	CCL15 - CCR1	CCL	Secreted Signaling	KEGG: hsa04060
Stel	Gran	CCL2	CCR2	0.000657021	0	CCL2_CCR2	CCL2 - CCR2	CCL	Secreted Signaling	KEGG: hsa04060
Stel	Mono	CCL2	CCR2	0.00076431	0	CCL2_CCR2	CCL2 - CCR2	CCL	Secreted Signaling	KEGG: hsa04060
Stel	GMP	CCL2	CCR2	0.000446923	0	CCL2_CCR2	CCL2 - CCR2	CCL	Secreted Signaling	KEGG: hsa04060
Stel	Ery	CCL2	ACKR1	0.00124282	0	CCL2_ACKR1	CCL2 - ACKR1	CCL	Secreted Signaling	PMID: 26740381
Gran	Ery	CXCL2	ACKR1	0.000563809	0	CXCL2_ACKR1	CXCL2 - ACKR1	CXCL	Secreted Signaling	PMID: 26740381
Mac	Ery	CXCL2	ACKR1	0.000969245	0	CXCL2_ACKR1	CXCL2 - ACKR1	CXCL	Secreted Signaling	PMID: 26740381
Mono	Ery	CXCL2	ACKR1	0.00113165	0	CXCL2_ACKR1	CXCL2 - ACKR1	CXCL	Secreted Signaling	PMID: 26740381
GMP	Ery	CXCL2	ACKR1	0.00038742	0	CXCL2_ACKR1	CXCL2 - ACKR1	CXCL	Secreted Signaling	PMID: 26740381
Mk	Ery	CXCL2	ACKR1	0.00236169	0	CXCL2_ACKR1	CXCL2 - ACKR1	CXCL	Secreted Signaling	PMID: 26740381
MkL	Ery	CXCL2	ACKR1	0.00565899	0	CXCL2_ACKR1	CXCL2 - ACKR1	CXCL	Secreted Signaling	PMID: 26740381
HSC	Ery	CXCL2	ACKR1	0.000343296	0	CXCL2_ACKR1	CXCL2 - ACKR1	CXCL	Secreted Signaling	PMID: 26740381
GMP	Ery	CXCL3	ACKR1	0.000329038	0	CXCL3_ACKR1	CXCL3 - ACKR1	CXCL	Secreted Signaling	PMID: 26740381
Mk	Ery	CXCL3	ACKR1	0.00323543	0	CXCL3_ACKR1	CXCL3 - ACKR1	CXCL	Secreted Signaling	PMID: 26740381
MkL	Ery	CXCL3	ACKR1	0.00888763	0	CXCL3_ACKR1	CXCL3 - ACKR1	CXCL	Secreted Signaling	PMID: 26740381
HSC	Ery	CXCL3	ACKR1	0.000160205	0	CXCL3_ACKR1	CXCL3 - ACKR1	CXCL	Secreted Signaling	PMID: 26740381
Gran	Ery	CXCL8	ACKR1	0.00137824	0	CXCL8_ACKR1	CXCL8 - ACKR1	CXCL	Secreted Signaling	PMID: 26740381
Mac	Ery	CXCL8	ACKR1	0.000507795	0	CXCL8_ACKR1	CXCL8 - ACKR1	CXCL	Secreted Signaling	PMID: 26740381
Mono	Ery	CXCL8	ACKR1	0.000741631	0	CXCL8_ACKR1	CXCL8 - ACKR1	CXCL	Secreted Signaling	PMID: 26740381
Stel	Gran	CXCL12	CXCR4	0.00566597	0	CXCL12_CXCR4	CXCL12 - CXCR4	CXCL	Secreted Signaling	KEGG: hsa04060
Hept	Gran	CXCL12	CXCR4	0.000713612	0	CXCL12_CXCR4	CXCL12 - CXCR4	CXCL	Secreted Signaling	KEGG: hsa04060
Astel	Gran	CXCL12	CXCR4	0.00308194	0	CXCL12_CXCR4	CXCL12 - CXCR4	CXCL	Secreted Signaling	KEGG: hsa04060
Stel	HE	CXCL12	CXCR4	0.0557288	0	CXCL12_CXCR4	CXCL12 - CXCR4	CXCL	Secreted Signaling	KEGG: hsa04060
Hept	HE	CXCL12	CXCR4	0.00734198	0	CXCL12_CXCR4	CXCL12 - CXCR4	CXCL	Secreted Signaling	KEGG: hsa04060
Astel	HE	CXCL12	CXCR4	0.0310255	0	CXCL12_CXCR4	CXCL12 - CXCR4	CXCL	Secreted Signaling	KEGG: hsa04060
Gran	Gran	MIF	CD74_CXCR4	0.0121136	0	MIF_CD74_CXCR4	MIF - (CD74+CXCR4)	MIF	Secreted Signaling	PMID: 29637711; PMID: 24760155
Mac	Gran	MIF	CD74_CXCR4	0.00767518	0	MIF_CD74_CXCR4	MIF - (CD74+CXCR4)	MIF	Secreted Signaling	PMID: 29637711; PMID: 24760155
Ery	Gran	MIF	CD74_CXCR4	0.00104797	0	MIF_CD74_CXCR4	MIF - (CD74+CXCR4)	MIF	Secreted Signaling	PMID: 29637711; PMID: 24760155
EndoL	Gran	MIF	CD74_CXCR4	0.0170822	0	MIF_CD74_CXCR4	MIF - (CD74+CXCR4)	MIF	Secreted Signaling	PMID: 29637711; PMID: 24760155
Stel	Gran	MIF	CD74_CXCR4	0.0142487	0	MIF_CD74_CXCR4	MIF - (CD74+CXCR4)	MIF	Secreted Signaling	PMID: 29637711; PMID: 24760155
Mono	Gran	MIF	CD74_CXCR4	0.00684956	0	MIF_CD74_CXCR4	MIF - (CD74+CXCR4)	MIF	Secreted Signaling	PMID: 29637711; PMID: 24760155
GMP	Gran	MIF	CD74_CXCR4	0.0149962	0	MIF_CD74_CXCR4	MIF - (CD74+CXCR4)	MIF	Secreted Signaling	PMID: 29637711; PMID: 24760155
Mk	Gran	MIF	CD74_CXCR4	0.0326767	0	MIF_CD74_CXCR4	MIF - (CD74+CXCR4)	MIF	Secreted Signaling	PMID: 29637711; PMID: 24760155
MkL	Gran	MIF	CD74_CXCR4	0.0142139	0	MIF_CD74_CXCR4	MIF - (CD74+CXCR4)	MIF	Secreted Signaling	PMID: 29637711; PMID: 24760155
Hept	Gran	MIF	CD74_CXCR4	0.0180515	0	MIF_CD74_CXCR4	MIF - (CD74+CXCR4)	MIF	Secreted Signaling	PMID: 29637711; PMID: 24760155
HE	Gran	MIF	CD74_CXCR4	0.0281438	0	MIF_CD74_CXCR4	MIF - (CD74+CXCR4)	MIF	Secreted Signaling	PMID: 29637711; PMID: 24760155
Astel	Gran	MIF	CD74_CXCR4	0.0138066	0	MIF_CD74_CXCR4	MIF - (CD74+CXCR4)	MIF	Secreted Signaling	PMID: 29637711; PMID: 24760155
HSC	Gran	MIF	CD74_CXCR4	0.0375155	0	MIF_CD74_CXCR4	MIF - (CD74+CXCR4)	MIF	Secreted Signaling	PMID: 29637711; PMID: 24760155
Endo	Gran	MIF	CD74_CXCR4	0.0344778	0	MIF_CD74_CXCR4	MIF - (CD74+CXCR4)	MIF	Secreted Signaling	PMID: 29637711; PMID: 24760155
Gran	HE	MIF	CD74_CXCR4	0.0105675	0	MIF_CD74_CXCR4	MIF - (CD74+CXCR4)	MIF	Secreted Signaling	PMID: 29637711; PMID: 24760155
Mac	HE	MIF	CD74_CXCR4	0.0066917	0	MIF_CD74_CXCR4	MIF - (CD74+CXCR4)	MIF	Secreted Signaling	PMID: 29637711; PMID: 24760155
Ery	HE	MIF	CD74_CXCR4	0.000912906	0	MIF_CD74_CXCR4	MIF - (CD74+CXCR4)	MIF	Secreted Signaling	PMID: 29637711; PMID: 24760155
EndoL	HE	MIF	CD74_CXCR4	0.0149114	0	MIF_CD74_CXCR4	MIF - (CD74+CXCR4)	MIF	Secreted Signaling	PMID: 29637711; PMID: 24760155
Stel	HE	MIF	CD74_CXCR4	0.0124335	0	MIF_CD74_CXCR4	MIF - (CD74+CXCR4)	MIF	Secreted Signaling	PMID: 29637711; PMID: 24760155
Mono	HE	MIF	CD74_CXCR4	0.00597123	0	MIF_CD74_CXCR4	MIF - (CD74+CXCR4)	MIF	Secreted Signaling	PMID: 29637711; PMID: 24760155
GMP	HE	MIF	CD74_CXCR4	0.013087	0	MIF_CD74_CXCR4	MIF - (CD74+CXCR4)	MIF	Secreted Signaling	PMID: 29637711; PMID: 24760155
Mk	HE	MIF	CD74_CXCR4	0.0285818	0	MIF_CD74_CXCR4	MIF - (CD74+CXCR4)	MIF	Secreted Signaling	PMID: 29637711; PMID: 24760155
MkL	HE	MIF	CD74_CXCR4	0.0124031	0	MIF_CD74_CXCR4	MIF - (CD74+CXCR4)	MIF	Secreted Signaling	PMID: 29637711; PMID: 24760155
Hept	HE	MIF	CD74_CXCR4	0.0157595	0	MIF_CD74_CXCR4	MIF - (CD74+CXCR4)	MIF	Secreted Signaling	PMID: 29637711; PMID: 24760155
HE	HE	MIF	CD74_CXCR4	0.0246025	0	MIF_CD74_CXCR4	MIF - (CD74+CXCR4)	MIF	Secreted Signaling	PMID: 29637711; PMID: 24760155
Astel	HE	MIF	CD74_CXCR4	0.012047	0	MIF_CD74_CXCR4	MIF - (CD74+CXCR4)	MIF	Secreted Signaling	PMID: 29637711; PMID: 24760155
HSC	HE	MIF	CD74_CXCR4	0.0328349	0	MIF_CD74_CXCR4	MIF - (CD74+CXCR4)	MIF	Secreted Signaling	PMID: 29637711; PMID: 24760155
Endo	HE	MIF	CD74_CXCR4	0.0301643	0	MIF_CD74_CXCR4	MIF - (CD74+CXCR4)	MIF	Secreted Signaling	PMID: 29637711; PMID: 24760155
Gran	Gran	MIF	CD74_CD44	0.0252597	0	MIF_CD74_CD44	MIF - (CD74+CD44)	MIF	Secreted Signaling	PMID: 29637711; PMID: 26175090
Mac	Gran	MIF	CD74_CD44	0.016083	0	MIF_CD74_CD44	MIF - (CD74+CD44)	MIF	Secreted Signaling	PMID: 29637711; PMID: 26175090
Ery	Gran	MIF	CD74_CD44	0.00221216	0	MIF_CD74_CD44	MIF - (CD74+CD44)	MIF	Secreted Signaling	PMID: 29637711; PMID: 26175090
EndoL	Gran	MIF	CD74_CD44	0.035427	0	MIF_CD74_CD44	MIF - (CD74+CD44)	MIF	Secreted Signaling	PMID: 29637711; PMID: 26175090
Stel	Gran	MIF	CD74_CD44	0.0296424	0	MIF_CD74_CD44	MIF - (CD74+CD44)	MIF	Secreted Signaling	PMID: 29637711; PMID: 26175090
Mono	Gran	MIF	CD74_CD44	0.014366	0	MIF_CD74_CD44	MIF - (CD74+CD44)	MIF	Secreted Signaling	PMID: 29637711; PMID: 26175090
GMP	Gran	MIF	CD74_CD44	0.031172	0	MIF_CD74_CD44	MIF - (CD74+CD44)	MIF	Secreted Signaling	PMID: 29637711; PMID: 26175090
Mk	Gran	MIF	CD74_CD44	0.0666333	0	MIF_CD74_CD44	MIF - (CD74+CD44)	MIF	Secreted Signaling	PMID: 29637711; PMID: 26175090
MkL	Gran	MIF	CD74_CD44	0.0295712	0	MIF_CD74_CD44	MIF - (CD74+CD44)	MIF	Secreted Signaling	PMID: 29637711; PMID: 26175090
Hept	Gran	MIF	CD74_CD44	0.0373977	0	MIF_CD74_CD44	MIF - (CD74+CD44)	MIF	Secreted Signaling	PMID: 29637711; PMID: 26175090
HE	Gran	MIF	CD74_CD44	0.0576708	0	MIF_CD74_CD44	MIF - (CD74+CD44)	MIF	Secreted Signaling	PMID: 29637711; PMID: 26175090
Astel	Gran	MIF	CD74_CD44	0.0287365	0	MIF_CD74_CD44	MIF - (CD74+CD44)	MIF	Secreted Signaling	PMID: 29637711; PMID: 26175090
HSC	Gran	MIF	CD74_CD44	0.0761049	0	MIF_CD74_CD44	MIF - (CD74+CD44)	MIF	Secreted Signaling	PMID: 29637711; PMID: 26175090
Endo	Gran	MIF	CD74_CD44	0.0701704	0	MIF_CD74_CD44	MIF - (CD74+CD44)	MIF	Secreted Signaling	PMID: 29637711; PMID: 26175090
Gran	Mac	MIF	CD74_CD44	0.0106499	0	MIF_CD74_CD44	MIF - (CD74+CD44)	MIF	Secreted Signaling	PMID: 29637711; PMID: 26175090
Mac	Mac	MIF	CD74_CD44	0.00674414	0	MIF_CD74_CD44	MIF - (CD74+CD44)	MIF	Secreted Signaling	PMID: 29637711; PMID: 26175090
Ery	Mac	MIF	CD74_CD44	0.000920102	0	MIF_CD74_CD44	MIF - (CD74+CD44)	MIF	Secreted Signaling	PMID: 29637711; PMID: 26175090
EndoL	Mac	MIF	CD74_CD44	0.0150273	0	MIF_CD74_CD44	MIF - (CD74+CD44)	MIF	Secreted Signaling	PMID: 29637711; PMID: 26175090
Stel	Mac	MIF	CD74_CD44	0.0125303	0	MIF_CD74_CD44	MIF - (CD74+CD44)	MIF	Secreted Signaling	PMID: 29637711; PMID: 26175090
Mono	Mac	MIF	CD74_CD44	0.00601806	0	MIF_CD74_CD44	MIF - (CD74+CD44)	MIF	Secreted Signaling	PMID: 29637711; PMID: 26175090
GMP	Mac	MIF	CD74_CD44	0.0131889	0	MIF_CD74_CD44	MIF - (CD74+CD44)	MIF	Secreted Signaling	PMID: 29637711; PMID: 26175090
Mk	Mac	MIF	CD74_CD44	0.0288009	0	MIF_CD74_CD44	MIF - (CD74+CD44)	MIF	Secreted Signaling	PMID: 29637711; PMID: 26175090
MkL	Mac	MIF	CD74_CD44	0.0124997	0	MIF_CD74_CD44	MIF - (CD74+CD44)	MIF	Secreted Signaling	PMID: 29637711; PMID: 26175090
Hept	Mac	MIF	CD74_CD44	0.0158819	0	MIF_CD74_CD44	MIF - (CD74+CD44)	MIF	Secreted Signaling	PMID: 29637711; PMID: 26175090
HE	Mac	MIF	CD74_CD44	0.0247918	0	MIF_CD74_CD44	MIF - (CD74+CD44)	MIF	Secreted Signaling	PMID: 29637711; PMID: 26175090
Astel	Mac	MIF	CD74_CD44	0.0121409	0	MIF_CD74_CD44	MIF - (CD74+CD44)	MIF	Secreted Signaling	PMID: 29637711; PMID: 26175090
HSC	Mac	MIF	CD74_CD44	0.0330854	0	MIF_CD74_CD44	MIF - (CD74+CD44)	MIF	Secreted Signaling	PMID: 29637711; PMID: 26175090
Endo	Mac	MIF	CD74_CD44	0.0303951	0	MIF_CD74_CD44	MIF - (CD74+CD44)	MIF	Secreted Signaling	PMID: 29637711; PMID: 26175090
Gran	Mono	MIF	CD74_CD44	0.0161372	0	MIF_CD74_CD44	MIF - (CD74+CD44)	MIF	Secreted Signaling	PMID: 29637711; PMID: 26175090
Mac	Mono	MIF	CD74_CD44	0.0102398	0	MIF_CD74_CD44	MIF - (CD74+CD44)	MIF	Secreted Signaling	PMID: 29637711; PMID: 26175090
Ery	Mono	MIF	CD74_CD44	0.00140127	0	MIF_CD74_CD44	MIF - (CD74+CD44)	MIF	Secreted Signaling	PMID: 29637711; PMID: 26175090
EndoL	Mono	MIF	CD74_CD44	0.0227182	0	MIF_CD74_CD44	MIF - (CD74+CD44)	MIF	Secreted Signaling	PMID: 29637711; PMID: 26175090
Stel	Mono	MIF	CD74_CD44	0.0189679	0	MIF_CD74_CD44	MIF - (CD74+CD44)	MIF	Secreted Signaling	PMID: 29637711; PMID: 26175090
Mono	Mono	MIF	CD74_CD44	0.00914084	0	MIF_CD74_CD44	MIF - (CD74+CD44)	MIF	Secreted Signaling	PMID: 29637711; PMID: 26175090
GMP	Mono	MIF	CD74_CD44	0.019958	0	MIF_CD74_CD44	MIF - (CD74+CD44)	MIF	Secreted Signaling	PMID: 29637711; PMID: 26175090
Mk	Mono	MIF	CD74_CD44	0.0432315	0	MIF_CD74_CD44	MIF - (CD74+CD44)	MIF	Secreted Signaling	PMID: 29637711; PMID: 26175090
MkL	Mono	MIF	CD74_CD44	0.0189218	0	MIF_CD74_CD44	MIF - (CD74+CD44)	MIF	Secreted Signaling	PMID: 29637711; PMID: 26175090
Hept	Mono	MIF	CD74_CD44	0.0239995	0	MIF_CD74_CD44	MIF - (CD74+CD44)	MIF	Secreted Signaling	PMID: 29637711; PMID: 26175090
HE	Mono	MIF	CD74_CD44	0.0372909	0	MIF_CD74_CD44	MIF - (CD74+CD44)	MIF	Secreted Signaling	PMID: 29637711; PMID: 26175090
Astel	Mono	MIF	CD74_CD44	0.018382	0	MIF_CD74_CD44	MIF - (CD74+CD44)	MIF	Secreted Signaling	PMID: 29637711; PMID: 26175090
HSC	Mono	MIF	CD74_CD44	0.0495532	0	MIF_CD74_CD44	MIF - (CD74+CD44)	MIF	Secreted Signaling	PMID: 29637711; PMID: 26175090
Endo	Mono	MIF	CD74_CD44	0.045587	0	MIF_CD74_CD44	MIF - (CD74+CD44)	MIF	Secreted Signaling	PMID: 29637711; PMID: 26175090
Gran	GMP	MIF	CD74_CD44	0.0343331	0	MIF_CD74_CD44	MIF - (CD74+CD44)	MIF	Secreted Signaling	PMID: 29637711; PMID: 26175090
Mac	GMP	MIF	CD74_CD44	0.0219342	0	MIF_CD74_CD44	MIF - (CD74+CD44)	MIF	Secreted Signaling	PMID: 29637711; PMID: 26175090
Ery	GMP	MIF	CD74_CD44	0.00303253	0.01	MIF_CD74_CD44	MIF - (CD74+CD44)	MIF	Secreted Signaling	PMID: 29637711; PMID: 26175090
EndoL	GMP	MIF	CD74_CD44	0.0479728	0	MIF_CD74_CD44	MIF - (CD74+CD44)	MIF	Secreted Signaling	PMID: 29637711; PMID: 26175090
Stel	GMP	MIF	CD74_CD44	0.040225	0	MIF_CD74_CD44	MIF - (CD74+CD44)	MIF	Secreted Signaling	PMID: 29637711; PMID: 26175090
Mono	GMP	MIF	CD74_CD44	0.019605	0	MIF_CD74_CD44	MIF - (CD74+CD44)	MIF	Secreted Signaling	PMID: 29637711; PMID: 26175090
GMP	GMP	MIF	CD74_CD44	0.0422769	0	MIF_CD74_CD44	MIF - (CD74+CD44)	MIF	Secreted Signaling	PMID: 29637711; PMID: 26175090
Mk	GMP	MIF	CD74_CD44	0.0892081	0	MIF_CD74_CD44	MIF - (CD74+CD44)	MIF	Secreted Signaling	PMID: 29637711; PMID: 26175090
MkL	GMP	MIF	CD74_CD44	0.0401294	0	MIF_CD74_CD44	MIF - (CD74+CD44)	MIF	Secreted Signaling	PMID: 29637711; PMID: 26175090
Hept	GMP	MIF	CD74_CD44	0.0506046	0	MIF_CD74_CD44	MIF - (CD74+CD44)	MIF	Secreted Signaling	PMID: 29637711; PMID: 26175090
HE	GMP	MIF	CD74_CD44	0.0774612	0	MIF_CD74_CD44	MIF - (CD74+CD44)	MIF	Secreted Signaling	PMID: 29637711; PMID: 26175090
Astel	GMP	MIF	CD74_CD44	0.0390088	0	MIF_CD74_CD44	MIF - (CD74+CD44)	MIF	Secreted Signaling	PMID: 29637711; PMID: 26175090
HSC	GMP	MIF	CD74_CD44	0.101539	0	MIF_CD74_CD44	MIF - (CD74+CD44)	MIF	Secreted Signaling	PMID: 29637711; PMID: 26175090
Endo	GMP	MIF	CD74_CD44	0.093823	0	MIF_CD74_CD44	MIF - (CD74+CD44)	MIF	Secreted Signaling	PMID: 29637711; PMID: 26175090
EndoL	MkL	MIF	CD74_CD44	0.00681236	0.03	MIF_CD74_CD44	MIF - (CD74+CD44)	MIF	Secreted Signaling	PMID: 29637711; PMID: 26175090
Stel	MkL	MIF	CD74_CD44	0.00567254	0.04	MIF_CD74_CD44	MIF - (CD74+CD44)	MIF	Secreted Signaling	PMID: 29637711; PMID: 26175090
GMP	MkL	MIF	CD74_CD44	0.00597286	0.04	MIF_CD74_CD44	MIF - (CD74+CD44)	MIF	Secreted Signaling	PMID: 29637711; PMID: 26175090
Mk	MkL	MIF	CD74_CD44	0.0131569	0	MIF_CD74_CD44	MIF - (CD74+CD44)	MIF	Secreted Signaling	PMID: 29637711; PMID: 26175090
MkL	MkL	MIF	CD74_CD44	0.00565857	0.04	MIF_CD74_CD44	MIF - (CD74+CD44)	MIF	Secreted Signaling	PMID: 29637711; PMID: 26175090
Hept	MkL	MIF	CD74_CD44	0.00720318	0.03	MIF_CD74_CD44	MIF - (CD74+CD44)	MIF	Secreted Signaling	PMID: 29637711; PMID: 26175090
HE	MkL	MIF	CD74_CD44	0.0113002	0	MIF_CD74_CD44	MIF - (CD74+CD44)	MIF	Secreted Signaling	PMID: 29637711; PMID: 26175090
Astel	MkL	MIF	CD74_CD44	0.00549504	0.04	MIF_CD74_CD44	MIF - (CD74+CD44)	MIF	Secreted Signaling	PMID: 29637711; PMID: 26175090
HSC	MkL	MIF	CD74_CD44	0.0151505	0	MIF_CD74_CD44	MIF - (CD74+CD44)	MIF	Secreted Signaling	PMID: 29637711; PMID: 26175090
Endo	MkL	MIF	CD74_CD44	0.0138976	0	MIF_CD74_CD44	MIF - (CD74+CD44)	MIF	Secreted Signaling	PMID: 29637711; PMID: 26175090
Gran	HSC	MIF	CD74_CD44	0.0271144	0	MIF_CD74_CD44	MIF - (CD74+CD44)	MIF	Secreted Signaling	PMID: 29637711; PMID: 26175090
Mac	HSC	MIF	CD74_CD44	0.0172758	0	MIF_CD74_CD44	MIF - (CD74+CD44)	MIF	Secreted Signaling	PMID: 29637711; PMID: 26175090
EndoL	HSC	MIF	CD74_CD44	0.0379992	0	MIF_CD74_CD44	MIF - (CD74+CD44)	MIF	Secreted Signaling	PMID: 29637711; PMID: 26175090
Stel	HSC	MIF	CD74_CD44	0.0318084	0	MIF_CD74_CD44	MIF - (CD74+CD44)	MIF	Secreted Signaling	PMID: 29637711; PMID: 26175090
Mono	HSC	MIF	CD74_CD44	0.0154335	0	MIF_CD74_CD44	MIF - (CD74+CD44)	MIF	Secreted Signaling	PMID: 29637711; PMID: 26175090
[truncated: 5,592 more rows]
